# Supplementary material for: Chloroplast Redox Status Modulates Genome-Wide Plant Responses during the Non-host Interaction of Tobacco with the Hemibiotrophic Bacterium Xanthomonas campestris pv. vesicatoria
Source: Front Plant Sci. 2017 Jul 4;8:1158. doi: 10.3389/fpls.2017.01158 (PMC5495832; doi:10.3389/fpls.2017.01158)
Supplement: TABLE S1 — Primer sets used for qRT-PCR determinations. [file Table_1.XLS]

## Sheet: Sheet1
Name	Abbreviation	Unigene	Primer Forward	Primer Reverse
Ribosomal protein L25	L25	Nta.274	TTAGGCCTGATGGGACGAAGAA	GGCACTTCCATTCAAGTGTATCT
uncharacterized WRKY transcription factor	uncharacterized WRKY	Nta.8886	CACAAGAATACACAGGGCTGCT	AGGCTTTGCAACTGTGCTTTCC
pre-sequence translocase-associated import motor 18/translocase of the inner membrane 14	PAM18/TIM14	Nta.3470	AGTTGTGGGAACAACGGTTGGA	GAGGTGCGGCTTTGAATGTTTG
Avr9/Cf-9 rapidly elicited protein 256	ACRE256	Nta.9987	ACGATGAAGAGGCACTAAGCGA	ATGGAGGGCCTGACATTTGGAT
Nonrace-specific disease resistance 1 like	NDR1-like	Nta.6495	CTGCTGCTGCTTACATGGTACA	ACTATAGTTCTGGCCCTGTCTT
1-aminocyclopropane-1-carboxylic acid oxidase	ACO	Nta.1097	GGTCGCCAAGGTTAACCACAAT	TAAGCGGCCTTCAACTCCTCAA
Pathogenesis-related transcriptional activator Pti5	Pti5	Nta.8193	AACAGCCGAAGAAGCTGCCATA	ACTGAAGCAGAGGCTGTGACAA
Tobacco inhibitor of microbial serine proteinases	TIMPa	Nta.4180	ACTTTGCTGGTGTTCCAAGAGG	GCAACTTGATGTGTCTCAGTCTGG
Pyruvate decarboxylase 2	PDC2	Nta.4207	GTGAAGGCAATTGCTGGACCAT	CCATTCGAGCAGCTCTTTGCTA
Alanine aminotranferase	ALAAT	Nta.11892	CCTCAGCCGCGAAATTCATTCA	TGTTCCAGGCTCTGGATTTCGT
Ferredoxin	Fd	Nta.2519	CAAGCTCTCTTTGGTCTTAAATCTC	CCGGACAATCAAACTCAACAGC
Ferredoxin	Fd	Nta.9424	GGGACATGAGCTTCCTTACAGT	TGGGTAAGCAACACAGGTTAGC
9-cis-epoxycarotenoid dioxygenase 1	NCED1	Nta.6309	TGGTCTTGATCACTTGCCGTCT	GAAACCGTCACGCTGTTGTTCT
9-cis-epoxycarotenoid dioxygenase 3	NCED3	Nta.16543	CCATTGCAGAACCATGGCCAAA	TCTTCGGCTTTGCTGTTAGGGT
9-cis-epoxycarotenoid dioxygenase 4	NCED4	Nta.716	TTGTCGACACTGGATGTCTGCT	GTGGAGCATACGCTGGAGAGAA
Proteasome maturation protein 1	UMP1	Nta.2154	CGGGCGCAATACCATCTTCAAT	GATGCGTGTCAACTGGACGAAA
Alpha 6 subunit of the 20S Core Protease of the proteasome	Alpha 6 subunit	Nta.1081	AACCAGTACGACACCGACGTAA	CCTTGTTAACGCACGCGAGAAT
RPN9 subunit of the 19S Regulatory Particle of the proteasome	RPN9	Nta.5649	ACCATAAAGCTCGCCAGGAGTT	TTGTCTCCCAGCAAAGCTGACA
