# Supplementary material for: Chloroplast Redox Status Modulates Genome-Wide Plant Responses during the Non-host Interaction of Tobacco with the Hemibiotrophic Bacterium Xanthomonas campestris pv. vesicatoria
Source: Front Plant Sci. 2017 Jul 4;8:1158. doi: 10.3389/fpls.2017.01158 (PMC5495832; doi:10.3389/fpls.2017.01158)
Supplement: TABLE S2 — List of tobacco genes with altered expression patterns in response to Fld. Unigene ID and description, mapman pathway annotation and fold-change (FC; in log2 scale) are shown. The color code indicates statistical significance in induction (red; log2FC > 1 and FDR < 0.05) or repression (green; log2FC < -1 and FDR < 0.05). Genes belonging to various pathways are displayed repetitively. [file Table_2.XLS]

## Sheet: Control conditions
Mapman Bin Number	Mapman Bin Name	Unigene	RefSeq best hit description	log2FC
1	PS	Nta.2154	cyclin-B1-2-like	2.55
1.1.1.2	PS.lightreaction.photosystem II.PSII polypeptide subunits	Nta.3323	uncharacterized	2.22
1.1.1.2	PS.lightreaction.photosystem II.PSII polypeptide subunits	Nta.19074	rho GTPase-activating protein 7-like	-1.06
1.1.1.2	PS.lightreaction.photosystem II.PSII polypeptide subunits	A_95_P083300	NAD(P)H-quinone oxidoreductase subunit 2 B, chloroplastic	-1.65
1.1.2.2	PS.lightreaction.photosystem I.PSI polypeptide subunits	Nta.7362	uncharacterized	-1.98
1.1.2.2	PS.lightreaction.photosystem I.PSI polypeptide subunits	Nta.17306	protein NUCLEAR FUSION DEFECTIVE 4-like	1.16
1.1.4.5	PS.lightreaction.ATP synthase.subunit C	Nta.6330	uncharacterized	-1.02
1.1.6	PS.lightreaction.NADH DH	Nta.15355	alkylated DNA repair protein alkB homolog 8-like	-1.06
1.2.2	PS.photorespiration.glycolate oxydase	Nta.2327	uncharacterized	1.16
1.2.2	PS.photorespiration.glycolate oxydase	Nta.22975	neurofilament medium polypeptide-like	1.11
1.3.2	PS.calvin cycle.rubisco small subunit	Nta.479	inositol transporter 1-like	-1.33
1.3.2	PS.calvin cycle.rubisco small subunit	Nta.7095	thionin-like protein 2	-1.18
1.3.4	PS.calvin cycle.GAP	Nta.6495	protein NDR1-like	-1.03
1.3.4	PS.calvin cycle.GAP	Nta.21917	glycine-rich cell wall structural protein-like	-1.35
1.3.6	PS.calvin cycle.aldolase	Nta.9552	fructose-bisphosphate aldolase cytoplasmic isozyme-like	1.38
2.1.2	major CHO metabolism.synthesis.starch	Nta.12730	UDP-glucuronate:xylan alpha-glucuronosyltransferase 1-like	-1.26
2.1.2.2	major CHO metabolism.synthesis.starch.starch synthase	Nta.11492	protodermal factor 1-like	-2.65
2.1.2.2	major CHO metabolism.synthesis.starch.starch synthase	Nta.13818	protodermal factor 1-like	-1.05
2.1.2.2	major CHO metabolism.synthesis.starch.starch synthase	A_95_P083300	NAD(P)H-quinone oxidoreductase subunit 2 B, chloroplastic	-1.65
2.1.2.5	major CHO metabolism.synthesis.starch.transporter	Nta.6490	glucose-6-phosphate/phosphate translocator 2, chloroplastic	-1.37
2.1.2.5	major CHO metabolism.synthesis.starch.transporter	Nta.11314	glucose-6-phosphate/phosphate translocator 1, chloroplastic-like	1.08
2.2.1.1	major CHO metabolism.degradation.sucrose.fructokinase	Nta.11556	fructokinase-like 2, chloroplastic	1.98
2.2.1.3.1	major CHO metabolism.degradation.sucrose.invertases.neutral	Nta.463	hypersensitive-induced response protein 2	1.25
2.2.1.3.1	major CHO metabolism.degradation.sucrose.invertases.neutral	Nta.8032	uncharacterized	-1.32
2.2.1.3.1	major CHO metabolism.degradation.sucrose.invertases.neutral	Nta.26925	peroxiredoxin Q, chloroplastic-like	1.57
2.2.1.3.2	major CHO metabolism.degradation.sucrose.invertases.cell wall	Nta.3817	beta-fructofuranosidase, insoluble isoenzyme 1-like	-1.03
2.2.1.4	major CHO metabolism.degradation.sucrose.hexokinase	Nta.2458	uncharacterized	2.12
2.2.2.6	major CHO metabolism.degradation.starch.transporter	Nta.524	cytochrome P450 CYP72A219-like	1.57
2.2.2.6	major CHO metabolism.degradation.starch.transporter	Nta.6490	glucose-6-phosphate/phosphate translocator 2, chloroplastic	-1.37
2.2.2.6	major CHO metabolism.degradation.starch.transporter	Nta.8722	cytochrome P450 CYP72A219-like	-1.6
2.2.2.6	major CHO metabolism.degradation.starch.transporter	Nta.11314	glucose-6-phosphate/phosphate translocator 1, chloroplastic-like	1.08
2.2.2.6	major CHO metabolism.degradation.starch.transporter	A_95_P210057	probable receptor-like protein kinase At1g33260	-1.06
3.1.1.2	minor CHO metabolism.raffinose family.galactinol synthases.putative	Nta.4036	probable galacturonosyltransferase-like 10	-1.08
3.2.2	minor CHO metabolism.trehalose.TPP	Nta.4300	trehalose-phosphate phosphatase A-like	-1.03
3.4.3	minor CHO metabolism.myo-inositol.InsP synthases	Nta.2772	inositol-3-phosphate synthase	-1.98
3.4.3	minor CHO metabolism.myo-inositol.InsP synthases	Nta.7142	inositol-3-phosphate synthase-like	-1.7
3.4.5	minor CHO metabolism.myo-inositol.inositol phosphatase	Nta.4349	26S protease regulatory subunit S10B homolog B-like	1.05
3.5	minor CHO metabolism.others	Nta.430	expansin-like B1	-1.3
3.5	minor CHO metabolism.others	Nta.3817	beta-fructofuranosidase, insoluble isoenzyme 1-like	-1.03
3.5	minor CHO metabolism.others	Nta.5629	LOB domain-containing protein 41-like	1.45
3.5	minor CHO metabolism.others	Nta.7095	thionin-like protein 2	-1.18
3.5	minor CHO metabolism.others	Nta.11985	3-hexulose-6-phosphate isomerase-like	-1.17
3.8.1	minor CHO metabolism.galactose.galactokinases	Nta.1729	mitochondrial import inner membrane translocase subunit tim16-like	1.99
4.1.10	glycolysis.cytosolic branch.aldolase	Nta.9552	fructose-bisphosphate aldolase cytoplasmic isozyme-like	1.38
4.1.12	glycolysis.cytosolic branch.phosphoglycerate mutase	Nta.26708	phosphoglycerate mutase-like protein AT74H	-1.17
4.1.13	glycolysis.cytosolic branch.enolase	Nta.71	enolase-like	1.02
4.1.14	glycolysis.cytosolic branch.pyruvate kinase (PK)	Nta.756	pyruvate kinase, cytosolic isozyme-like	1.3
4.1.14	glycolysis.cytosolic branch.pyruvate kinase (PK)	Nta.6190	plastidial pyruvate kinase 4, chloroplastic-like	-1.35
4.1.14	glycolysis.cytosolic branch.pyruvate kinase (PK)	Nta.8778	pyruvate kinase, cytosolic isozyme	1.02
4.1.16	glycolysis.cytosolic branch.phosphoenolpyruvate carboxykinase (PEPCK)	Nta.6793	phosphoenolpyruvate carboxylase kinase 1-like	1.59
4.1.16	glycolysis.cytosolic branch.phosphoenolpyruvate carboxykinase (PEPCK)	Nta.16940	phosphoenolpyruvate carboxylase kinase 1-like	1.95
4.2.14	glycolysis.plastid branch.pyruvate kinase (PK)	Nta.8778	pyruvate kinase, cytosolic isozyme	1.02
4.3.15	glycolysis.unclear/dually targeted.phospho-enol-pyruvate carboxylase (PEPC)	Nta.3386	transcription factor bHLH74-like	-1.19
4.3.15	glycolysis.unclear/dually targeted.phospho-enol-pyruvate carboxylase (PEPC)	Nta.4364	probable WRKY transcription factor 50	-1.94
4.3.15	glycolysis.unclear/dually targeted.phospho-enol-pyruvate carboxylase (PEPC)	Nta.4365	probable WRKY transcription factor 50	-1.81
4.3.15	glycolysis.unclear/dually targeted.phospho-enol-pyruvate carboxylase (PEPC)	Nta.6793	phosphoenolpyruvate carboxylase kinase 1-like	1.59
4.3.15	glycolysis.unclear/dually targeted.phospho-enol-pyruvate carboxylase (PEPC)	Nta.16940	phosphoenolpyruvate carboxylase kinase 1-like	1.95
5.2	fermentation.PDC	Nta.4207	pyruvate decarboxylase 2	3.34
5.3	fermentation.ADH	Nta.17506	alcohol dehydrogenase-like 4	-1.05
5.10	fermentation.aldehyde dehydrogenase	Nta.892	betaine aldehyde dehydrogenase, chloroplastic-like	1.09
6.3	gluconeogenesis / glyoxylate cycle.malate dehydrogenase	A_95_P094408	malate dehydrogenase, chloroplastic-like	1.06
8.1.1.1	TCA / organic transformation.TCA.pyruvate DH.E1	Nta.11574	mitochondrial Rho GTPase 1-like	1.02
8.1.9	TCA / organic transformation.TCA.malate DH	A_95_P094408	malate dehydrogenase, chloroplastic-like	1.06
8.2.9	TCA / organic transformation.other organic acid transformations.cyt MDH	Nta.22683	malate dehydrogenase, cytoplasmic-like	-1.25
8.2.9	TCA / organic transformation.other organic acid transformations.cyt MDH	A_95_P094408	malate dehydrogenase, chloroplastic-like	1.06
8.3	TCA / organic transformation.carbonic anhydrases	Nta.17164	alpha carbonic anhydrase 7-like	-1.38
9.1.1	mitochondrial electron transport / ATP synthesis.NADH-DH (type I).complex I	Nta.7013	prohibitin-3, mitochondrial-like	1.11
9.1.1	mitochondrial electron transport / ATP synthesis.NADH-DH (type I).complex I	Nta.10988	prohibitin-3, mitochondrial-like	4.07
9.1.1	mitochondrial electron transport / ATP synthesis.NADH-DH (type I).complex I	Nta.17635	prohibitin-1, mitochondrial-like	2.63
9.1.1	mitochondrial electron transport / ATP synthesis.NADH-DH (type I).complex I	Nta.23109	prohibitin-3, mitochondrial-like	1.61
9.1.1	mitochondrial electron transport / ATP synthesis.NADH-DH (type I).complex I	Nta.27502	prohibitin-1, mitochondrial-like	2.76
9.1.2	mitochondrial electron transport / ATP synthesis.NADH-DH (type I).localisation not clear	Nta.5740	pirin-like protein	-1.12
9.2.1	mitochondrial electron transport / ATP synthesis.NADH-DH (type II).internal matrix	Nta.5160	external alternative NAD(P)H-ubiquinone oxidoreductase B2, mitochondrial-like	2.72
9.2.1	mitochondrial electron transport / ATP synthesis.NADH-DH (type II).internal matrix	Nta.15889	external alternative NAD(P)H-ubiquinone oxidoreductase B2, mitochondrial-like	2.19
9.2.2	mitochondrial electron transport / ATP synthesis.NADH-DH (type II).external	Nta.5160	external alternative NAD(P)H-ubiquinone oxidoreductase B2, mitochondrial-like	2.72
9.2.2	mitochondrial electron transport / ATP synthesis.NADH-DH (type II).external	Nta.15889	external alternative NAD(P)H-ubiquinone oxidoreductase B2, mitochondrial-like	2.19
9.3	mitochondrial electron transport / ATP synthesis.electron transfer flavoprotein	Nta.1196	uncharacterized	-1.09
9.3	mitochondrial electron transport / ATP synthesis.electron transfer flavoprotein	Nta.6534	uncharacterized	-1.32
9.6	mitochondrial electron transport / ATP synthesis.cytochrome c	Nta.511	MADS-box protein SOC1-like	-1.75
9.7	mitochondrial electron transport / ATP synthesis.cytochrome c oxidase	Nta.7442	axial regulator YABBY 5-like	-1.37
9.7	mitochondrial electron transport / ATP synthesis.cytochrome c oxidase	Nta.13525	uncharacterized	-1.86
9.8	mitochondrial electron transport / ATP synthesis.uncoupling protein	Nta.15105	mitochondrial uncoupling protein 5-like	-1.56
9.9	mitochondrial electron transport / ATP synthesis.F1-ATPase	Nta.2887	uncharacterized protein At2g27730, mitochondrial-like	1.88
9.9	mitochondrial electron transport / ATP synthesis.F1-ATPase	A_95_P155242	COMM domain containing 10 (COMMD10)	-1.4
10	cell wall	Nta.1807	uncharacterized	-1.75
10.1.4	cell wall.precursor synthesis.UGD	Nta.17057	UDP-glucose 6-dehydrogenase 4-like	-1.22
10.1.5	cell wall.precursor synthesis.UXS	Nta.1663	late embryogenesis abundant protein D-34-like	-4.01
10.1.5	cell wall.precursor synthesis.UXS	Nta.2472	26S proteasome non-ATPase regulatory subunit 2 homolog A-like	1.43
10.1.5	cell wall.precursor synthesis.UXS	Nta.6389	proteasome subunit alpha type-3-like	1.65
10.1.5	cell wall.precursor synthesis.UXS	Nta.6664	aspartate aminotransferase, cytoplasmic-like	1.28
10.1.5	cell wall.precursor synthesis.UXS	Nta.9592	proteasome subunit alpha type-3-like	1.9
10.1.5	cell wall.precursor synthesis.UXS	Nta.16836	gamma-tubulin complex component 2-like	1.29
10.1.5	cell wall.precursor synthesis.UXS	Nta.17118	UDP-glucuronic acid decarboxylase 2-like	-1.59
10.1.5	cell wall.precursor synthesis.UXS	Nta.22177	aspartate aminotransferase, cytoplasmic-like	1.1
10.1.5	cell wall.precursor synthesis.UXS	A_95_P145832	uncharacterized	1.02
10.1.5	cell wall.precursor synthesis.UXS	A_95_P148487	alcohol dehydrogenase 2-like	-1.62
10.2.1	cell wall.cellulose synthesis.cellulose synthase	Nta.6361	glucomannan 4-beta-mannosyltransferase 2-like	-1.04
10.2.1	cell wall.cellulose synthesis.cellulose synthase	A_95_P035988	probable leucine-rich repeat receptor-like protein kinase At1g35710	-1.55
10.3	cell wall.hemicellulose synthesis	Nta.10509	arginine decarboxylase-like	1.05
10.3.2	cell wall.hemicellulose synthesis.glucuronoxylan	Nta.2972	probable beta-1,4-xylosyltransferase IRX14	-1.32
10.3.2	cell wall.hemicellulose synthesis.glucuronoxylan	Nta.12730	UDP-glucuronate:xylan alpha-glucuronosyltransferase 1-like	-1.26
10.3.2	cell wall.hemicellulose synthesis.glucuronoxylan	A_95_P146637	probable beta-1,4-xylosyltransferase IRX9	-1.06
10.5.1	cell wall.cell wall proteins.AGPs	Nta.8983	uncharacterized	1.01
10.5.1.1	cell wall.cell wall proteins.AGPs.AGP	Nta.6837	fasciclin-like arabinogalactan protein 11	-1.14
10.5.2	cell wall.cell wall proteins.proline rich proteins	Nta.6840	non-classical arabinogalactan protein 31-like	-1.19
10.5.3	cell wall.cell wall proteins.LRR	Nta.5205	uncharacterized protein At4g06744-like	-1.58
10.6.1	cell wall.degradation.cellulases and beta-1,4-glucanases	Nta.916	protein NBR1 homolog	1.66
10.6.2	cell wall.degradation.mannan-xylose-arabinose-fucose	Nta.642	ethylene-responsive transcription factor 5-like	-1.17
10.6.2	cell wall.degradation.mannan-xylose-arabinose-fucose	Nta.6435	ethylene-responsive transcription factor 5-like	-3.29
10.6.2	cell wall.degradation.mannan-xylose-arabinose-fucose	Nta.6449	probable xyloglucan endotransglucosylase/hydrolase protein 23	-2.16
10.6.2	cell wall.degradation.mannan-xylose-arabinose-fucose	Nta.10430	beta-galactosidase-like	-1.2
10.6.2	cell wall.degradation.mannan-xylose-arabinose-fucose	Nta.15355	alkylated DNA repair protein alkB homolog 8-like	-1.06
10.6.2	cell wall.degradation.mannan-xylose-arabinose-fucose	Nta.16902	mannan endo-1,4-beta-mannosidase 6-like	-1.08
10.6.2	cell wall.degradation.mannan-xylose-arabinose-fucose	Nta.17026	beta-galactosidase 3-like	-1.04
10.6.2	cell wall.degradation.mannan-xylose-arabinose-fucose	Nta.21162	beta-galactosidase 13-like	-1.33
10.6.2	cell wall.degradation.mannan-xylose-arabinose-fucose	Nta.22926	probable xyloglucan endotransglucosylase/hydrolase protein 16	-1.28
10.6.2	cell wall.degradation.mannan-xylose-arabinose-fucose	A_95_P092768	protein DETOXIFICATION 12-like	1.34
10.6.3	cell wall.degradation.pectate lyases and polygalacturonases	Nta.3699	probable WRKY transcription factor 40	-1.18
10.6.3	cell wall.degradation.pectate lyases and polygalacturonases	Nta.17165	polygalacturonase 1 beta-like protein 3	-1.52
10.6.3	cell wall.degradation.pectate lyases and polygalacturonases	Nta.22042	polygalacturonase inhibitor 2-like	1.15
10.7	cell wall.modification	Nta.230	xyloglucan endotransglucosylase/hydrolase 2-like	-1.01
10.7	cell wall.modification	Nta.430	expansin-like B1	-1.3
10.7	cell wall.modification	Nta.2943	expansin-like A2	-1.13
10.7	cell wall.modification	Nta.6449	probable xyloglucan endotransglucosylase/hydrolase protein 23	-2.16
10.7	cell wall.modification	Nta.22926	probable xyloglucan endotransglucosylase/hydrolase protein 16	-1.28
10.7	cell wall.modification	Nta.22961	xyloglucan endotransglucosylase/hydrolase protein 24-like	-1.26
10.8.1	cell wall.pectinesterases.PME	Nta.12159	pectinesterase 2.1-like	1.51
10.8.1	cell wall.pectinesterases.PME	Nta.15566	methionine aminopeptidase 1A {ECO:0000255|HAMAP-Rule:MF_03174}	1.01
10.8.1	cell wall.pectinesterases.PME	Nta.22495	ABC transporter B family member 4-like	-1.54
11.1.8	lipid metabolism.FA synthesis and FA elongation.acyl CoA ligase	Nta.3336	oxalate--CoA ligase-like	-1.59
11.1.8	lipid metabolism.FA synthesis and FA elongation.acyl CoA ligase	Nta.12191	long chain acyl-CoA synthetase 2-like	-1.33
11.1.9	lipid metabolism.FA synthesis and FA elongation.long chain fatty acid CoA ligase	Nta.7300	proteasome subunit beta type-5-like	1.61
11.1.9	lipid metabolism.FA synthesis and FA elongation.long chain fatty acid CoA ligase	Nta.8228	two-component response regulator ORR10-like	1.43
11.1.9	lipid metabolism.FA synthesis and FA elongation.long chain fatty acid CoA ligase	Nta.12191	long chain acyl-CoA synthetase 2-like	-1.33
11.1.10	lipid metabolism.FA synthesis and FA elongation.beta ketoacyl CoA synthase	Nta.19780	3-ketoacyl-CoA synthase 6-like	-1.46
11.1.11	lipid metabolism.FA synthesis and FA elongation.fatty acid elongase	Nta.19780	3-ketoacyl-CoA synthase 6-like	-1.46
11.1.12	lipid metabolism.FA synthesis and FA elongation.ACP protein	Nta.22161	acyl carrier protein 3, mitochondrial-like	1.35
11.1.13	lipid metabolism.FA synthesis and FA elongation.acyl-CoA binding protein	Nta.3318	uncharacterized protein At5g01610-like	1.68
11.1.13	lipid metabolism.FA synthesis and FA elongation.acyl-CoA binding protein	Nta.21611	uncharacterized protein At5g01610-like	1.15
11.1.13	lipid metabolism.FA synthesis and FA elongation.acyl-CoA binding protein	A_95_P115327	pentatricopeptide repeat-containing protein At1g74850, chloroplastic-like	1.09
11.1.30	lipid metabolism.FA synthesis and FA elongation.pyruvate kinase	Nta.756	pyruvate kinase, cytosolic isozyme-like	1.3
11.1.30	lipid metabolism.FA synthesis and FA elongation.pyruvate kinase	Nta.6898	glutamyl-tRNA reductase-binding protein, chloroplastic-like	1.03
11.1.30	lipid metabolism.FA synthesis and FA elongation.pyruvate kinase	Nta.8778	pyruvate kinase, cytosolic isozyme	1.02
11.3	lipid metabolism.phospholipid synthesis	A_95_P091428	uncharacterized	-1.22
11.3.2	lipid metabolism.phospholipid synthesis.choline kinase	Nta.3471	probable mitochondrial chaperone BCS1-A	-1.04
11.3.2	lipid metabolism.phospholipid synthesis.choline kinase	Nta.8132	AAA-ATPase At3g28580-like	-1.11
11.3.3	lipid metabolism.phospholipid synthesis.phosphatidate cytidylyltransferase	Nta.22182	probable phytol kinase 3, chloroplastic	2.04
11.5.1	lipid metabolism.glycerol metabolism.glycerol kinase	Nta.11921	glycerol kinase	-1.02
11.5.2	lipid metabolism.glycerol metabolism.glycerol-3-phosphate dehydrogenase (NAD+)	Nta.18672	probable glycerol-3-phosphate dehydrogenase [NAD(+)] 1, cytosolic	-1.29
11.6	lipid metabolism.lipid transfer proteins etc	Nta.5447	non-specific lipid-transfer protein 1-like	-1.15
11.6	lipid metabolism.lipid transfer proteins etc	Nta.18476	non-specific lipid-transfer protein 1-like	-1.71
11.6	lipid metabolism.lipid transfer proteins etc	Nta.22313	uncharacterized	-1.31
11.9	lipid metabolism.lipid degradation	Nta.1854	long-chain-alcohol oxidase FAO1-like	-1.44
11.9.2	lipid metabolism.lipid degradation.lipases	Nta.11033	acetylajmalan esterase-like	1.3
11.9.2	lipid metabolism.lipid degradation.lipases	Nta.20402	acetylajmalan esterase-like	1.59
11.9.2.1	lipid metabolism.lipid degradation.lipases.triacylglycerol lipase	Nta.8435	phospholipase A1-Ibeta2, chloroplastic-like	-1.62
11.9.3	lipid metabolism.lipid degradation.lysophospholipases	Nta.2430	PI-PLC X-box domain-containing protein DDB_G0293730-like	-1.59
11.9.3	lipid metabolism.lipid degradation.lysophospholipases	Nta.7442	axial regulator YABBY 5-like	-1.37
11.9.3	lipid metabolism.lipid degradation.lysophospholipases	Nta.20071	phospholipase A-2-activating protein-like	1.37
11.9.4.9	lipid metabolism.lipid degradation.beta-oxidation.multifunctional	A_95_P046131	uncharacterized	1.1
11.9.4.13	lipid metabolism.lipid degradation.beta-oxidation.acyl CoA reductase	C1487_at	alcohol-forming fatty acyl-CoA reductase-like	1.39
11.10.2	lipid metabolism.glycolipid synthesis.DGDG synthase	Nta.3652	syntaxin-121-like	-1.28
12.1.1	N-metabolism.nitrate metabolism.NR	Nta.1310	cytochrome b5-like	2.15
12.2.2	N-metabolism.ammonia metabolism.glutamine synthetase	Nta.5534	glutamine synthetase-like	-1.44
12.2.2	N-metabolism.ammonia metabolism.glutamine synthetase	Nta.7412	glutamine synthetase PR-2-like	1.23
12.2.2	N-metabolism.ammonia metabolism.glutamine synthetase	A_95_P040861	glutamine synthetase-like	1.73
13.1.1.1.2	amino acid metabolism.synthesis.central amino acid metabolism.GABA.GABA transaminase	Nta.19108	gamma aminobutyrate transaminase 3, chloroplastic	-1.46
13.1.1.1.2	amino acid metabolism.synthesis.central amino acid metabolism.GABA.GABA transaminase	Nta.20374	gamma aminobutyrate transaminase 2-like	-1.14
13.1.1.2.1	amino acid metabolism.synthesis.central amino acid metabolism.aspartate.aspartate aminotransferase	Nta.6664	aspartate aminotransferase, cytoplasmic-like	1.28
13.1.1.2.1	amino acid metabolism.synthesis.central amino acid metabolism.aspartate.aspartate aminotransferase	Nta.22177	aspartate aminotransferase, cytoplasmic-like	1.1
13.1.1.3.1	amino acid metabolism.synthesis.central amino acid metabolism.alanine.alanine aminotransferase	Nta.11892	alanine aminotransferase 2, mitochondrial-like	1.79
13.1.1.3.1	amino acid metabolism.synthesis.central amino acid metabolism.alanine.alanine aminotransferase	Nta.17532	alanine aminotransferase 2, mitochondrial-like	1.51
13.1.1.3.11	amino acid metabolism.synthesis.central amino acid metabolism.alanine.alanine-glyoxylate aminotransferase	Nta.6055	alanine--glyoxylate aminotransferase 2 homolog 3, mitochondrial-like	-1.17
13.1.2.3	amino acid metabolism.synthesis.glutamate family.arginine	Nta.10648	probable N-acetyl-gamma-glutamyl-phosphate reductase, chloroplastic	1
13.1.2.3.23	amino acid metabolism.synthesis.glutamate family.arginine.argininosuccinate lyase	Nta.8356	argininosuccinate lyase, chloroplastic	1.02
13.1.3.4	amino acid metabolism.synthesis.aspartate family.methionine	Nta.11164	uncharacterized	1.42
13.1.3.6.1.2	amino acid metabolism.synthesis.aspartate family.misc.homoserine.aspartate semialdehyde dehydrogenase	Nta.10648	probable N-acetyl-gamma-glutamyl-phosphate reductase, chloroplastic	1
13.1.3.6.1.4	amino acid metabolism.synthesis.aspartate family.misc.homoserine.homoserine kinase	Nta.26925	peroxiredoxin Q, chloroplastic-like	1.57
13.1.4.1	amino acid metabolism.synthesis.branched chain group.common	Nta.2556	60S ribosomal protein L37a-like	1.27
13.1.4.4	amino acid metabolism.synthesis.branched chain group.leucine specific	Nta.2525	uncharacterized	-1.18
13.1.5.2	amino acid metabolism.synthesis.serine-glycine-cysteine group.glycine	Nta.17222	probable low-specificity L-threonine aldolase 1	-1.02
13.1.5.3.2	amino acid metabolism.synthesis.serine-glycine-cysteine group.cysteine.SAT	Nta.22454	myosin heavy chain kinase B-like	-1.39
13.1.6.1.1	amino acid metabolism.synthesis.aromatic aa.chorismate.3-deoxy-D-arabino-heptulosonate 7-phosphate synthase	Nta.15087	phospho-2-dehydro-3-deoxyheptonate aldolase 1, chloroplastic-like	-1.08
13.1.6.1.7	amino acid metabolism.synthesis.aromatic aa.chorismate.chorismate synthase	Nta.1723	proteasome subunit beta type-6-like	2.43
13.1.6.1.7	amino acid metabolism.synthesis.aromatic aa.chorismate.chorismate synthase	Nta.5534	glutamine synthetase-like	-1.44
13.1.6.1.7	amino acid metabolism.synthesis.aromatic aa.chorismate.chorismate synthase	Nta.7412	glutamine synthetase PR-2-like	1.23
13.1.6.1.7	amino acid metabolism.synthesis.aromatic aa.chorismate.chorismate synthase	Nta.8302	proteasome subunit beta type-6	1.72
13.1.6.1.7	amino acid metabolism.synthesis.aromatic aa.chorismate.chorismate synthase	Nta.10082	AAA-ATPase At3g50940-like	-1.54
13.2.2.2	amino acid metabolism.degradation.glutamate family.proline	Nta.4048	proline dehydrogenase 2, mitochondrial-like	-2.33
13.2.2.2	amino acid metabolism.degradation.glutamate family.proline	Nta.7645	proline dehydrogenase 2, mitochondrial-like	-1.6
13.2.2.2	amino acid metabolism.degradation.glutamate family.proline	Nta.10509	arginine decarboxylase-like	1.05
13.2.3.2	amino acid metabolism.degradation.aspartate family.threonine	Nta.6534	uncharacterized	-1.32
13.2.3.5	amino acid metabolism.degradation.aspartate family.lysine	Nta.12147	cytokinin riboside 5'-monophosphate phosphoribohydrolase LOG1-like	-1.05
13.2.3.5	amino acid metabolism.degradation.aspartate family.lysine	A_95_P046131	uncharacterized	1.1
13.2.4.1	amino acid metabolism.degradation.branched chain group.shared	Nta.6055	alanine--glyoxylate aminotransferase 2 homolog 3, mitochondrial-like	-1.17
13.2.4.4	amino acid metabolism.degradation.branched chain group.leucine	Nta.1917	26S proteasome non-ATPase regulatory subunit 7 homolog A	1.18
13.2.5.2	amino acid metabolism.degradation.serine-glycine-cysteine group.glycine	Nta.17222	probable low-specificity L-threonine aldolase 1	-1.02
13.2.7	amino acid metabolism.degradation.histidine	A_95_P091428	uncharacterized	-1.22
15	metal handling	Nta.2613	uncharacterized	-1.11
15	metal handling	Nta.5379	uncharacterized	-1.16
15.1	metal handling.acquisition	Nta.19551	ferric reduction oxidase 2-like	-2.65
15.2	metal handling.binding, chelation and storage	Nta.171	heavy metal-associated isoprenylated plant protein 3-like	-1.24
15.2	metal handling.binding, chelation and storage	Nta.862	nicotianamine synthase	1.14
15.2	metal handling.binding, chelation and storage	Nta.4094	14-3-3-like protein D	-1.17
15.2	metal handling.binding, chelation and storage	Nta.5998	nectarin-1	-1.11
15.2	metal handling.binding, chelation and storage	Nta.15019	heavy metal-associated isoprenylated plant protein 3-like	-1.74
15.2	metal handling.binding, chelation and storage	Nta.17794	heavy metal-associated isoprenylated plant protein 3-like	-1.82
15.2	metal handling.binding, chelation and storage	Nta.18634	uncharacterized	-1.22
15.2	metal handling.binding, chelation and storage	Nta.22975	neurofilament medium polypeptide-like	1.11
16.1	secondary metabolism.isoprenoids	Nta.19780	3-ketoacyl-CoA synthase 6-like	-1.46
16.1.2.3	secondary metabolism.isoprenoids.mevalonate pathway.HMG-CoA reductase	Nta.16450	3-hydroxy-3-methylglutaryl-coenzyme A reductase 1-like	-1.08
16.1.3.3	secondary metabolism.isoprenoids.tocopherol biosynthesis.MPBQ/MSBQ methyltransferase	Nta.12647	probable sulfate transporter 3.3	-1.28
16.1.3.3	secondary metabolism.isoprenoids.tocopherol biosynthesis.MPBQ/MSBQ methyltransferase	Nta.22723	low affinity sulfate transporter 3-like	-1.26
16.1.4.21	secondary metabolism.isoprenoids.carotenoids.violaxanthin de-epoxidase	Nta.12839	vetispiradiene synthase 2-like	-1.39
16.1.5	secondary metabolism.isoprenoids.terpenoids	Nta.8009	viridiflorene synthase	-1.1
16.1.5	secondary metabolism.isoprenoids.terpenoids	Nta.12839	vetispiradiene synthase 2-like	-1.39
16.1.5	secondary metabolism.isoprenoids.terpenoids	Nta.13829	(-)-camphene/tricyclene synthase, chloroplastic-like	1.04
16.2	secondary metabolism.phenylpropanoids	Nta.1045	isoflavone reductase homolog	-1.9
16.2	secondary metabolism.phenylpropanoids	Nta.5753	histone H2A-like	-1.12
16.2	secondary metabolism.phenylpropanoids	Nta.6953	histone H2AX-like	-1.24
16.2	secondary metabolism.phenylpropanoids	Nta.16398	uncharacterized acetyltransferase At3g50280-like	-1.03
16.2	secondary metabolism.phenylpropanoids	Nta.21363	pelargonidin 3-O-(6-caffeoylglucoside) 5-O-(6-O-malonylglucoside) 4'''-malonyltransferase-like	1.03
16.2	secondary metabolism.phenylpropanoids	Nta.23264	glycine-rich RNA-binding protein 3, mitochondrial-like	1.51
16.2	secondary metabolism.phenylpropanoids	A_95_P125977	3'-N-debenzoyl-2'-deoxytaxol N-benzoyltransferase-like	-1.19
16.2.1.3	secondary metabolism.phenylpropanoids.lignin biosynthesis.4CL	Nta.3336	oxalate--CoA ligase-like	-1.59
16.2.1.5	secondary metabolism.phenylpropanoids.lignin biosynthesis.C3H	Nta.3549	cytochrome P450 71A1-like	-2.17
16.2.1.6	secondary metabolism.phenylpropanoids.lignin biosynthesis.CCoAOMT	Nta.1152	caffeoyl-CoA O-methyltransferase 6	-1.65
16.2.1.6	secondary metabolism.phenylpropanoids.lignin biosynthesis.CCoAOMT	Nta.3623	caffeoyl-CoA O-methyltransferase 4	-1.26
16.2.1.6	secondary metabolism.phenylpropanoids.lignin biosynthesis.CCoAOMT	Nta.3624	caffeoyl-CoA O-methyltransferase 3	-1.61
16.2.1.6	secondary metabolism.phenylpropanoids.lignin biosynthesis.CCoAOMT	Nta.9394	caffeoyl-CoA O-methyltransferase 5	-1.63
16.2.1.7	secondary metabolism.phenylpropanoids.lignin biosynthesis.CCR1	Nta.6821	cinnamoyl-CoA reductase 1-like	-1.78
16.2.1.7	secondary metabolism.phenylpropanoids.lignin biosynthesis.CCR1	Nta.16403	cinnamoyl-CoA reductase 1-like	-1.05
16.2.1.8	secondary metabolism.phenylpropanoids.lignin biosynthesis.F5H	Nta.11704	protein PLANT CADMIUM RESISTANCE 2-like	-1.21
16.2.1.9	secondary metabolism.phenylpropanoids.lignin biosynthesis.COMT	Nta.3489	caffeic acid 3-O-methyltransferase-like	-1.21
16.2.1.10	secondary metabolism.phenylpropanoids.lignin biosynthesis.CAD	Nta.8325	putative quinone-oxidoreductase homolog, chloroplastic	-1.5
16.2.1.10	secondary metabolism.phenylpropanoids.lignin biosynthesis.CAD	Nta.11849	probable cinnamyl alcohol dehydrogenase 1	-1.25
16.4.1	secondary metabolism.N misc.alkaloid-like	Nta.22873	flavin-dependent oxidoreductase FOX2-like	-1.01
16.4.1	secondary metabolism.N misc.alkaloid-like	Nta.23027	uncharacterized	1.38
16.4.2.1	secondary metabolism.N misc.betaine.betaine-aldehyde dehydrogenase	Nta.892	betaine aldehyde dehydrogenase, chloroplastic-like	1.09
16.7	secondary metabolism.wax	Nta.19780	3-ketoacyl-CoA synthase 6-like	-1.46
16.8.1	secondary metabolism.flavonoids.anthocyanins	Nta.3278	mitochondrial import receptor subunit TOM6 homolog	1
16.8.1	secondary metabolism.flavonoids.anthocyanins	Nta.16398	uncharacterized acetyltransferase At3g50280-like	-1.03
16.8.1.12	secondary metabolism.flavonoids.anthocyanins.anthocyanidin 3-O-glucosyltransferase	Nta.11719	UDP-glycosyltransferase 91A1-like	1.06
16.8.2	secondary metabolism.flavonoids.chalcones	Nta.5781	fatty-acid-binding protein 1-like	-1.13
16.8.3	secondary metabolism.flavonoids.dihydroflavonols	Nta.3549	cytochrome P450 71A1-like	-2.17
16.8.3	secondary metabolism.flavonoids.dihydroflavonols	Nta.6821	cinnamoyl-CoA reductase 1-like	-1.78
16.8.3	secondary metabolism.flavonoids.dihydroflavonols	Nta.8637	isoflavone 2'-hydroxylase-like	-1.15
16.8.3	secondary metabolism.flavonoids.dihydroflavonols	Nta.8710	protein DOWNY MILDEW RESISTANCE 6-like	-2.3
16.8.3	secondary metabolism.flavonoids.dihydroflavonols	Nta.12423	anthocyanidin 3-O-glucosyltransferase 2-like	-1.42
16.8.3	secondary metabolism.flavonoids.dihydroflavonols	Nta.16403	cinnamoyl-CoA reductase 1-like	-1.05
16.8.3	secondary metabolism.flavonoids.dihydroflavonols	Nta.23180	isoflavone 2'-hydroxylase-like	-1.47
16.8.4	secondary metabolism.flavonoids.flavonols	Nta.2467	abscisic acid 8'-hydroxylase 1-like	-1.13
16.8.4	secondary metabolism.flavonoids.flavonols	Nta.3278	mitochondrial import receptor subunit TOM6 homolog	1
16.8.4	secondary metabolism.flavonoids.flavonols	Nta.5178	wall-associated receptor kinase 2-like	-1.26
16.8.4	secondary metabolism.flavonoids.flavonols	Nta.5695	proteasome subunit alpha type-4	1.34
16.8.4	secondary metabolism.flavonoids.flavonols	Nta.11504	proteasome subunit alpha type-4-like	2.96
16.8.4	secondary metabolism.flavonoids.flavonols	Nta.16477	thebaine 6-O-demethylase-like	-1.06
16.8.5.1	secondary metabolism.flavonoids.isoflavonols.isoflavone reductase	Nta.1045	isoflavone reductase homolog	-1.9
16.8.5.1	secondary metabolism.flavonoids.isoflavonols.isoflavone reductase	Nta.6072	isoflavone reductase-like protein	-1.68
16.10	secondary metabolism.simple phenols	Nta.4239	polyphenol oxidase E, chloroplastic-like	-1.56
16.10	secondary metabolism.simple phenols	Nta.11937	U3 small nucleolar ribonucleoprotein protein IMP4	1.03
17.1.1.1.10	hormone metabolism.abscisic acid.synthesis-degradation.synthesis.9-cis-epoxycarotenoid dioxygenase	Nta.716	probable carotenoid cleavage dioxygenase 4, chloroplastic	-1.07
17.1.1.1.10	hormone metabolism.abscisic acid.synthesis-degradation.synthesis.9-cis-epoxycarotenoid dioxygenase	Nta.16543	9-cis-epoxycarotenoid dioxygenase NCED1, chloroplastic-like	-1.74
17.1.1.1.10	hormone metabolism.abscisic acid.synthesis-degradation.synthesis.9-cis-epoxycarotenoid dioxygenase	Nta.18914	probable carotenoid cleavage dioxygenase 4, chloroplastic	-1.58
17.1.1.2.1	hormone metabolism.abscisic acid.synthesis-degradation.degradation.8-hydroxylase	Nta.2467	abscisic acid 8'-hydroxylase 1-like	-1.13
17.1.2	hormone metabolism.abscisic acid.signal transduction	A_95_P124917	ABSCISIC ACID-INSENSITIVE 5-like protein 5	-1.25
17.1.3	hormone metabolism.abscisic acid.induced-regulated-responsive-activated	Nta.4004	protein phosphatase 2C 37-like	-1.44
17.1.3	hormone metabolism.abscisic acid.induced-regulated-responsive-activated	Nta.8097	GEM-like protein 4	-1.25
17.1.3	hormone metabolism.abscisic acid.induced-regulated-responsive-activated	Nta.17438	translocator protein homolog	-1.41
17.1.3	hormone metabolism.abscisic acid.induced-regulated-responsive-activated	A_95_P124917	ABSCISIC ACID-INSENSITIVE 5-like protein 5	-1.25
17.2.2	hormone metabolism.auxin.signal transduction	Nta.537	uncharacterized	-2.54
17.2.2	hormone metabolism.auxin.signal transduction	Nta.854	uncharacterized protein At2g39795, mitochondrial-like	1.06
17.2.2	hormone metabolism.auxin.signal transduction	Nta.2475	auxin response factor 2-like	-1.02
17.2.2	hormone metabolism.auxin.signal transduction	Nta.2605	auxin-repressed 12.5 kDa protein-like	-2.47
17.2.2	hormone metabolism.auxin.signal transduction	Nta.6534	uncharacterized	-1.32
17.2.2	hormone metabolism.auxin.signal transduction	Nta.8465	transcription factor TCP14-like	-1.06
17.2.2	hormone metabolism.auxin.signal transduction	Nta.17062	auxin response factor 4-like	-1.09
17.2.2	hormone metabolism.auxin.signal transduction	Nta.22495	ABC transporter B family member 4-like	-1.54
17.2.2	hormone metabolism.auxin.signal transduction	Nta.22825	auxin transporter-like protein 3	-1.06
17.2.3	hormone metabolism.auxin.induced-regulated-responsive-activated	Nta.2605	auxin-repressed 12.5 kDa protein-like	-2.47
17.2.3	hormone metabolism.auxin.induced-regulated-responsive-activated	Nta.3030	cytochrome b561 and DOMON domain-containing protein At5g47530-like	-1.09
17.2.3	hormone metabolism.auxin.induced-regulated-responsive-activated	Nta.3096	auxin-responsive protein SAUR36-like	-1.04
17.2.3	hormone metabolism.auxin.induced-regulated-responsive-activated	Nta.4162	17.3 kDa class I heat shock protein-like	-1.06
17.2.3	hormone metabolism.auxin.induced-regulated-responsive-activated	Nta.6495	protein NDR1-like	-1.03
17.2.3	hormone metabolism.auxin.induced-regulated-responsive-activated	Nta.6925	auxin-responsive protein IAA4-like	-1.25
17.2.3	hormone metabolism.auxin.induced-regulated-responsive-activated	Nta.8465	transcription factor TCP14-like	-1.06
17.2.3	hormone metabolism.auxin.induced-regulated-responsive-activated	Nta.8872	cytochrome b561 and DOMON domain-containing protein At5g47530-like	-1.13
17.2.3	hormone metabolism.auxin.induced-regulated-responsive-activated	Nta.26867	pentatricopeptide repeat-containing protein At3g16610-like	-1.34
17.2.3	hormone metabolism.auxin.induced-regulated-responsive-activated	A_95_P116632	uncharacterized protein At1g04910-like	-1.14
17.2.3	hormone metabolism.auxin.induced-regulated-responsive-activated	A_95_P089373	auxin-responsive protein SAUR72-like	-1.06
17.2.3	hormone metabolism.auxin.induced-regulated-responsive-activated	A_95_P210872	auxin-induced protein AUX22-like	-1.05
17.2.3	hormone metabolism.auxin.induced-regulated-responsive-activated	A_95_P113572	protein OSB2, chloroplastic-like	1.29
17.3.1.1.1	hormone metabolism.brassinosteroid.synthesis-degradation.BRs.DET2	Nta.5998	nectarin-1	-1.11
17.3.1.1.1	hormone metabolism.brassinosteroid.synthesis-degradation.BRs.DET2	Nta.8234	DEAD-box ATP-dependent RNA helicase 31-like	1.24
17.3.1.1.1	hormone metabolism.brassinosteroid.synthesis-degradation.BRs.DET2	Nta.22693	mitochondrial import inner membrane translocase subunit Tim9	2.47
17.3.1.1.1	hormone metabolism.brassinosteroid.synthesis-degradation.BRs.DET2	Nta.22975	neurofilament medium polypeptide-like	1.11
17.3.1.1.1	hormone metabolism.brassinosteroid.synthesis-degradation.BRs.DET2	A_95_P151177	putative rRNA methyltransferase	1.22
17.3.1.1.5	hormone metabolism.brassinosteroid.synthesis-degradation.BRs.metabolic regulation	Nta.524	cytochrome P450 CYP72A219-like	1.57
17.3.1.1.5	hormone metabolism.brassinosteroid.synthesis-degradation.BRs.metabolic regulation	Nta.8722	cytochrome P450 CYP72A219-like	-1.6
17.3.1.2.1	hormone metabolism.brassinosteroid.synthesis-degradation.sterols.SMT1	Nta.479	inositol transporter 1-like	-1.33
17.3.1.2.1	hormone metabolism.brassinosteroid.synthesis-degradation.sterols.SMT1	Nta.1398	26S proteasome non-ATPase regulatory subunit 6 homolog	1.58
17.3.1.2.7	hormone metabolism.brassinosteroid.synthesis-degradation.sterols.DWF5	Nta.8007	bifunctional epoxide hydrolase 2-like	-1.32
17.3.2.1	hormone metabolism.brassinosteroid.signal transduction.BRI	Nta.13220	uncharacterized	-1.27
17.3.3	hormone metabolism.brassinosteroid.induced-regulated-responsive-activated	Nta.1238	calcium-binding protein PBP1-like	-1.66
17.3.3	hormone metabolism.brassinosteroid.induced-regulated-responsive-activated	Nta.2982	calcium-binding protein PBP1-like	-1.39
17.4.1	hormone metabolism.cytokinin.synthesis-degradation	Nta.6495	protein NDR1-like	-1.03
17.4.2	hormone metabolism.cytokinin.signal transduction	Nta.8228	two-component response regulator ORR10-like	1.43
17.4.2	hormone metabolism.cytokinin.signal transduction	Nta.14968	histidine-containing phosphotransfer protein 1-like	-1.28
17.4.2	hormone metabolism.cytokinin.signal transduction	A_95_P109397	cullin-1	-1.27
17.5.1	hormone metabolism.ethylene.synthesis-degradation	Nta.3278	mitochondrial import receptor subunit TOM6 homolog	1
17.5.1	hormone metabolism.ethylene.synthesis-degradation	Nta.5178	wall-associated receptor kinase 2-like	-1.26
17.5.1	hormone metabolism.ethylene.synthesis-degradation	Nta.5695	proteasome subunit alpha type-4	1.34
17.5.1	hormone metabolism.ethylene.synthesis-degradation	Nta.8326	gibberellin 2-beta-dioxygenase 8-like	-1.73
17.5.1	hormone metabolism.ethylene.synthesis-degradation	Nta.8710	protein DOWNY MILDEW RESISTANCE 6-like	-2.3
17.5.1	hormone metabolism.ethylene.synthesis-degradation	Nta.11504	proteasome subunit alpha type-4-like	2.96
17.5.1	hormone metabolism.ethylene.synthesis-degradation	Nta.11947	alpha-dioxygenase 2-like	-1.59
17.5.1	hormone metabolism.ethylene.synthesis-degradation	Nta.16477	thebaine 6-O-demethylase-like	-1.06
17.5.1	hormone metabolism.ethylene.synthesis-degradation	A_95_P083300	NAD(P)H-quinone oxidoreductase subunit 2 B, chloroplastic	-1.65
17.5.1.1	hormone metabolism.ethylene.synthesis-degradation.1-aminocyclopropane-1-carboxylate synthase	Nta.2999	1-aminocyclopropane-1-carboxylate synthase-like	-1.28
17.5.1.2	hormone metabolism.ethylene.synthesis-degradation.1-aminocyclopropane-1-carboxylate oxidase	Nta.1097	1-aminocyclopropane-1-carboxylate oxidase	-1.79
17.5.1.2	hormone metabolism.ethylene.synthesis-degradation.1-aminocyclopropane-1-carboxylate oxidase	Nta.3302	1-aminocyclopropane-1-carboxylate oxidase homolog	1.03
17.5.1.2	hormone metabolism.ethylene.synthesis-degradation.1-aminocyclopropane-1-carboxylate oxidase	Nta.11948	1-aminocyclopropane-1-carboxylate oxidase-like	-1.7
17.5.1.2	hormone metabolism.ethylene.synthesis-degradation.1-aminocyclopropane-1-carboxylate oxidase	Nta.19696	1-aminocyclopropane-1-carboxylate oxidase homolog 1-like	2.05
17.5.2	hormone metabolism.ethylene.signal transduction	Nta.642	ethylene-responsive transcription factor 5-like	-1.17
17.5.2	hormone metabolism.ethylene.signal transduction	Nta.1635	ethylene-responsive transcription factor 4	-1.1
17.5.2	hormone metabolism.ethylene.signal transduction	Nta.3616	ethylene-responsive transcription factor 1-like	-1.96
17.5.2	hormone metabolism.ethylene.signal transduction	Nta.3920	ethylene-responsive transcription factor 2	-1.79
17.5.2	hormone metabolism.ethylene.signal transduction	Nta.4091	ethylene-responsive transcription factor 4	-1.58
17.5.2	hormone metabolism.ethylene.signal transduction	Nta.5966	dehydration-responsive element-binding protein 1A-like	1.42
17.5.2	hormone metabolism.ethylene.signal transduction	Nta.6364	ethylene-responsive transcription factor 4-like	-1.82
17.5.2	hormone metabolism.ethylene.signal transduction	Nta.6435	ethylene-responsive transcription factor 5-like	-3.29
17.5.2	hormone metabolism.ethylene.signal transduction	Nta.6980	ethylene-responsive transcription factor 1-like	-2.75
17.5.2	hormone metabolism.ethylene.signal transduction	Nta.8193	pathogenesis-related genes transcriptional activator PTI5-like	-1.52
17.5.2	hormone metabolism.ethylene.signal transduction	Nta.23175	ethylene-responsive transcription factor 9-like	-1.91
17.5.2	hormone metabolism.ethylene.signal transduction	Nta.23284	pathogenesis-related genes transcriptional activator PTI5-like	-1.69
17.5.3	hormone metabolism.ethylene.induced-regulated-responsive-activated	Nta.11154	multiprotein-bridging factor 1c-like	1.76
17.5.3	hormone metabolism.ethylene.induced-regulated-responsive-activated	Nta.21020	transcription factor bHLH112-like	-1.07
17.6.1	hormone metabolism.gibberelin.synthesis-degradation	Nta.11590	2-oxoglutarate-dependent dioxygenase AOP3-like	1.11
17.6.1	hormone metabolism.gibberelin.synthesis-degradation	Nta.16524	uncharacterized	-1.09
17.6.3	hormone metabolism.gibberelin.induced-regulated-responsive-activated	Nta.2888	proteasome subunit beta type-1	1.62
17.6.3	hormone metabolism.gibberelin.induced-regulated-responsive-activated	Nta.3042	proteasome subunit beta type-1-like	1.71
17.6.3	hormone metabolism.gibberelin.induced-regulated-responsive-activated	Nta.4294	proteasome subunit beta type-1-like	2.19
17.6.3	hormone metabolism.gibberelin.induced-regulated-responsive-activated	Nta.11962	proteasome subunit beta type-1-like	2.44
17.7.1.10	hormone metabolism.jasmonate.synthesis-degradation.jasmonate-O-methyltransferase	Nta.4273	salicylate carboxymethyltransferase-like	-2.48
17.7.3	hormone metabolism.jasmonate.induced-regulated-responsive-activated	Nta.23133	agglutinin-like	-1.9
17.8.1	hormone metabolism.salicylic acid.synthesis-degradation	Nta.4273	salicylate carboxymethyltransferase-like	-2.48
17.8.1	hormone metabolism.salicylic acid.synthesis-degradation	Nta.5790	proteasome subunit alpha type-7	2.17
17.8.1	hormone metabolism.salicylic acid.synthesis-degradation	Nta.7353	proteasome subunit alpha type-7-like	2.01
17.8.1	hormone metabolism.salicylic acid.synthesis-degradation	A_95_P052201	pentatricopeptide repeat-containing protein At3g61520, mitochondrial-like	1.19
18	Co-factor and vitamine metabolism	Nta.13829	(-)-camphene/tricyclene synthase, chloroplastic-like	1.04
18.2	Co-factor and vitamine metabolism.thiamine	A_95_P124917	ABSCISIC ACID-INSENSITIVE 5-like protein 5	-1.25
18.3.1	Co-factor and vitamine metabolism.riboflavin.GTP cyclohydrolase II	Nta.21363	pelargonidin 3-O-(6-caffeoylglucoside) 5-O-(6-O-malonylglucoside) 4'''-malonyltransferase-like	1.03
18.7	Co-factor and vitamine metabolism.iron-sulphur clusters	Nta.12573	iron-sulfur assembly protein IscA-like 2, mitochondrial	1.21
18.7	Co-factor and vitamine metabolism.iron-sulphur clusters	Nta.18462	uncharacterized	-1.33
19.1	tetrapyrrole synthesis.glu-tRNA synthetase	Nta.21938	zinc finger protein ZAT10-like	-1.32
19.3	tetrapyrrole synthesis.GSA	Nta.2888	proteasome subunit beta type-1	1.62
19.3	tetrapyrrole synthesis.GSA	Nta.3042	proteasome subunit beta type-1-like	1.71
19.3	tetrapyrrole synthesis.GSA	Nta.4294	proteasome subunit beta type-1-like	2.19
19.3	tetrapyrrole synthesis.GSA	Nta.6055	alanine--glyoxylate aminotransferase 2 homolog 3, mitochondrial-like	-1.17
19.3	tetrapyrrole synthesis.GSA	Nta.11962	proteasome subunit beta type-1-like	2.44
19.3	tetrapyrrole synthesis.GSA	Nta.12566	uncharacterized	-1.02
19.3	tetrapyrrole synthesis.GSA	Nta.13084	glutamate-1-semialdehyde 2,1-aminomutase, chloroplastic-like	2.14
19.3	tetrapyrrole synthesis.GSA	Nta.19108	gamma aminobutyrate transaminase 3, chloroplastic	-1.46
19.3	tetrapyrrole synthesis.GSA	Nta.20374	gamma aminobutyrate transaminase 2-like	-1.14
19.4	tetrapyrrole synthesis.ALA dehydratase	Nta.1481	proteasome subunit beta type-4-like	2.38
19.4	tetrapyrrole synthesis.ALA dehydratase	Nta.7055	proteasome subunit beta type-4-like	1.77
19.4	tetrapyrrole synthesis.ALA dehydratase	Nta.10677	uncharacterized	-2.33
19.4	tetrapyrrole synthesis.ALA dehydratase	C9758_at	uncharacterized	1.25
20	stress	Nta.21938	zinc finger protein ZAT10-like	-1.32
20.1	stress.biotic	Nta.1927	NDR1/HIN1-Like protein 3-like	-1.78
20.1	stress.biotic	Nta.4183	pathogenesis-related protein R major form	-1.07
20.1	stress.biotic	Nta.4561	histone H3.2	-1.43
20.1	stress.biotic	Nta.5205	uncharacterized protein At4g06744-like	-1.58
20.1	stress.biotic	Nta.5214	osmotin	1.03
20.1	stress.biotic	Nta.6384	kirola-like	-1.12
20.1	stress.biotic	Nta.6495	protein NDR1-like	-1.03
20.1	stress.biotic	Nta.14865	reticulon-like protein B9	-1.5
20.1	stress.biotic	Nta.15492	protein ENHANCED DISEASE RESISTANCE 2-like	-1.62
20.1	stress.biotic	Nta.18462	uncharacterized	-1.33
20.1	stress.biotic	Nta.22954	uncharacterized	-1.4
20.1.2	stress.biotic.receptors	Nta.463	hypersensitive-induced response protein 2	1.25
20.1.2	stress.biotic.receptors	Nta.3964	probable carboxylesterase 17	-1.13
20.1.2	stress.biotic.receptors	Nta.8565	ammonium transporter 2-like	-1.05
20.1.2	stress.biotic.receptors	Nta.9826	uncharacterized	-1.54
20.1.2	stress.biotic.receptors	Nta.12055	probable disease resistance protein At4g33300	-1.07
20.1.2	stress.biotic.receptors	Nta.13220	uncharacterized	-1.27
20.1.2	stress.biotic.receptors	Nta.15408	TMV resistance protein N-like	-1.32
20.1.2	stress.biotic.receptors	Nta.17653	beta-1,3-galactosyltransferase 7-like	-1.11
20.1.2	stress.biotic.receptors	Nta.23256	F-box protein At2g02240-like	-1.75
20.1.2	stress.biotic.receptors	A_95_P051856	small subunit processome component 20 homolog	1.27
20.1.2	stress.biotic.receptors	A_95_P035988	probable leucine-rich repeat receptor-like protein kinase At1g35710	-1.55
20.1.3	stress.biotic.signalling	Nta.892	betaine aldehyde dehydrogenase, chloroplastic-like	1.09
20.1.3	stress.biotic.signalling	Nta.19108	gamma aminobutyrate transaminase 3, chloroplastic	-1.46
20.1.3	stress.biotic.signalling	Nta.20374	gamma aminobutyrate transaminase 2-like	-1.14
20.1.5	stress.biotic.regulation of transcription	Nta.642	ethylene-responsive transcription factor 5-like	-1.17
20.1.5	stress.biotic.regulation of transcription	Nta.689	probable WRKY transcription factor 40	-1.04
20.1.5	stress.biotic.regulation of transcription	Nta.1635	ethylene-responsive transcription factor 4	-1.1
20.1.5	stress.biotic.regulation of transcription	Nta.3616	ethylene-responsive transcription factor 1-like	-1.96
20.1.5	stress.biotic.regulation of transcription	Nta.3699	probable WRKY transcription factor 40	-1.18
20.1.5	stress.biotic.regulation of transcription	Nta.3920	ethylene-responsive transcription factor 2	-1.79
20.1.5	stress.biotic.regulation of transcription	Nta.4091	ethylene-responsive transcription factor 4	-1.58
20.1.5	stress.biotic.regulation of transcription	Nta.6141	transcription factor MYC2-like	-1.31
20.1.5	stress.biotic.regulation of transcription	Nta.6364	ethylene-responsive transcription factor 4-like	-1.82
20.1.5	stress.biotic.regulation of transcription	Nta.6435	ethylene-responsive transcription factor 5-like	-3.29
20.1.5	stress.biotic.regulation of transcription	Nta.6980	ethylene-responsive transcription factor 1-like	-2.75
20.1.5	stress.biotic.regulation of transcription	Nta.8193	pathogenesis-related genes transcriptional activator PTI5-like	-1.52
20.1.5	stress.biotic.regulation of transcription	Nta.8886	probable WRKY transcription factor 41	-1.44
20.1.5	stress.biotic.regulation of transcription	Nta.23175	ethylene-responsive transcription factor 9-like	-1.91
20.1.5	stress.biotic.regulation of transcription	Nta.23284	pathogenesis-related genes transcriptional activator PTI5-like	-1.69
20.1.6	stress.biotic.heat shock proteins	Nta.2472	26S proteasome non-ATPase regulatory subunit 2 homolog A-like	1.43
20.1.7	stress.biotic.PR-proteins	Nta.7095	thionin-like protein 2	-1.18
20.1.7	stress.biotic.PR-proteins	Nta.8565	ammonium transporter 2-like	-1.05
20.1.7	stress.biotic.PR-proteins	Nta.8610	uncharacterized	-1.92
20.1.7	stress.biotic.PR-proteins	Nta.9826	uncharacterized	-1.54
20.1.7	stress.biotic.PR-proteins	Nta.12562	thaumatin-like protein	-1.39
20.1.7	stress.biotic.PR-proteins	Nta.13220	uncharacterized	-1.27
20.1.7	stress.biotic.PR-proteins	Nta.14592	uncharacterized	-1.48
20.1.7	stress.biotic.PR-proteins	Nta.15110	uncharacterized	2.18
20.1.7	stress.biotic.PR-proteins	Nta.15408	TMV resistance protein N-like	-1.32
20.1.7	stress.biotic.PR-proteins	A_95_P152807	uncharacterized	1.01
20.1.7	stress.biotic.PR-proteins	A_95_P035988	probable leucine-rich repeat receptor-like protein kinase At1g35710	-1.55
20.1.7.1	stress.biotic.PR-proteins.PR1 (antifungal)	Nta.3703	pathogenesis-related protein 1B	-3.29
20.1.7.1	stress.biotic.PR-proteins.PR1 (antifungal)	Nta.3897	pathogenesis-related protein 1A	-2.89
20.1.7.1	stress.biotic.PR-proteins.PR1 (antifungal)	Nta.4181	pathogenesis-related protein 1C	-1.32
20.1.7.1	stress.biotic.PR-proteins.PR1 (antifungal)	Nta.5595	basic form of pathogenesis-related protein 1-like	-1.34
20.1.7.3	stress.biotic.PR-proteins.PR3/4/8/11 (chitinases and chitin binding proteins)	Nta.3495	acidic endochitinase Q	-2.24
20.1.7.3	stress.biotic.PR-proteins.PR3/4/8/11 (chitinases and chitin binding proteins)	Nta.4173	endochitinase B	1.49
20.1.7.3	stress.biotic.PR-proteins.PR3/4/8/11 (chitinases and chitin binding proteins)	Nta.4182	pathogenesis-related protein PR-4A	-1.77
20.1.7.3	stress.biotic.PR-proteins.PR3/4/8/11 (chitinases and chitin binding proteins)	Nta.7740	pathogenesis-related protein PR-4B	-1.76
20.1.7.6	stress.biotic.PR-proteins.PR6 (proteinase inhibitors)	Nta.7375	bax inhibitor 1-like	1.41
20.1.7.6.1	stress.biotic.PR-proteins.PR6 (proteinase inhibitors).trypsin inhibitor	Nta.5367	cysteine protease inhibitor 8-like	2.67
20.1.7.6.1	stress.biotic.PR-proteins.PR6 (proteinase inhibitors).trypsin inhibitor	Nta.22568	cysteine protease inhibitor 8-like	1.24
20.1.7.6.1	stress.biotic.PR-proteins.PR6 (proteinase inhibitors).trypsin inhibitor	A_95_P158027	uncharacterized	1.54
20.1.7.12	stress.biotic.PR-proteins.PR12 (plant defensins)	Nta.5345	defensin J1-2	1.34
20.1.99	stress.biotic.misc	Nta.9380	S-adenosylmethionine decarboxylase proenzyme	1.11
20.1.99	stress.biotic.misc	Nta.12423	anthocyanidin 3-O-glucosyltransferase 2-like	-1.42
20.1.99	stress.biotic.misc	Nta.21020	transcription factor bHLH112-like	-1.07
20.1.99	stress.biotic.misc	A_95_P125977	3'-N-debenzoyl-2'-deoxytaxol N-benzoyltransferase-like	-1.19
20.2	stress.abiotic	Nta.4183	pathogenesis-related protein R major form	-1.07
20.2	stress.abiotic	Nta.5214	osmotin	1.03
20.2	stress.abiotic	Nta.6729	BAG family molecular chaperone regulator 3-like	-1.06
20.2	stress.abiotic	Nta.11947	alpha-dioxygenase 2-like	-1.59
20.2	stress.abiotic	Nta.14592	uncharacterized	-1.48
20.2	stress.abiotic	Nta.17438	translocator protein homolog	-1.41
20.2.1	stress.abiotic.heat	Nta.479	inositol transporter 1-like	-1.33
20.2.1	stress.abiotic.heat	Nta.899	stromal 70 kDa heat shock-related protein, chloroplastic-like	1.93
20.2.1	stress.abiotic.heat	Nta.1027	uncharacterized	-1.1
20.2.1	stress.abiotic.heat	Nta.1723	proteasome subunit beta type-6-like	2.43
20.2.1	stress.abiotic.heat	Nta.2584	chaperone protein dnaJ 8, chloroplastic-like	-1.68
20.2.1	stress.abiotic.heat	Nta.2613	uncharacterized	-1.11
20.2.1	stress.abiotic.heat	Nta.3026	dnaJ protein homolog	-1.2
20.2.1	stress.abiotic.heat	Nta.3167	heat shock 70 kDa protein, mitochondrial	1.4
20.2.1	stress.abiotic.heat	Nta.3470	mitochondrial import inner membrane translocase subunit TIM14-3-like	3.66
20.2.1	stress.abiotic.heat	Nta.4162	17.3 kDa class I heat shock protein-like	-1.06
20.2.1	stress.abiotic.heat	Nta.4656	heat shock 70 kDa protein, mitochondrial-like	1.79
20.2.1	stress.abiotic.heat	Nta.5160	external alternative NAD(P)H-ubiquinone oxidoreductase B2, mitochondrial-like	2.72
20.2.1	stress.abiotic.heat	Nta.5233	chaperonin CPN60-2, mitochondrial	1.24
20.2.1	stress.abiotic.heat	Nta.5270	26.5 kDa heat shock protein, mitochondrial-like	-1.37
20.2.1	stress.abiotic.heat	Nta.5376	BAG family molecular chaperone regulator 6-like	-1.2
20.2.1	stress.abiotic.heat	Nta.5379	uncharacterized	-1.16
20.2.1	stress.abiotic.heat	Nta.5408	chaperone protein dnaJ 11, chloroplastic-like	-1.69
20.2.1	stress.abiotic.heat	Nta.5809	chaperone protein dnaJ 11, chloroplastic-like	-1.75
20.2.1	stress.abiotic.heat	Nta.6333	small heat shock protein, chloroplastic-like	2.54
20.2.1	stress.abiotic.heat	Nta.7336	chaperone protein dnaJ 20, chloroplastic-like	-1.17
20.2.1	stress.abiotic.heat	Nta.8295	26S protease regulatory subunit 6A homolog	1.91
20.2.1	stress.abiotic.heat	Nta.8302	proteasome subunit beta type-6	1.72
20.2.1	stress.abiotic.heat	Nta.8400	heat stress transcription factor B-2b-like	-1.13
20.2.1	stress.abiotic.heat	Nta.8471	chaperone protein dnaJ 8, chloroplastic-like	-2.33
20.2.1	stress.abiotic.heat	Nta.10838	chaperone protein dnaJ 72-like	-1.12
20.2.1	stress.abiotic.heat	Nta.11904	uncharacterized	1.22
20.2.1	stress.abiotic.heat	Nta.12470	uncharacterized	-1.67
20.2.1	stress.abiotic.heat	Nta.12834	chaperone protein DnaJ-like	-1.22
20.2.1	stress.abiotic.heat	Nta.14936	inactive protein RESTRICTED TEV MOVEMENT 2-like	-1.55
20.2.1	stress.abiotic.heat	Nta.15009	uncharacterized	-1.69
20.2.1	stress.abiotic.heat	Nta.15407	uncharacterized	1.3
20.2.1	stress.abiotic.heat	Nta.15687	chaperonin CPN60-like 2, mitochondrial	1.28
20.2.1	stress.abiotic.heat	Nta.15889	external alternative NAD(P)H-ubiquinone oxidoreductase B2, mitochondrial-like	2.19
20.2.1	stress.abiotic.heat	Nta.17118	UDP-glucuronic acid decarboxylase 2-like	-1.59
20.2.1	stress.abiotic.heat	Nta.20348	chaperone protein dnaJ GFA2, mitochondrial-like	1.4
20.2.1	stress.abiotic.heat	Nta.22382	17.4 kDa class III heat shock protein	-1.26
20.2.1	stress.abiotic.heat	Nta.22900	protein SENESCENCE-ASSOCIATED GENE 21, mitochondrial-like	-1.2
20.2.1	stress.abiotic.heat	Nta.22912	uncharacterized	-1.18
20.2.1	stress.abiotic.heat	A_95_P152837	uncharacterized	-1.34
20.2.1	stress.abiotic.heat	A_95_P155647	uncharacterized	-1.45
20.2.1	stress.abiotic.heat	A_95_P147132	chaperone protein ClpB4, mitochondrial-like	1.07
20.2.2	stress.abiotic.cold	Nta.5050	uncharacterized	-2.51
20.2.2	stress.abiotic.cold	A_95_P083300	NAD(P)H-quinone oxidoreductase subunit 2 B, chloroplastic	-1.65
20.2.3	stress.abiotic.drought/salt	Nta.1807	uncharacterized	-1.75
20.2.3	stress.abiotic.drought/salt	Nta.2945	protein EARLY RESPONSIVE TO DEHYDRATION 15-like	-1.03
20.2.3	stress.abiotic.drought/salt	Nta.5966	dehydration-responsive element-binding protein 1A-like	1.42
20.2.3	stress.abiotic.drought/salt	Nta.7163	uncharacterized	-1.22
20.2.3	stress.abiotic.drought/salt	Nta.7730	plasma membrane-associated cation-binding protein 1-like	-1.19
20.2.3	stress.abiotic.drought/salt	Nta.9043	LEAF RUST 10 DISEASE-RESISTANCE LOCUS RECEPTOR-LIKE PROTEIN KINASE-like 1.2	-1.13
20.2.3	stress.abiotic.drought/salt	Nta.12230	uncharacterized protein At4g28440-like	-1.86
20.2.3	stress.abiotic.drought/salt	Nta.15851	LEAF RUST 10 DISEASE-RESISTANCE LOCUS RECEPTOR-LIKE PROTEIN KINASE-like 1.2	-1.44
20.2.3	stress.abiotic.drought/salt	Nta.22512	LEAF RUST 10 DISEASE-RESISTANCE LOCUS RECEPTOR-LIKE PROTEIN KINASE-like 1.2	-1.79
20.2.3	stress.abiotic.drought/salt	Nta.27227	protein NUCLEAR FUSION DEFECTIVE 6, chloroplastic/mitochondrial-like	1.67
20.2.3	stress.abiotic.drought/salt	A_95_P047466	DNA-dependent metalloprotease WSS1-like	1.79
20.2.3	stress.abiotic.drought/salt	A_95_P109397	cullin-1	-1.27
20.2.4	stress.abiotic.touch/wounding	Nta.301	bifunctional nuclease 1-like	-1.2
20.2.4	stress.abiotic.touch/wounding	Nta.3099	wound-induced basic protein-like	1.07
20.2.4	stress.abiotic.touch/wounding	Nta.6495	protein NDR1-like	-1.03
20.2.4	stress.abiotic.touch/wounding	A_95_P087393	uncharacterized	1.37
20.2.99	stress.abiotic.unspecified	Nta.3386	transcription factor bHLH74-like	-1.19
20.2.99	stress.abiotic.unspecified	Nta.5321	CBL-interacting serine/threonine-protein kinase 6-like	-1.21
20.2.99	stress.abiotic.unspecified	Nta.5998	nectarin-1	-1.11
20.2.99	stress.abiotic.unspecified	Nta.6059	MLP-like protein 423	-1.46
20.2.99	stress.abiotic.unspecified	Nta.6384	kirola-like	-1.12
20.2.99	stress.abiotic.unspecified	Nta.6840	non-classical arabinogalactan protein 31-like	-1.19
20.2.99	stress.abiotic.unspecified	Nta.7304	dehydrin DHN1-like	-1.31
20.2.99	stress.abiotic.unspecified	Nta.22437	protein PLASTID TRANSCRIPTIONALLY ACTIVE 12-like	1.63
21.1	redox.thioredoxin	Nta.1666	thioredoxin O2, mitochondrial-like	1.01
21.1	redox.thioredoxin	Nta.5753	histone H2A-like	-1.12
21.1	redox.thioredoxin	Nta.6953	histone H2AX-like	-1.24
21.1	redox.thioredoxin	Nta.10838	chaperone protein dnaJ 72-like	-1.12
21.1	redox.thioredoxin	Nta.11060	thioredoxin-like 1-2, chloroplastic	-1.04
21.2	redox.ascorbate and glutathione	Nta.1310	cytochrome b5-like	2.15
21.2	redox.ascorbate and glutathione	Nta.3302	1-aminocyclopropane-1-carboxylate oxidase homolog	1.03
21.2	redox.ascorbate and glutathione	Nta.19696	1-aminocyclopropane-1-carboxylate oxidase homolog 1-like	2.05
21.2	redox.ascorbate and glutathione	A_95_P037358	transport and Golgi organization 2 homolog	1.43
21.2.1	redox.ascorbate and glutathione.ascorbate	Nta.12542	L-ascorbate peroxidase 3, peroxisomal-like	-1.37
21.4	redox.glutaredoxins	Nta.1822	aquaporin TIP1-1	1.88
21.4	redox.glutaredoxins	Nta.6280	glutaredoxin-C13-like	1.56
21.4	redox.glutaredoxins	Nta.7289	aquaporin TIP1-1-like	1.59
21.4	redox.glutaredoxins	Nta.8561	glutaredoxin-C6-like	-1.35
21.4	redox.glutaredoxins	Nta.11149	glutaredoxin-C9-like	-1.67
21.4	redox.glutaredoxins	Nta.11660	glutaredoxin-C13-like	-1.18
21.4	redox.glutaredoxins	Nta.14819	uncharacterized protein At3g28850-like	-1.58
21.4	redox.glutaredoxins	Nta.15267	uncharacterized	2.03
21.5	redox.peroxiredoxin	Nta.26925	peroxiredoxin Q, chloroplastic-like	1.57
21.6	redox.dismutases and catalases	Nta.211	catalase isozyme 1	-1.16
21.6	redox.dismutases and catalases	Nta.1597	superoxide dismutase [Cu-Zn], chloroplastic-like	-1.91
21.6	redox.dismutases and catalases	A_95_P131567	uncharacterized	1.65
22.1.2	polyamine metabolism.synthesis.SAM decarboxylase	Nta.9380	S-adenosylmethionine decarboxylase proenzyme	1.11
22.1.2	polyamine metabolism.synthesis.SAM decarboxylase	Nta.17306	protein NUCLEAR FUSION DEFECTIVE 4-like	1.16
22.1.2	polyamine metabolism.synthesis.SAM decarboxylase	Nta.22469	protein MIZU-KUSSEI 1-like	-1.12
22.1.6	polyamine metabolism.synthesis.spermidine synthase	Nta.14453	thermospermine synthase ACAULIS5-like	-1
22.1.6	polyamine metabolism.synthesis.spermidine synthase	A_95_P143022	thermospermine synthase ACAULIS5-like	-1.83
22.1.7	polyamine metabolism.synthesis.spermine synthase	Nta.14453	thermospermine synthase ACAULIS5-like	-1
22.1.7	polyamine metabolism.synthesis.spermine synthase	A_95_P143022	thermospermine synthase ACAULIS5-like	-1.83
23.1.1.10	nucleotide metabolism.synthesis.pyrimidine.CTP synthetase	Nta.12641	CTP synthase-like	-1.53
23.1.2.7	nucleotide metabolism.synthesis.purine.SAICAR synthetase	Nta.1214	phosphoribosylaminoimidazole-succinocarboxamide synthase, chloroplastic-like	1.59
23.1.2.20	nucleotide metabolism.synthesis.purine.adenylosuccinate synthase	Nta.10430	beta-galactosidase-like	-1.2
23.1.2.20	nucleotide metabolism.synthesis.purine.adenylosuccinate synthase	Nta.17026	beta-galactosidase 3-like	-1.04
23.1.2.20	nucleotide metabolism.synthesis.purine.adenylosuccinate synthase	Nta.21162	beta-galactosidase 13-like	-1.33
23.1.2.31	nucleotide metabolism.synthesis.purine.GMP synthetase	Nta.466	GMP synthase [glutamine-hydrolyzing]-like	1.42
23.2	nucleotide metabolism.degradation	Nta.3128	probable AMP deaminase	1.02
23.2	nucleotide metabolism.degradation	Nta.23049	deoxycytidylate deaminase	1.07
23.2	nucleotide metabolism.degradation	Nta.23051	uncharacterized	-1.1
23.2	nucleotide metabolism.degradation	Nta.23316	uncharacterized	3
23.3.3	nucleotide metabolism.salvage.NUDIX hydrolases	Nta.9174	nudix hydrolase 1-like	2.29
23.3.3	nucleotide metabolism.salvage.NUDIX hydrolases	Nta.17084	nudix hydrolase 18, mitochondrial-like	-1.23
23.4.1	nucleotide metabolism.phosphotransfer and pyrophosphatases.adenylate kinase	Nta.16221	adenylate kinase 5, chloroplastic-like	-1
24	biodegradation of xenobiotics	Nta.3964	probable carboxylesterase 17	-1.13
24.3	biodegradation of xenobiotics.3-hydroxybutyryl-CoA dehydrogenase	A_95_P046131	uncharacterized	1.1
26.1	misc.misc2	Nta.2024	endo-1,3;1,4-beta-D-glucanase-like	1.23
26.1	misc.misc2	Nta.8044	vitamin K-dependent protein S-like	-1.07
26.1	misc.misc2	Nta.10082	AAA-ATPase At3g50940-like	-1.54
26.1	misc.misc2	Nta.12542	L-ascorbate peroxidase 3, peroxisomal-like	-1.37
26.2	misc.UDP glucosyl and glucoronyl transferases	Nta.2541	scopoletin glucosyltransferase-like	-1.12
26.2	misc.UDP glucosyl and glucoronyl transferases	Nta.2972	probable beta-1,4-xylosyltransferase IRX14	-1.32
26.2	misc.UDP glucosyl and glucoronyl transferases	Nta.3027	glycosyltransferase family protein 64 protein C5-like	-1.26
26.2	misc.UDP glucosyl and glucoronyl transferases	Nta.3471	probable mitochondrial chaperone BCS1-A	-1.04
26.2	misc.UDP glucosyl and glucoronyl transferases	Nta.4036	probable galacturonosyltransferase-like 10	-1.08
26.2	misc.UDP glucosyl and glucoronyl transferases	Nta.8097	GEM-like protein 4	-1.25
26.2	misc.UDP glucosyl and glucoronyl transferases	Nta.8132	AAA-ATPase At3g28580-like	-1.11
26.2	misc.UDP glucosyl and glucoronyl transferases	Nta.8400	heat stress transcription factor B-2b-like	-1.13
26.2	misc.UDP glucosyl and glucoronyl transferases	Nta.8985	scopoletin glucosyltransferase-like	-1.02
26.2	misc.UDP glucosyl and glucoronyl transferases	Nta.11719	UDP-glycosyltransferase 91A1-like	1.06
26.2	misc.UDP glucosyl and glucoronyl transferases	Nta.12423	anthocyanidin 3-O-glucosyltransferase 2-like	-1.42
26.2	misc.UDP glucosyl and glucoronyl transferases	Nta.12730	UDP-glucuronate:xylan alpha-glucuronosyltransferase 1-like	-1.26
26.2	misc.UDP glucosyl and glucoronyl transferases	Nta.17164	alpha carbonic anhydrase 7-like	-1.38
26.2	misc.UDP glucosyl and glucoronyl transferases	Nta.19169	protein transport protein Sec24-like At4g32640	1.26
26.2	misc.UDP glucosyl and glucoronyl transferases	A_95_P052201	pentatricopeptide repeat-containing protein At3g61520, mitochondrial-like	1.19
26.2	misc.UDP glucosyl and glucoronyl transferases	A_95_P140272	GTP-binding protein BRASSINAZOLE INSENSITIVE PALE GREEN 2, chloroplastic-like	1.21
26.3	misc.gluco-, galacto- and mannosidases	Nta.1854	long-chain-alcohol oxidase FAO1-like	-1.44
26.3	misc.gluco-, galacto- and mannosidases	Nta.2613	uncharacterized	-1.11
26.3	misc.gluco-, galacto- and mannosidases	Nta.5379	uncharacterized	-1.16
26.3	misc.gluco-, galacto- and mannosidases	Nta.26958	adrenodoxin-like protein 2, mitochondrial	1.23
26.3.2	misc.gluco-, galacto- and mannosidases.beta-galactosidase	Nta.10430	beta-galactosidase-like	-1.2
26.3.2	misc.gluco-, galacto- and mannosidases.beta-galactosidase	Nta.17026	beta-galactosidase 3-like	-1.04
26.3.2	misc.gluco-, galacto- and mannosidases.beta-galactosidase	Nta.21162	beta-galactosidase 13-like	-1.33
26.4.1	misc.beta 1,3 glucan hydrolases.glucan endo-1,3-beta-glucosidase	Nta.669	glucan endo-1,3-beta-glucosidase-like	-1.28
26.4.1	misc.beta 1,3 glucan hydrolases.glucan endo-1,3-beta-glucosidase	Nta.2852	glucan endo-1,3-beta-glucosidase, basic vacuolar	2.04
26.4.1	misc.beta 1,3 glucan hydrolases.glucan endo-1,3-beta-glucosidase	Nta.4172	glucan endo-1,3-beta-glucosidase, acidic isoform PR-Q'	-1.39
26.6	misc.O-methyl transferases	Nta.3489	caffeic acid 3-O-methyltransferase-like	-1.21
26.6	misc.O-methyl transferases	Nta.15776	probable protein arginine N-methyltransferase 1	1.03
26.7	misc.oxidases - copper, flavone etc	Nta.2327	uncharacterized	1.16
26.7	misc.oxidases - copper, flavone etc	Nta.3386	transcription factor bHLH74-like	-1.19
26.7	misc.oxidases - copper, flavone etc	Nta.3714	probable WRKY transcription factor 70	-1.25
26.7	misc.oxidases - copper, flavone etc	Nta.5966	dehydration-responsive element-binding protein 1A-like	1.42
26.7	misc.oxidases - copper, flavone etc	Nta.7243	probable polyamine oxidase 4	-1.33
26.7	misc.oxidases - copper, flavone etc	Nta.8175	probable WRKY transcription factor 70	-1.86
26.7	misc.oxidases - copper, flavone etc	Nta.8228	two-component response regulator ORR10-like	1.43
26.7	misc.oxidases - copper, flavone etc	Nta.8325	putative quinone-oxidoreductase homolog, chloroplastic	-1.5
26.7	misc.oxidases - copper, flavone etc	Nta.9442	probable WRKY transcription factor 70	-1.28
26.7	misc.oxidases - copper, flavone etc	Nta.12566	uncharacterized	-1.02
26.7	misc.oxidases - copper, flavone etc	Nta.12832	probable WRKY transcription factor 70	-1.79
26.7	misc.oxidases - copper, flavone etc	Nta.13084	glutamate-1-semialdehyde 2,1-aminomutase, chloroplastic-like	2.14
26.7	misc.oxidases - copper, flavone etc	Nta.13220	uncharacterized	-1.27
26.7	misc.oxidases - copper, flavone etc	Nta.16419	primary amine oxidase-like	-1.15
26.7	misc.oxidases - copper, flavone etc	A_95_P091428	uncharacterized	-1.22
26.8	misc.nitrilases, nitrile lyases, berberine bridge enzymes, reticuline oxidases, troponine reductases	Nta.756	pyruvate kinase, cytosolic isozyme-like	1.3
26.8	misc.nitrilases, nitrile lyases, berberine bridge enzymes, reticuline oxidases, troponine reductases	Nta.4364	probable WRKY transcription factor 50	-1.94
26.8	misc.nitrilases, nitrile lyases, berberine bridge enzymes, reticuline oxidases, troponine reductases	Nta.4365	probable WRKY transcription factor 50	-1.81
26.8	misc.nitrilases, nitrile lyases, berberine bridge enzymes, reticuline oxidases, troponine reductases	Nta.4688	probable zinc metalloprotease EGY1, chloroplastic	1.12
26.8	misc.nitrilases, nitrile lyases, berberine bridge enzymes, reticuline oxidases, troponine reductases	Nta.5534	glutamine synthetase-like	-1.44
26.8	misc.nitrilases, nitrile lyases, berberine bridge enzymes, reticuline oxidases, troponine reductases	Nta.6524	poly(U)-specific endoribonuclease-B-like	-1.29
26.8	misc.nitrilases, nitrile lyases, berberine bridge enzymes, reticuline oxidases, troponine reductases	Nta.7412	glutamine synthetase PR-2-like	1.23
26.8	misc.nitrilases, nitrile lyases, berberine bridge enzymes, reticuline oxidases, troponine reductases	Nta.22161	acyl carrier protein 3, mitochondrial-like	1.35
26.8	misc.nitrilases, nitrile lyases, berberine bridge enzymes, reticuline oxidases, troponine reductases	Nta.22873	flavin-dependent oxidoreductase FOX2-like	-1.01
26.9	misc.glutathione S transferases	Nta.2047	glutathione S-transferase U9-like	2.02
26.9	misc.glutathione S transferases	Nta.2676	microsomal glutathione S-transferase 3-like	2.84
26.9	misc.glutathione S transferases	Nta.3501	probable glutathione S-transferase parA	1.19
26.9	misc.glutathione S transferases	Nta.4168	probable glutathione S-transferase	1.01
26.9	misc.glutathione S transferases	Nta.4205	probable glutathione S-transferase parA	1.77
26.9	misc.glutathione S transferases	Nta.6685	probable glutathione S-transferase	1.35
26.9	misc.glutathione S transferases	Nta.6941	probable glutathione S-transferase	1.14
26.9	misc.glutathione S transferases	A_95_P220387	uncharacterized	1.54
26.9	misc.glutathione S transferases	A_95_P047466	DNA-dependent metalloprotease WSS1-like	1.79
26.9	misc.glutathione S transferases	A_95_P083300	NAD(P)H-quinone oxidoreductase subunit 2 B, chloroplastic	-1.65
26.9	misc.glutathione S transferases	A_95_P078780	FAD-linked sulfhydryl oxidase ERV1-like	1.1
26.10	misc.cytochrome P450	Nta.468	protein IQ-DOMAIN 1-like	-1.08
26.10	misc.cytochrome P450	Nta.524	cytochrome P450 CYP72A219-like	1.57
26.10	misc.cytochrome P450	Nta.2467	abscisic acid 8'-hydroxylase 1-like	-1.13
26.10	misc.cytochrome P450	Nta.2888	proteasome subunit beta type-1	1.62
26.10	misc.cytochrome P450	Nta.3042	proteasome subunit beta type-1-like	1.71
26.10	misc.cytochrome P450	Nta.3549	cytochrome P450 71A1-like	-2.17
26.10	misc.cytochrome P450	Nta.3833	cytochrome P450 94A2-like	-1.23
26.10	misc.cytochrome P450	Nta.4294	proteasome subunit beta type-1-like	2.19
26.10	misc.cytochrome P450	Nta.8637	isoflavone 2'-hydroxylase-like	-1.15
26.10	misc.cytochrome P450	Nta.8722	cytochrome P450 CYP72A219-like	-1.6
26.10	misc.cytochrome P450	Nta.11574	mitochondrial Rho GTPase 1-like	1.02
26.10	misc.cytochrome P450	Nta.11962	proteasome subunit beta type-1-like	2.44
26.10	misc.cytochrome P450	Nta.12641	CTP synthase-like	-1.53
26.10	misc.cytochrome P450	Nta.12757	cytochrome P450 710A1-like	-1.1
26.10	misc.cytochrome P450	Nta.20230	cytochrome P450 77A3-like	-2.08
26.10	misc.cytochrome P450	Nta.22204	uncharacterized	-1.59
26.10	misc.cytochrome P450	Nta.23180	isoflavone 2'-hydroxylase-like	-1.47
26.10	misc.cytochrome P450	Nta.27226	cytochrome P450 78A5-like	-1.03
26.11.1	misc.alcohol dehydrogenases.cinnamyl alcohol dehydrogenase	Nta.6821	cinnamoyl-CoA reductase 1-like	-1.78
26.11.1	misc.alcohol dehydrogenases.cinnamyl alcohol dehydrogenase	Nta.16403	cinnamoyl-CoA reductase 1-like	-1.05
26.11.1	misc.alcohol dehydrogenases.cinnamyl alcohol dehydrogenase	Nta.17506	alcohol dehydrogenase-like 4	-1.05
26.12	misc.peroxidases	Nta.1953	hypothetical protein A4A49_24052	-1.08
26.12	misc.peroxidases	Nta.6045	peroxidase 3-like	-1.34
26.13	misc.acid and other phosphatases	Nta.3099	wound-induced basic protein-like	1.07
26.13	misc.acid and other phosphatases	Nta.3922	purple acid phosphatase 2-like	1.83
26.13	misc.acid and other phosphatases	Nta.5188	acid phosphatase 1	1.02
26.13	misc.acid and other phosphatases	Nta.8874	multiple inositol polyphosphate phosphatase 1-like	1.31
26.13	misc.acid and other phosphatases	Nta.10509	arginine decarboxylase-like	1.05
26.13	misc.acid and other phosphatases	Nta.12313	CTD small phosphatase-like protein 2	-1.04
26.13	misc.acid and other phosphatases	Nta.22967	uncharacterized protein At2g39920-like	-1.29
26.14	misc.oxygenases	Nta.11947	alpha-dioxygenase 2-like	-1.59
26.16	misc.myrosinases-lectin-jacalin	Nta.3096	auxin-responsive protein SAUR36-like	-1.04
26.16	misc.myrosinases-lectin-jacalin	Nta.9987	G-type lectin S-receptor-like serine/threonine-protein kinase RLK1	-1.35
26.16	misc.myrosinases-lectin-jacalin	Nta.12262	metalloendoproteinase 2-MMP-like	-1.13
26.16	misc.myrosinases-lectin-jacalin	Nta.23133	agglutinin-like	-1.9
26.16	misc.myrosinases-lectin-jacalin	A_95_P092768	protein DETOXIFICATION 12-like	1.34
26.17	misc.dynamin	Nta.26213	dynamin-related protein 3B-like	1.17
26.17	misc.dynamin	A_95_P124917	ABSCISIC ACID-INSENSITIVE 5-like protein 5	-1.25
26.18	misc.invertase/pectin methylesterase inhibitor family protein	Nta.15384	21 kDa protein-like	-1.05
26.18	misc.invertase/pectin methylesterase inhibitor family protein	Nta.15566	methionine aminopeptidase 1A {ECO:0000255|HAMAP-Rule:MF_03174}	1.01
26.19	misc.plastocyanin-like	Nta.2593	basic blue protein-like	-1.84
26.19	misc.plastocyanin-like	Nta.3084	early nodulin-like protein 1	-1.88
26.19	misc.plastocyanin-like	Nta.10380	early nodulin-like protein 1	-1.15
26.19	misc.plastocyanin-like	Nta.10656	basic blue protein-like	-2.23
26.19	misc.plastocyanin-like	Nta.22238	uclacyanin-3-like	-1.21
26.21	misc.protease inhibitor/seed storage/lipid transfer protein (LTP) family protein	Nta.795	non-specific lipid-transfer protein 2-like	1.07
26.21	misc.protease inhibitor/seed storage/lipid transfer protein (LTP) family protein	Nta.1135	uncharacterized	-1.57
26.21	misc.protease inhibitor/seed storage/lipid transfer protein (LTP) family protein	Nta.2978	14 kDa proline-rich protein DC2.15-like	1.48
26.21	misc.protease inhibitor/seed storage/lipid transfer protein (LTP) family protein	Nta.5447	non-specific lipid-transfer protein 1-like	-1.15
26.21	misc.protease inhibitor/seed storage/lipid transfer protein (LTP) family protein	Nta.6940	14 kDa proline-rich protein DC2.15-like	1.42
26.21	misc.protease inhibitor/seed storage/lipid transfer protein (LTP) family protein	Nta.10679	non-specific lipid-transfer protein 4-like	-1.38
26.21	misc.protease inhibitor/seed storage/lipid transfer protein (LTP) family protein	Nta.18476	non-specific lipid-transfer protein 1-like	-1.71
26.21	misc.protease inhibitor/seed storage/lipid transfer protein (LTP) family protein	Nta.24615	repetitive proline-rich cell wall protein 1-like	1.1
26.22	misc.short chain dehydrogenase/reductase (SDR)	Nta.12240	uncharacterized	-1.57
26.22	misc.short chain dehydrogenase/reductase (SDR)	Nta.15562	lanC-like protein GCL1	-1.09
26.22	misc.short chain dehydrogenase/reductase (SDR)	Nta.22489	uncharacterized	-1.3
26.22	misc.short chain dehydrogenase/reductase (SDR)	Nta.22851	uncharacterized	-2.26
26.22	misc.short chain dehydrogenase/reductase (SDR)	A_95_P148402	glucose and ribitol dehydrogenase homolog 1-like	-1.21
26.23	misc.rhodanese	Nta.20048	rhodanese-like domain-containing protein 4, chloroplastic	1.06
26.24	misc.GCN5-related N-acetyltransferase	Nta.17378	serine/threonine-protein kinase PBS1-like	-1.2
26.27	misc.calcineurin-like phosphoesterase family protein	Nta.2472	26S proteasome non-ATPase regulatory subunit 2 homolog A-like	1.43
26.27	misc.calcineurin-like phosphoesterase family protein	Nta.16836	gamma-tubulin complex component 2-like	1.29
26.27	misc.calcineurin-like phosphoesterase family protein	Nta.18972	protein Iojap, chloroplastic-like	1.07
26.28	misc.GDSL-motif lipase	Nta.8007	bifunctional epoxide hydrolase 2-like	-1.32
26.28	misc.GDSL-motif lipase	Nta.11033	acetylajmalan esterase-like	1.3
26.28	misc.GDSL-motif lipase	Nta.13220	uncharacterized	-1.27
26.28	misc.GDSL-motif lipase	Nta.20402	acetylajmalan esterase-like	1.59
26.28	misc.GDSL-motif lipase	Nta.22280	GDSL esterase/lipase 5-like	-1.13
26.30	misc.other Ferredoxins and Rieske domain	Nta.26958	adrenodoxin-like protein 2, mitochondrial	1.23
27.1	RNA.processing	Nta.2499	U3 snoRNP-associated protein-like YAOH	1.01
27.1	RNA.processing	Nta.18528	protein DETOXIFICATION 16-like	1.38
27.1.1	RNA.processing.splicing	Nta.20792	serine/arginine-rich splicing factor SR30-like	-1.14
27.1.2	RNA.processing.RNA helicase	Nta.5270	26.5 kDa heat shock protein, mitochondrial-like	-1.37
27.1.2	RNA.processing.RNA helicase	Nta.8234	DEAD-box ATP-dependent RNA helicase 31-like	1.24
27.1.2	RNA.processing.RNA helicase	Nta.10811	activating signal cointegrator 1 complex subunit 3-like	1.29
27.1.2	RNA.processing.RNA helicase	Nta.11425	DEAD-box ATP-dependent RNA helicase 53-like	1.22
27.1.2	RNA.processing.RNA helicase	Nta.16092	DEAD-box ATP-dependent RNA helicase 50-like	1.18
27.1.19	RNA.processing.ribonucleases	Nta.1800	exosome complex exonuclease RRP46 homolog	1.45
27.1.19	RNA.processing.ribonucleases	Nta.6356	probable CCR4-associated factor 1 homolog 9	-2.55
27.1.19	RNA.processing.ribonucleases	Nta.7025	probable CCR4-associated factor 1 homolog 11	-1.25
27.1.19	RNA.processing.ribonucleases	Nta.11407	ribonuclease III domain-containing protein RNC1, chloroplastic-like	1.57
27.1.19	RNA.processing.ribonucleases	Nta.18462	uncharacterized	-1.33
27.1.19	RNA.processing.ribonucleases	Nta.18943	F-box protein PP2-B15-like	-2.05
27.1.19	RNA.processing.ribonucleases	A_95_P091428	uncharacterized	-1.22
27.1.19	RNA.processing.ribonucleases	A_95_P158027	uncharacterized	1.54
27.1.19	RNA.processing.ribonucleases	A_95_P037766	endoribonuclease Dicer homolog 2-like	1.07
27.1.19	RNA.processing.ribonucleases	A_95_P098228	endoribonuclease Dicer homolog 2-like	1.31
27.1.20	RNA.processing.degradation dicer	Nta.7289	aquaporin TIP1-1-like	1.59
27.1.20	RNA.processing.degradation dicer	Nta.21964	endoribonuclease Dicer homolog 2-like	1.09
27.1.20	RNA.processing.degradation dicer	Nta.27545	LETM1 and EF-hand domain-containing protein 1, mitochondrial-like	1.23
27.1.20	RNA.processing.degradation dicer	A_95_P002306	LETM1 and EF-hand domain-containing protein 1, mitochondrial-like	1.55
27.1.20	RNA.processing.degradation dicer	A_95_P037766	endoribonuclease Dicer homolog 2-like	1.07
27.1.20	RNA.processing.degradation dicer	A_95_P098228	endoribonuclease Dicer homolog 2-like	1.31
27.2	RNA.transcription	Nta.1631	DNA-directed RNA polymerase II subunit 4	1.08
27.2	RNA.transcription	Nta.2812	DNA-directed RNA polymerase I subunit RPA12-like	1.11
27.2	RNA.transcription	Nta.3102	putative nuclear RNA export factor SDE5	1.43
27.2	RNA.transcription	Nta.3761	RNA polymerase sigma factor sigA-like	-1.48
27.2	RNA.transcription	Nta.4153	DNA-directed RNA polymerase 1B, mitochondrial	1.55
27.2	RNA.transcription	Nta.4154	DNA-directed RNA polymerase 3B, chloroplastic	1.38
27.2	RNA.transcription	Nta.4296	DNA-directed RNA polymerase 2B, chloroplastic/mitochondrial-like	1.04
27.2	RNA.transcription	Nta.8044	vitamin K-dependent protein S-like	-1.07
27.2	RNA.transcription	Nta.11726	DNA-directed RNA polymerases II, IV and V subunit 8B-like	1.26
27.2	RNA.transcription	Nta.18523	DNA-directed RNA polymerases II, IV and V subunit 6A-like	-2.05
27.2	RNA.transcription	Nta.22899	putative pentatricopeptide repeat-containing protein At1g12700, mitochondrial	-1.31
27.2	RNA.transcription	A_95_P083300	NAD(P)H-quinone oxidoreductase subunit 2 B, chloroplastic	-1.65
27.2	RNA.transcription	A_95_P080645	BRI3 binding protein (BRI3BP)	-1.06
27.3	RNA.regulation of transcription	Nta.22437	protein PLASTID TRANSCRIPTIONALLY ACTIVE 12-like	1.63
27.3	RNA.regulation of transcription	A_95_P052201	pentatricopeptide repeat-containing protein At3g61520, mitochondrial-like	1.19
27.3	RNA.regulation of transcription	A_95_P115327	pentatricopeptide repeat-containing protein At1g74850, chloroplastic-like	1.09
27.3.1	RNA.regulation of transcription.ABI3/VP1-related B3-domain-containing transcription factor family	Nta.1663	late embryogenesis abundant protein D-34-like	-4.01
27.3.1	RNA.regulation of transcription.ABI3/VP1-related B3-domain-containing transcription factor family	Nta.6389	proteasome subunit alpha type-3-like	1.65
27.3.1	RNA.regulation of transcription.ABI3/VP1-related B3-domain-containing transcription factor family	Nta.9165	kinesin light chain 4	1.19
27.3.1	RNA.regulation of transcription.ABI3/VP1-related B3-domain-containing transcription factor family	Nta.9592	proteasome subunit alpha type-3-like	1.9
27.3.1	RNA.regulation of transcription.ABI3/VP1-related B3-domain-containing transcription factor family	A_95_P145832	uncharacterized	1.02
27.3.1	RNA.regulation of transcription.ABI3/VP1-related B3-domain-containing transcription factor family	A_95_P148487	alcohol dehydrogenase 2-like	-1.62
27.3.2	RNA.regulation of transcription.alfin-like	A_95_P132037	protein FAF-like, chloroplastic	-1.12
27.3.3	RNA.regulation of transcription.AP2/EREBP, APETALA2/ethylene-responsive element binding protein family	Nta.642	ethylene-responsive transcription factor 5-like	-1.17
27.3.3	RNA.regulation of transcription.AP2/EREBP, APETALA2/ethylene-responsive element binding protein family	Nta.1635	ethylene-responsive transcription factor 4	-1.1
27.3.3	RNA.regulation of transcription.AP2/EREBP, APETALA2/ethylene-responsive element binding protein family	Nta.3616	ethylene-responsive transcription factor 1-like	-1.96
27.3.3	RNA.regulation of transcription.AP2/EREBP, APETALA2/ethylene-responsive element binding protein family	Nta.3920	ethylene-responsive transcription factor 2	-1.79
27.3.3	RNA.regulation of transcription.AP2/EREBP, APETALA2/ethylene-responsive element binding protein family	Nta.4091	ethylene-responsive transcription factor 4	-1.58
27.3.3	RNA.regulation of transcription.AP2/EREBP, APETALA2/ethylene-responsive element binding protein family	Nta.5966	dehydration-responsive element-binding protein 1A-like	1.42
27.3.3	RNA.regulation of transcription.AP2/EREBP, APETALA2/ethylene-responsive element binding protein family	Nta.6364	ethylene-responsive transcription factor 4-like	-1.82
27.3.3	RNA.regulation of transcription.AP2/EREBP, APETALA2/ethylene-responsive element binding protein family	Nta.6435	ethylene-responsive transcription factor 5-like	-3.29
27.3.3	RNA.regulation of transcription.AP2/EREBP, APETALA2/ethylene-responsive element binding protein family	Nta.6980	ethylene-responsive transcription factor 1-like	-2.75
27.3.3	RNA.regulation of transcription.AP2/EREBP, APETALA2/ethylene-responsive element binding protein family	Nta.8193	pathogenesis-related genes transcriptional activator PTI5-like	-1.52
27.3.3	RNA.regulation of transcription.AP2/EREBP, APETALA2/ethylene-responsive element binding protein family	Nta.8698	AP2/ERF and B3 domain-containing transcription factor RAV1-like	-1.76
27.3.3	RNA.regulation of transcription.AP2/EREBP, APETALA2/ethylene-responsive element binding protein family	Nta.9929	AP2/ERF and B3 domain-containing transcription factor RAV1-like	-1.42
27.3.3	RNA.regulation of transcription.AP2/EREBP, APETALA2/ethylene-responsive element binding protein family	Nta.10430	beta-galactosidase-like	-1.2
27.3.3	RNA.regulation of transcription.AP2/EREBP, APETALA2/ethylene-responsive element binding protein family	Nta.12709	pathogenesis-related genes transcriptional activator PTI6-like	-2.02
27.3.3	RNA.regulation of transcription.AP2/EREBP, APETALA2/ethylene-responsive element binding protein family	Nta.17026	beta-galactosidase 3-like	-1.04
27.3.3	RNA.regulation of transcription.AP2/EREBP, APETALA2/ethylene-responsive element binding protein family	Nta.21162	beta-galactosidase 13-like	-1.33
27.3.3	RNA.regulation of transcription.AP2/EREBP, APETALA2/ethylene-responsive element binding protein family	Nta.23175	ethylene-responsive transcription factor 9-like	-1.91
27.3.3	RNA.regulation of transcription.AP2/EREBP, APETALA2/ethylene-responsive element binding protein family	Nta.23284	pathogenesis-related genes transcriptional activator PTI5-like	-1.69
27.3.4	RNA.regulation of transcription.auxin response transcription factor family (ARF)	Nta.2475	auxin response factor 2-like	-1.02
27.3.4	RNA.regulation of transcription.auxin response transcription factor family (ARF)	Nta.17062	auxin response factor 4-like	-1.09
27.3.5	RNA.regulation of transcription.ARR	Nta.8228	two-component response regulator ORR10-like	1.43
27.3.6	RNA.regulation of transcription.basic helix-loop-helix family (bHLH)	Nta.3386	transcription factor bHLH74-like	-1.19
27.3.6	RNA.regulation of transcription.basic helix-loop-helix family (bHLH)	Nta.6141	transcription factor MYC2-like	-1.31
27.3.6	RNA.regulation of transcription.basic helix-loop-helix family (bHLH)	Nta.11947	alpha-dioxygenase 2-like	-1.59
27.3.6	RNA.regulation of transcription.basic helix-loop-helix family (bHLH)	Nta.21020	transcription factor bHLH112-like	-1.07
27.3.10	RNA.regulation of transcription.C2C2(Zn) YABBY family	Nta.7442	axial regulator YABBY 5-like	-1.37
27.3.11	RNA.regulation of transcription.C2H2 zinc finger family	Nta.8256	zinc finger AN1 domain-containing stress-associated protein 12	2.29
27.3.11	RNA.regulation of transcription.C2H2 zinc finger family	Nta.8431	zinc finger A20 and AN1 domain-containing stress-associated protein 4	-1.11
27.3.11	RNA.regulation of transcription.C2H2 zinc finger family	Nta.21938	zinc finger protein ZAT10-like	-1.32
27.3.11	RNA.regulation of transcription.C2H2 zinc finger family	A_95_P089373	auxin-responsive protein SAUR72-like	-1.06
27.3.12	RNA.regulation of transcription.C3H zinc finger family	Nta.552	zinc finger CCCH domain-containing protein 29-like	-2.21
27.3.12	RNA.regulation of transcription.C3H zinc finger family	Nta.6527	zinc finger CCCH domain-containing protein 20-like	-1.5
27.3.12	RNA.regulation of transcription.C3H zinc finger family	Nta.9833	histone H2B-like	-1.25
27.3.12	RNA.regulation of transcription.C3H zinc finger family	Nta.14946	uncharacterized	1.79
27.3.12	RNA.regulation of transcription.C3H zinc finger family	Nta.17896	zinc finger CCCH domain-containing protein 20-like	-1.17
27.3.13	RNA.regulation of transcription.CCAAT box binding factor family, DR1	Nta.22382	17.4 kDa class III heat shock protein	-1.26
27.3.14	RNA.regulation of transcription.CCAAT box binding factor family, HAP2	Nta.15500	nuclear transcription factor Y subunit A-9-like	-1.1
27.3.20	RNA.regulation of transcription.G2-like transcription factor family (GARP)	Nta.2513	transcription factor LUX-like	1.35
27.3.20	RNA.regulation of transcription.G2-like transcription factor family (GARP)	Nta.17565	transcription factor LUX-like	1.24
27.3.20	RNA.regulation of transcription.G2-like transcription factor family (GARP)	Nta.19857	two-component response regulator-like APRR2	1.38
27.3.22	RNA.regulation of transcription.homeobox transcription factor family (HB)	Nta.176	homeobox-leucine zipper protein HAT22-like	-1.16
27.3.22	RNA.regulation of transcription.homeobox transcription factor family (HB)	Nta.818	homeobox-leucine zipper protein ATHB-12-like	-2.03
27.3.22	RNA.regulation of transcription.homeobox transcription factor family (HB)	Nta.12444	homeobox protein knotted-1-like LET12	-1.35
27.3.22	RNA.regulation of transcription.homeobox transcription factor family (HB)	Nta.22859	protein DETOXIFICATION 19-like	1.05
27.3.22	RNA.regulation of transcription.homeobox transcription factor family (HB)	Nta.23322	homeobox-leucine zipper protein ATHB-7-like	-1.14
27.3.22	RNA.regulation of transcription.homeobox transcription factor family (HB)	A_95_P037358	transport and Golgi organization 2 homolog	1.43
27.3.23	RNA.regulation of transcription.heat-shock transcription factor family (HSF)	Nta.5160	external alternative NAD(P)H-ubiquinone oxidoreductase B2, mitochondrial-like	2.72
27.3.23	RNA.regulation of transcription.heat-shock transcription factor family (HSF)	Nta.8400	heat stress transcription factor B-2b-like	-1.13
27.3.23	RNA.regulation of transcription.heat-shock transcription factor family (HSF)	Nta.15889	external alternative NAD(P)H-ubiquinone oxidoreductase B2, mitochondrial-like	2.19
27.3.24	RNA.regulation of transcription.MADS box transcription factor family	Nta.511	MADS-box protein SOC1-like	-1.75
27.3.24	RNA.regulation of transcription.MADS box transcription factor family	Nta.756	pyruvate kinase, cytosolic isozyme-like	1.3
27.3.24	RNA.regulation of transcription.MADS box transcription factor family	Nta.7404	agamous-like MADS-box protein AGL8 homolog	-1.67
27.3.24	RNA.regulation of transcription.MADS box transcription factor family	Nta.19242	agamous-like MADS-box protein AGL19	-1.21
27.3.24	RNA.regulation of transcription.MADS box transcription factor family	A_95_P065220	uncharacterized	1.02
27.3.25	RNA.regulation of transcription.MYB domain transcription factor family	Nta.1099	myb-related protein 308-like	-1.17
27.3.25	RNA.regulation of transcription.MYB domain transcription factor family	Nta.3652	syntaxin-121-like	-1.28
27.3.25	RNA.regulation of transcription.MYB domain transcription factor family	Nta.3759	myb-related protein Myb4-like	-1.07
27.3.25	RNA.regulation of transcription.MYB domain transcription factor family	Nta.13709	myb-related protein 306-like	-1.25
27.3.25	RNA.regulation of transcription.MYB domain transcription factor family	Nta.15716	transcription factor MYB44-like	-2.08
27.3.25	RNA.regulation of transcription.MYB domain transcription factor family	Nta.16005	transcription factor MYB44-like	-1.23
27.3.25	RNA.regulation of transcription.MYB domain transcription factor family	Nta.16201	transcription factor MYB44-like	-1.09
27.3.25	RNA.regulation of transcription.MYB domain transcription factor family	Nta.23957	calmodulin-like protein 1	-1.03
27.3.26	RNA.regulation of transcription.MYB-related transcription factor family	Nta.6517	protein REVEILLE 6	-1.02
27.3.26	RNA.regulation of transcription.MYB-related transcription factor family	Nta.17109	uncharacterized	1.55
27.3.27	RNA.regulation of transcription.NAC domain transcription factor family	Nta.3682	NAC domain-containing protein 90-like	-1.94
27.3.27	RNA.regulation of transcription.NAC domain transcription factor family	Nta.9052	NAC domain-containing protein 2-like	-1.08
27.3.27	RNA.regulation of transcription.NAC domain transcription factor family	A_95_P036868	glutamate receptor ionotropic, kainate 1	1.15
27.3.27	RNA.regulation of transcription.NAC domain transcription factor family	A_95_P068955	NAC domain-containing protein 78-like	1.01
27.3.27	RNA.regulation of transcription.NAC domain transcription factor family	A_95_P039361	NAC domain-containing protein 8-like	2.19
27.3.28	RNA.regulation of transcription.squamosa promoter binding protein family (SBP)	Nta.5534	glutamine synthetase-like	-1.44
27.3.28	RNA.regulation of transcription.squamosa promoter binding protein family (SBP)	Nta.7412	glutamine synthetase PR-2-like	1.23
27.3.28	RNA.regulation of transcription.squamosa promoter binding protein family (SBP)	Nta.8063	CASP-like protein PIMP1	-1.01
27.3.28	RNA.regulation of transcription.squamosa promoter binding protein family (SBP)	Nta.18577	squamosa promoter-binding-like protein 3	-1.05
27.3.28	RNA.regulation of transcription.squamosa promoter binding protein family (SBP)	A_95_P079400	squamosa promoter-binding-like protein 6	-1.05
27.3.29	RNA.regulation of transcription.TCP transcription factor family	Nta.8465	transcription factor TCP14-like	-1.06
27.3.30	RNA.regulation of transcription.triple-helix transcription factor family (Trihelix)	Nta.2154	cyclin-B1-2-like	2.55
27.3.30	RNA.regulation of transcription.triple-helix transcription factor family (Trihelix)	Nta.13288	uncharacterized	-1.11
27.3.30	RNA.regulation of transcription.triple-helix transcription factor family (Trihelix)	Nta.21917	glycine-rich cell wall structural protein-like	-1.35
27.3.32	RNA.regulation of transcription.WRKY domain transcription factor family	Nta.689	probable WRKY transcription factor 40	-1.04
27.3.32	RNA.regulation of transcription.WRKY domain transcription factor family	Nta.2525	uncharacterized	-1.18
27.3.32	RNA.regulation of transcription.WRKY domain transcription factor family	Nta.3669	probable WRKY transcription factor 17	-1.03
27.3.32	RNA.regulation of transcription.WRKY domain transcription factor family	Nta.3699	probable WRKY transcription factor 40	-1.18
27.3.32	RNA.regulation of transcription.WRKY domain transcription factor family	Nta.3714	probable WRKY transcription factor 70	-1.25
27.3.32	RNA.regulation of transcription.WRKY domain transcription factor family	Nta.4066	probable WRKY transcription factor 33	-1.51
27.3.32	RNA.regulation of transcription.WRKY domain transcription factor family	Nta.4132	probable WRKY transcription factor 26	-1.85
27.3.32	RNA.regulation of transcription.WRKY domain transcription factor family	Nta.4208	profilin-1	-1.01
27.3.32	RNA.regulation of transcription.WRKY domain transcription factor family	Nta.4364	probable WRKY transcription factor 50	-1.94
27.3.32	RNA.regulation of transcription.WRKY domain transcription factor family	Nta.4365	probable WRKY transcription factor 50	-1.81
27.3.32	RNA.regulation of transcription.WRKY domain transcription factor family	Nta.8175	probable WRKY transcription factor 70	-1.86
27.3.32	RNA.regulation of transcription.WRKY domain transcription factor family	Nta.8501	profilin-2	-1.02
27.3.32	RNA.regulation of transcription.WRKY domain transcription factor family	Nta.8886	probable WRKY transcription factor 41	-1.44
27.3.32	RNA.regulation of transcription.WRKY domain transcription factor family	Nta.8992	probable WRKY transcription factor 7	-1.02
27.3.32	RNA.regulation of transcription.WRKY domain transcription factor family	Nta.9442	probable WRKY transcription factor 70	-1.28
27.3.32	RNA.regulation of transcription.WRKY domain transcription factor family	Nta.12832	probable WRKY transcription factor 70	-1.79
27.3.34	RNA.regulation of transcription.orphan family	A_95_P125407	DNA-binding protein RHL1-like	-1.01
27.3.35	RNA.regulation of transcription.bZIP transcription factor family	Nta.463	hypersensitive-induced response protein 2	1.25
27.3.35	RNA.regulation of transcription.bZIP transcription factor family	Nta.2889	inositol-tetrakisphosphate 1-kinase 3-like	-1.07
27.3.35	RNA.regulation of transcription.bZIP transcription factor family	Nta.3117	transcriptional activator TAF-1-like	-1.09
27.3.35	RNA.regulation of transcription.bZIP transcription factor family	Nta.3538	transcriptional activator TAF-1-like	-1.01
27.3.36	RNA.regulation of transcription.argonaute transcription factor family	Nta.1893	protein argonaute 1-like	1.08
27.3.36	RNA.regulation of transcription.argonaute transcription factor family	Nta.23643	protein argonaute 10-like	-1.3
27.3.37	RNA.regulation of transcription.lateral organ boundaries gene family (AS2)	Nta.2197	LOB domain-containing protein 37-like	1.22
27.3.37	RNA.regulation of transcription.lateral organ boundaries gene family (AS2)	Nta.5629	LOB domain-containing protein 41-like	1.45
27.3.37	RNA.regulation of transcription.lateral organ boundaries gene family (AS2)	Nta.21653	LOB domain-containing protein 37-like	1.7
27.3.38	RNA.regulation of transcription.AT-rich interaction domain containing transcription factor family	Nta.7243	probable polyamine oxidase 4	-1.33
27.3.39	RNA.regulation of transcription.AtSR transcription factor family	Nta.301	bifunctional nuclease 1-like	-1.2
27.3.39	RNA.regulation of transcription.AtSR transcription factor family	Nta.468	protein IQ-DOMAIN 1-like	-1.08
27.3.39	RNA.regulation of transcription.AtSR transcription factor family	Nta.854	uncharacterized protein At2g39795, mitochondrial-like	1.06
27.3.39	RNA.regulation of transcription.AtSR transcription factor family	Nta.2771	probable proteasome inhibitor	1.92
27.3.39	RNA.regulation of transcription.AtSR transcription factor family	Nta.9552	fructose-bisphosphate aldolase cytoplasmic isozyme-like	1.38
27.3.39	RNA.regulation of transcription.AtSR transcription factor family	Nta.9895	AAA-ATPase At3g28510-like	-1.48
27.3.39	RNA.regulation of transcription.AtSR transcription factor family	Nta.10249	uncharacterized	1.2
27.3.39	RNA.regulation of transcription.AtSR transcription factor family	Nta.10318	protein NEN1	-1.1
27.3.39	RNA.regulation of transcription.AtSR transcription factor family	Nta.10838	chaperone protein dnaJ 72-like	-1.12
27.3.39	RNA.regulation of transcription.AtSR transcription factor family	Nta.12542	L-ascorbate peroxidase 3, peroxisomal-like	-1.37
27.3.39	RNA.regulation of transcription.AtSR transcription factor family	Nta.12573	iron-sulfur assembly protein IscA-like 2, mitochondrial	1.21
27.3.39	RNA.regulation of transcription.AtSR transcription factor family	Nta.14566	uncharacterized	1
27.3.39	RNA.regulation of transcription.AtSR transcription factor family	Nta.18158	uncharacterized	1.12
27.3.39	RNA.regulation of transcription.AtSR transcription factor family	Nta.20048	rhodanese-like domain-containing protein 4, chloroplastic	1.06
27.3.39	RNA.regulation of transcription.AtSR transcription factor family	Nta.20348	chaperone protein dnaJ GFA2, mitochondrial-like	1.4
27.3.39	RNA.regulation of transcription.AtSR transcription factor family	Nta.22873	flavin-dependent oxidoreductase FOX2-like	-1.01
27.3.39	RNA.regulation of transcription.AtSR transcription factor family	A_95_P087393	uncharacterized	1.37
27.3.40	RNA.regulation of transcription.AUX/IAA family	Nta.6925	auxin-responsive protein IAA4-like	-1.25
27.3.40	RNA.regulation of transcription.AUX/IAA family	A_95_P210872	auxin-induced protein AUX22-like	-1.05
27.3.40	RNA.regulation of transcription.AUX/IAA family	A_95_P113572	protein OSB2, chloroplastic-like	1.29
27.3.44	RNA.regulation of transcription.chromatin remodeling factors	Nta.709	hypersensitive-induced response protein 4	1.13
27.3.44	RNA.regulation of transcription.chromatin remodeling factors	Nta.916	protein NBR1 homolog	1.66
27.3.44	RNA.regulation of transcription.chromatin remodeling factors	Nta.13260	CBS domain-containing protein CBSX5-like	2.23
27.3.44	RNA.regulation of transcription.chromatin remodeling factors	Nta.22454	myosin heavy chain kinase B-like	-1.39
27.3.50	RNA.regulation of transcription.general transcription	Nta.2812	DNA-directed RNA polymerase I subunit RPA12-like	1.11
27.3.50	RNA.regulation of transcription.general transcription	Nta.10704	uncharacterized	1.13
27.3.50	RNA.regulation of transcription.general transcription	Nta.13680	pollen-specific protein SF3-like	1.07
27.3.53	RNA.regulation of transcription.high mobility group family (HMG)	A_95_P070685	high mobility group B protein 6-like	-1.38
27.3.55	RNA.regulation of transcription.HDA	Nta.6855	histone deacetylase HDT1-like	1.15
27.3.59	RNA.regulation of transcription.methyl binding domain proteins	Nta.9691	methyl-CpG-binding domain-containing protein 11-like	-1.19
27.3.62	RNA.regulation of transcription.nucleosome/chromatin assembly factor group	A_95_P070685	high mobility group B protein 6-like	-1.38
27.3.64	RNA.regulation of transcription.PHOR1	Nta.16995	U-box domain-containing protein 26-like	-1.29
27.3.67	RNA.regulation of transcription.putative transcription regulator	Nta.1723	proteasome subunit beta type-6-like	2.43
27.3.67	RNA.regulation of transcription.putative transcription regulator	Nta.6956	probable nucleolar protein 5-2	1.06
27.3.67	RNA.regulation of transcription.putative transcription regulator	Nta.8302	proteasome subunit beta type-6	1.72
27.3.67	RNA.regulation of transcription.putative transcription regulator	Nta.10004	H/ACA ribonucleoprotein complex non-core subunit NAF1-like	1.46
27.3.67	RNA.regulation of transcription.putative transcription regulator	Nta.10010	tubby-like F-box protein 8	-1.05
27.3.67	RNA.regulation of transcription.putative transcription regulator	Nta.12230	uncharacterized protein At4g28440-like	-1.86
27.3.67	RNA.regulation of transcription.putative transcription regulator	Nta.12418	single-stranded DNA-binding protein WHY1, chloroplastic-like	1.15
27.3.67	RNA.regulation of transcription.putative transcription regulator	Nta.16524	uncharacterized	-1.09
27.3.67	RNA.regulation of transcription.putative transcription regulator	Nta.22238	uclacyanin-3-like	-1.21
27.3.67	RNA.regulation of transcription.putative transcription regulator	Nta.22469	protein MIZU-KUSSEI 1-like	-1.12
27.3.67	RNA.regulation of transcription.putative transcription regulator	A_95_P151177	putative rRNA methyltransferase	1.22
27.3.69	RNA.regulation of transcription.SET-domain transcriptional regulator family	Nta.15636	histone-lysine N-methyltransferase ASHH1-like	1.86
27.3.69	RNA.regulation of transcription.SET-domain transcriptional regulator family	Nta.18786	histone-lysine N-methyltransferase SUVR4-like	1.04
27.3.69	RNA.regulation of transcription.SET-domain transcriptional regulator family	Nta.22825	auxin transporter-like protein 3	-1.06
27.3.82	RNA.regulation of transcription.plant TF (pbf2)	Nta.12418	single-stranded DNA-binding protein WHY1, chloroplastic-like	1.15
27.3.99	RNA.regulation of transcription.unclassified	Nta.224	uncharacterized	-1.28
27.3.99	RNA.regulation of transcription.unclassified	Nta.335	uncharacterized	-1.02
27.3.99	RNA.regulation of transcription.unclassified	Nta.1027	uncharacterized	-1.1
27.3.99	RNA.regulation of transcription.unclassified	Nta.2256	glycine-rich RNA-binding protein 2, mitochondrial-like	1.18
27.3.99	RNA.regulation of transcription.unclassified	Nta.4368	thiosulfate sulfurtransferase 16, chloroplastic-like	-1.71
27.3.99	RNA.regulation of transcription.unclassified	Nta.4678	zinc finger protein 593-like	1.76
27.3.99	RNA.regulation of transcription.unclassified	Nta.5153	threonine--tRNA ligase, mitochondrial	1.7
27.3.99	RNA.regulation of transcription.unclassified	Nta.5868	aspartic proteinase PCS1-like	-1.03
27.3.99	RNA.regulation of transcription.unclassified	Nta.7490	threonine--tRNA ligase, mitochondrial 1-like	1.06
27.3.99	RNA.regulation of transcription.unclassified	Nta.12251	single-stranded DNA-binding protein, mitochondrial-like	1.41
27.3.99	RNA.regulation of transcription.unclassified	Nta.12562	thaumatin-like protein	-1.39
27.3.99	RNA.regulation of transcription.unclassified	Nta.13703	polyadenylate-binding protein RBP47B'-like	1.02
27.3.99	RNA.regulation of transcription.unclassified	Nta.15267	uncharacterized	2.03
27.3.99	RNA.regulation of transcription.unclassified	Nta.15472	aspartic proteinase PCS1-like	-1.28
27.3.99	RNA.regulation of transcription.unclassified	Nta.16861	transcription repressor OFP7-like	-1.08
27.3.99	RNA.regulation of transcription.unclassified	Nta.17612	uncharacterized	1.1
27.3.99	RNA.regulation of transcription.unclassified	Nta.18462	uncharacterized	-1.33
27.3.99	RNA.regulation of transcription.unclassified	Nta.19919	uncharacterized	2.08
27.3.99	RNA.regulation of transcription.unclassified	Nta.22912	uncharacterized	-1.18
27.3.99	RNA.regulation of transcription.unclassified	A_95_P120062	rhomboid-like protein 14, mitochondrial	1.23
27.3.99	RNA.regulation of transcription.unclassified	A_95_P145302	uncharacterized	-1.32
27.3.99	RNA.regulation of transcription.unclassified	A_95_P126792	uncharacterized protein At3g61260-like	-1.42
27.3.99	RNA.regulation of transcription.unclassified	A_95_P056906	uncharacterized	2.04
27.3.99	RNA.regulation of transcription.unclassified	A_95_P109397	cullin-1	-1.27
27.4	RNA.RNA binding	Nta.778	proteasome subunit alpha type-6	1.29
27.4	RNA.RNA binding	Nta.2256	glycine-rich RNA-binding protein 2, mitochondrial-like	1.18
27.4	RNA.RNA binding	Nta.5051	uncharacterized RNA-binding protein C1827.05c-like	1.38
27.4	RNA.RNA binding	Nta.5753	histone H2A-like	-1.12
27.4	RNA.RNA binding	Nta.6892	DNA ligase 1	1.41
27.4	RNA.RNA binding	Nta.6953	histone H2AX-like	-1.24
27.4	RNA.RNA binding	Nta.11495	tRNA (cytosine(34)-C(5))-methyltransferase-like	1.02
27.4	RNA.RNA binding	Nta.12316	RNA-binding protein Musashi homolog 2-like	1.88
27.4	RNA.RNA binding	Nta.17933	U11/U12 small nuclear ribonucleoprotein 31 kDa protein-like	1.13
27.4	RNA.RNA binding	Nta.20230	cytochrome P450 77A3-like	-2.08
27.4	RNA.RNA binding	Nta.23264	glycine-rich RNA-binding protein 3, mitochondrial-like	1.51
27.4	RNA.RNA binding	Nta.27247	heterogeneous nuclear ribonucleoprotein 1-like	1.05
27.5.1.1	RNA.silencing.sRNA formation.DCL	Nta.21964	endoribonuclease Dicer homolog 2-like	1.09
27.5.1.1	RNA.silencing.sRNA formation.DCL	A_95_P037766	endoribonuclease Dicer homolog 2-like	1.07
27.5.1.1	RNA.silencing.sRNA formation.DCL	A_95_P098228	endoribonuclease Dicer homolog 2-like	1.31
27.5.1.4.1	RNA.silencing.sRNA formation.HEN.KH	Nta.5367	cysteine protease inhibitor 8-like	2.67
27.5.1.4.1	RNA.silencing.sRNA formation.HEN.KH	Nta.22568	cysteine protease inhibitor 8-like	1.24
27.5.2.1	RNA.silencing.RISC formation.RNA helicase	Nta.9165	kinesin light chain 4	1.19
27.5.2.2	RNA.silencing.RISC formation.AGO	Nta.1893	protein argonaute 1-like	1.08
27.5.2.2	RNA.silencing.RISC formation.AGO	Nta.23643	protein argonaute 10-like	-1.3
28.1	DNA.synthesis/chromatin structure	Nta.1807	uncharacterized	-1.75
28.1	DNA.synthesis/chromatin structure	Nta.2154	cyclin-B1-2-like	2.55
28.1	DNA.synthesis/chromatin structure	Nta.2367	DNA topoisomerase 2-like	-1.53
28.1	DNA.synthesis/chromatin structure	Nta.2613	uncharacterized	-1.11
28.1	DNA.synthesis/chromatin structure	Nta.4168	probable glutathione S-transferase	1.01
28.1	DNA.synthesis/chromatin structure	Nta.5379	uncharacterized	-1.16
28.1	DNA.synthesis/chromatin structure	Nta.6685	probable glutathione S-transferase	1.35
28.1	DNA.synthesis/chromatin structure	Nta.6941	probable glutathione S-transferase	1.14
28.1	DNA.synthesis/chromatin structure	Nta.10509	arginine decarboxylase-like	1.05
28.1	DNA.synthesis/chromatin structure	Nta.10811	activating signal cointegrator 1 complex subunit 3-like	1.29
28.1	DNA.synthesis/chromatin structure	Nta.11160	DNA polymerase zeta catalytic subunit-like	1.04
28.1	DNA.synthesis/chromatin structure	Nta.14711	sister chromatid cohesion 1 protein 2	1.23
28.1	DNA.synthesis/chromatin structure	Nta.15984	NAP1-related protein 2-like	1.08
28.1	DNA.synthesis/chromatin structure	Nta.16092	DEAD-box ATP-dependent RNA helicase 50-like	1.18
28.1	DNA.synthesis/chromatin structure	Nta.22454	myosin heavy chain kinase B-like	-1.39
28.1	DNA.synthesis/chromatin structure	A_95_P022636	DNA gyrase subunit A, chloroplastic/mitochondrial-like	1.65
28.1	DNA.synthesis/chromatin structure	A_95_P044631	DNA polymerase zeta catalytic subunit-like	1.19
28.1	DNA.synthesis/chromatin structure	A_95_P056416	DNA gyrase subunit A, chloroplastic/mitochondrial-like	1.74
28.1	DNA.synthesis/chromatin structure	A_95_P052201	pentatricopeptide repeat-containing protein At3g61520, mitochondrial-like	1.19
28.1.1.5	DNA.synthesis/chromatin structure.retrotransposon/transposase.CACTA-like transposase	Nta.15529	uncharacterized	1.08
28.1.3	DNA.synthesis/chromatin structure.histone	Nta.3685	histone H1-like	-1.66
28.1.3	DNA.synthesis/chromatin structure.histone	Nta.4561	histone H3.2	-1.43
28.1.3	DNA.synthesis/chromatin structure.histone	Nta.5753	histone H2A-like	-1.12
28.1.3	DNA.synthesis/chromatin structure.histone	Nta.5969	HMG-Y-related protein B-like	-1.06
28.1.3	DNA.synthesis/chromatin structure.histone	Nta.6953	histone H2AX-like	-1.24
28.1.3	DNA.synthesis/chromatin structure.histone	Nta.9833	histone H2B-like	-1.25
28.2	DNA.repair	Nta.3386	transcription factor bHLH74-like	-1.19
28.2	DNA.repair	Nta.10145	uncharacterized	-1.23
28.2	DNA.repair	Nta.18805	dual specificity protein kinase splA-like	-1.12
28.2	DNA.repair	A_95_P022636	DNA gyrase subunit A, chloroplastic/mitochondrial-like	1.65
28.2	DNA.repair	A_95_P056416	DNA gyrase subunit A, chloroplastic/mitochondrial-like	1.74
28.99	DNA.unspecified	Nta.3278	mitochondrial import receptor subunit TOM6 homolog	1
28.99	DNA.unspecified	Nta.4208	profilin-1	-1.01
28.99	DNA.unspecified	Nta.4660	patellin-4-like	-1.44
28.99	DNA.unspecified	Nta.5178	wall-associated receptor kinase 2-like	-1.26
28.99	DNA.unspecified	Nta.6726	patellin-4-like	-1.38
28.99	DNA.unspecified	Nta.8501	profilin-2	-1.02
28.99	DNA.unspecified	Nta.10318	protein NEN1	-1.1
28.99	DNA.unspecified	Nta.12230	uncharacterized protein At4g28440-like	-1.86
28.99	DNA.unspecified	Nta.12418	single-stranded DNA-binding protein WHY1, chloroplastic-like	1.15
28.99	DNA.unspecified	Nta.12542	L-ascorbate peroxidase 3, peroxisomal-like	-1.37
28.99	DNA.unspecified	Nta.18462	uncharacterized	-1.33
28.99	DNA.unspecified	Nta.19780	3-ketoacyl-CoA synthase 6-like	-1.46
28.99	DNA.unspecified	A_95_P152807	uncharacterized	1.01
28.99	DNA.unspecified	A_95_P156807	uncharacterized	3.54
29.1	protein.aa activation	Nta.4300	trehalose-phosphate phosphatase A-like	-1.03
29.1.3	protein.aa activation.threonine-tRNA ligase	Nta.5153	threonine--tRNA ligase, mitochondrial	1.7
29.1.3	protein.aa activation.threonine-tRNA ligase	Nta.7490	threonine--tRNA ligase, mitochondrial 1-like	1.06
29.2.1.1	protein.synthesis.ribosomal protein.prokaryotic	Nta.479	inositol transporter 1-like	-1.33
29.2.1.1.1.2.17	protein.synthesis.ribosomal protein.prokaryotic.chloroplast.50S subunit.L17	Nta.1364	50S ribosomal protein L17, chloroplastic-like	1.18
29.2.1.1.3	protein.synthesis.ribosomal protein.prokaryotic.unknown organellar	Nta.1364	50S ribosomal protein L17, chloroplastic-like	1.18
29.2.1.1.3	protein.synthesis.ribosomal protein.prokaryotic.unknown organellar	A_95_P080645	BRI3 binding protein (BRI3BP)	-1.06
29.2.1.1.3.2.32	protein.synthesis.ribosomal protein.prokaryotic.unknown organellar.50S subunit.L32	Nta.22164	uncharacterized	1.18
29.2.1.1.3.99	protein.synthesis.ribosomal protein.prokaryotic.unknown organellar.unknown	Nta.5561	H/ACA ribonucleoprotein complex subunit 2-like protein	1.03
29.2.1.2.1.8	protein.synthesis.ribosomal protein.eukaryotic.40S subunit.S8	Nta.6907	40S ribosomal protein S8-like	1.12
29.2.1.2.1.26	protein.synthesis.ribosomal protein.eukaryotic.40S subunit.S26	Nta.2057	40S ribosomal protein S26-3-like	1.17
29.2.1.2.1.31	protein.synthesis.ribosomal protein.eukaryotic.40S subunit.SA	Nta.6876	40S ribosomal protein SA	1.14
29.2.1.2.2.10	protein.synthesis.ribosomal protein.eukaryotic.60S subunit.L10	Nta.6495	protein NDR1-like	-1.03
29.2.1.2.2.13	protein.synthesis.ribosomal protein.eukaryotic.60S subunit.L13	Nta.5827	60S ribosomal protein L13-2	1.2
29.2.1.2.2.17	protein.synthesis.ribosomal protein.eukaryotic.60S subunit.L17	Nta.5232	60S ribosomal protein L17-2-like	1.09
29.2.1.2.2.17	protein.synthesis.ribosomal protein.eukaryotic.60S subunit.L17	Nta.16046	60S ribosomal protein L17-1-like	1.66
29.2.1.2.2.28	protein.synthesis.ribosomal protein.eukaryotic.60S subunit.L28	Nta.8424	60S ribosomal protein L28-1-like	1.09
29.2.1.2.2.30	protein.synthesis.ribosomal protein.eukaryotic.60S subunit.L30	Nta.5611	60S ribosomal protein L30	1.03
29.2.1.2.2.40	protein.synthesis.ribosomal protein.eukaryotic.60S subunit.L40	Nta.23322	homeobox-leucine zipper protein ATHB-7-like	-1.14
29.2.1.2.2.80	protein.synthesis.ribosomal protein.eukaryotic.60S subunit.P0	Nta.127	60S acidic ribosomal protein P0-like	3.56
29.2.1.2.2.80	protein.synthesis.ribosomal protein.eukaryotic.60S subunit.P0	Nta.27466	60S acidic ribosomal protein P0-like	1.33
29.2.1.2.2.81	protein.synthesis.ribosomal protein.eukaryotic.60S subunit.P1	Nta.131	60S acidic ribosomal protein P1-like	3.76
29.2.1.2.2.518	protein.synthesis.ribosomal protein.eukaryotic.60S subunit.L18A	Nta.1397	60S ribosomal protein L18a	1.22
29.2.1.2.2.518	protein.synthesis.ribosomal protein.eukaryotic.60S subunit.L18A	A_95_P052201	pentatricopeptide repeat-containing protein At3g61520, mitochondrial-like	1.19
29.2.1.2.2.523	protein.synthesis.ribosomal protein.eukaryotic.60S subunit.L23A	Nta.274	60S ribosomal protein L23a-like	1.23
29.2.1.2.2.537	protein.synthesis.ribosomal protein.eukaryotic.60S subunit.L37A	Nta.2556	60S ribosomal protein L37a-like	1.27
29.2.2	protein.synthesis.ribosome biogenesis	Nta.127	60S acidic ribosomal protein P0-like	3.56
29.2.2	protein.synthesis.ribosome biogenesis	Nta.131	60S acidic ribosomal protein P1-like	3.76
29.2.2	protein.synthesis.ribosome biogenesis	Nta.274	60S ribosomal protein L23a-like	1.23
29.2.2	protein.synthesis.ribosome biogenesis	Nta.1238	calcium-binding protein PBP1-like	-1.66
29.2.2	protein.synthesis.ribosome biogenesis	Nta.1397	60S ribosomal protein L18a	1.22
29.2.2	protein.synthesis.ribosome biogenesis	Nta.1597	superoxide dismutase [Cu-Zn], chloroplastic-like	-1.91
29.2.2	protein.synthesis.ribosome biogenesis	Nta.1729	mitochondrial import inner membrane translocase subunit tim16-like	1.99
29.2.2	protein.synthesis.ribosome biogenesis	Nta.2057	40S ribosomal protein S26-3-like	1.17
29.2.2	protein.synthesis.ribosome biogenesis	Nta.2556	60S ribosomal protein L37a-like	1.27
29.2.2	protein.synthesis.ribosome biogenesis	Nta.2889	inositol-tetrakisphosphate 1-kinase 3-like	-1.07
29.2.2	protein.synthesis.ribosome biogenesis	Nta.2982	calcium-binding protein PBP1-like	-1.39
29.2.2	protein.synthesis.ribosome biogenesis	Nta.5232	60S ribosomal protein L17-2-like	1.09
29.2.2	protein.synthesis.ribosome biogenesis	Nta.5561	H/ACA ribonucleoprotein complex subunit 2-like protein	1.03
29.2.2	protein.synthesis.ribosome biogenesis	Nta.5611	60S ribosomal protein L30	1.03
29.2.2	protein.synthesis.ribosome biogenesis	Nta.5827	60S ribosomal protein L13-2	1.2
29.2.2	protein.synthesis.ribosome biogenesis	Nta.6495	protein NDR1-like	-1.03
29.2.2	protein.synthesis.ribosome biogenesis	Nta.6876	40S ribosomal protein SA	1.14
29.2.2	protein.synthesis.ribosome biogenesis	Nta.6907	40S ribosomal protein S8-like	1.12
29.2.2	protein.synthesis.ribosome biogenesis	Nta.8400	heat stress transcription factor B-2b-like	-1.13
29.2.2	protein.synthesis.ribosome biogenesis	Nta.8424	60S ribosomal protein L28-1-like	1.09
29.2.2	protein.synthesis.ribosome biogenesis	Nta.11438	pre-rRNA-processing protein las1	1.49
29.2.2	protein.synthesis.ribosome biogenesis	Nta.11571	uncharacterized	-1.15
29.2.2	protein.synthesis.ribosome biogenesis	Nta.12230	uncharacterized protein At4g28440-like	-1.86
29.2.2	protein.synthesis.ribosome biogenesis	Nta.15281	60S ribosome subunit biogenesis protein NIP7 homolog	1.07
29.2.2	protein.synthesis.ribosome biogenesis	Nta.15517	peptidyl-tRNA hydrolase, mitochondrial	1.02
29.2.2	protein.synthesis.ribosome biogenesis	Nta.16046	60S ribosomal protein L17-1-like	1.66
29.2.2	protein.synthesis.ribosome biogenesis	Nta.16865	uncharacterized	-1.22
29.2.2	protein.synthesis.ribosome biogenesis	Nta.17118	UDP-glucuronic acid decarboxylase 2-like	-1.59
29.2.2	protein.synthesis.ribosome biogenesis	Nta.17164	alpha carbonic anhydrase 7-like	-1.38
29.2.2	protein.synthesis.ribosome biogenesis	Nta.17438	translocator protein homolog	-1.41
29.2.2	protein.synthesis.ribosome biogenesis	Nta.22437	protein PLASTID TRANSCRIPTIONALLY ACTIVE 12-like	1.63
29.2.2	protein.synthesis.ribosome biogenesis	Nta.27466	60S acidic ribosomal protein P0-like	1.33
29.2.2	protein.synthesis.ribosome biogenesis	Nta.27545	LETM1 and EF-hand domain-containing protein 1, mitochondrial-like	1.23
29.2.2	protein.synthesis.ribosome biogenesis	A_95_P145832	uncharacterized	1.02
29.2.2	protein.synthesis.ribosome biogenesis	A_95_P132037	protein FAF-like, chloroplastic	-1.12
29.2.2	protein.synthesis.ribosome biogenesis	A_95_P065220	uncharacterized	1.02
29.2.2	protein.synthesis.ribosome biogenesis	A_95_P002306	LETM1 and EF-hand domain-containing protein 1, mitochondrial-like	1.55
29.2.2	protein.synthesis.ribosome biogenesis	A_95_P080420	uncharacterized	1.29
29.2.2.50	protein.synthesis.ribosome biogenesis.BRIX	Nta.11937	U3 small nucleolar ribonucleoprotein protein IMP4	1.03
29.2.3	protein.synthesis.initiation	Nta.1893	protein argonaute 1-like	1.08
29.2.3	protein.synthesis.initiation	Nta.3431	translation initiation factor eIF-2B subunit beta-like	1.29
29.2.3	protein.synthesis.initiation	Nta.5778	nascent polypeptide-associated complex subunit alpha-like protein 2	1.12
29.2.3	protein.synthesis.initiation	Nta.11425	DEAD-box ATP-dependent RNA helicase 53-like	1.22
29.2.3	protein.synthesis.initiation	Nta.15989	tRNA (adenine(58)-N(1))-methyltransferase non-catalytic subunit trm6-like	1.52
29.2.3	protein.synthesis.initiation	Nta.18245	translation initiation factor IF-1, chloroplastic	3.43
29.2.3	protein.synthesis.initiation	Nta.18273	eukaryotic translation initiation factor 2 subunit 3, X-linked-like	1.94
29.2.3	protein.synthesis.initiation	Nta.23643	protein argonaute 10-like	-1.3
29.2.4	protein.synthesis.elongation	Nta.5778	nascent polypeptide-associated complex subunit alpha-like protein 2	1.12
29.2.4	protein.synthesis.elongation	Nta.10838	chaperone protein dnaJ 72-like	-1.12
29.2.4	protein.synthesis.elongation	Nta.12573	iron-sulfur assembly protein IscA-like 2, mitochondrial	1.21
29.2.5	protein.synthesis.release	Nta.17951	epsin-3-like	-1.41
29.3	protein.targeting	Nta.19479	39S ribosomal protein L45, mitochondrial-like	1.42
29.3.1	protein.targeting.nucleus	Nta.16809	ninja-family protein AFP3-like	-1.15
29.3.2	protein.targeting.mitochondria	Nta.2062	mitochondrial import receptor subunit TOM40-1-like	1.31
29.3.2	protein.targeting.mitochondria	Nta.2746	mitochondrial import inner membrane translocase subunit TIM8-like	1.23
29.3.2	protein.targeting.mitochondria	Nta.3051	mitochondrial import inner membrane translocase subunit TIM22-2-like	1
29.3.2	protein.targeting.mitochondria	Nta.5681	mitochondrial import receptor subunit TOM9-2-like	1.52
29.3.2	protein.targeting.mitochondria	Nta.22693	mitochondrial import inner membrane translocase subunit Tim9	2.47
29.3.2	protein.targeting.mitochondria	A_95_P047101	uncharacterized	1.03
29.3.3	protein.targeting.chloroplast	Nta.6019	protein EXORDIUM-like	-2.12
29.3.3	protein.targeting.chloroplast	Nta.6137	protein TIC 55, chloroplastic-like	-1.04
29.3.3	protein.targeting.chloroplast	Nta.14813	protein EXORDIUM-like	-1.83
29.3.3	protein.targeting.chloroplast	Nta.15427	sigma factor binding protein 1, chloroplastic-like	-1.55
29.3.3	protein.targeting.chloroplast	Nta.17350	protein TIC 22-like, chloroplastic	1.31
29.3.3	protein.targeting.chloroplast	Nta.19320	protein EXORDIUM-like 2	-1.08
29.3.4.2	protein.targeting.secretory pathway.golgi	Nta.19169	protein transport protein Sec24-like At4g32640	1.26
29.3.4.3	protein.targeting.secretory pathway.vacuole	Nta.7321	vacuolar-processing enzyme-like	-1.58
29.3.4.3	protein.targeting.secretory pathway.vacuole	Nta.7339	vacuolar-processing enzyme-like	-1.04
29.3.4.3	protein.targeting.secretory pathway.vacuole	Nta.17280	vacuolar-sorting receptor 6-like	-1.13
29.3.4.4	protein.targeting.secretory pathway.plasma membrane	Nta.14865	reticulon-like protein B9	-1.5
29.3.4.99	protein.targeting.secretory pathway.unspecified	Nta.3833	cytochrome P450 94A2-like	-1.23
29.3.4.99	protein.targeting.secretory pathway.unspecified	Nta.4660	patellin-4-like	-1.44
29.3.4.99	protein.targeting.secretory pathway.unspecified	Nta.6726	patellin-4-like	-1.38
29.3.4.99	protein.targeting.secretory pathway.unspecified	Nta.8063	CASP-like protein PIMP1	-1.01
29.3.4.99	protein.targeting.secretory pathway.unspecified	Nta.11159	phosphatidylinositol/phosphatidylcholine transfer protein SFH11	-1.42
29.3.5	protein.targeting.peroxisomes	Nta.23007	protein sym-1-like	1.58
29.3.5	protein.targeting.peroxisomes	A_95_P098773	protein sym-1-like	1.41
29.4	protein.postranslational modification	Nta.628	CBL-interacting serine/threonine-protein kinase 23-like	-1.13
29.4	protein.postranslational modification	Nta.731	mitogen-activated protein kinase kinase 5-like	-1.27
29.4	protein.postranslational modification	Nta.3117	transcriptional activator TAF-1-like	-1.09
29.4	protein.postranslational modification	Nta.3470	mitochondrial import inner membrane translocase subunit TIM14-3-like	3.66
29.4	protein.postranslational modification	Nta.3538	transcriptional activator TAF-1-like	-1.01
29.4	protein.postranslational modification	Nta.3652	syntaxin-121-like	-1.28
29.4	protein.postranslational modification	Nta.3761	RNA polymerase sigma factor sigA-like	-1.48
29.4	protein.postranslational modification	Nta.4004	protein phosphatase 2C 37-like	-1.44
29.4	protein.postranslational modification	Nta.4678	zinc finger protein 593-like	1.76
29.4	protein.postranslational modification	Nta.5233	chaperonin CPN60-2, mitochondrial	1.24
29.4	protein.postranslational modification	Nta.5321	CBL-interacting serine/threonine-protein kinase 6-like	-1.21
29.4	protein.postranslational modification	Nta.5753	histone H2A-like	-1.12
29.4	protein.postranslational modification	Nta.5790	proteasome subunit alpha type-7	2.17
29.4	protein.postranslational modification	Nta.6141	transcription factor MYC2-like	-1.31
29.4	protein.postranslational modification	Nta.6369	high-affinity nitrate transporter 3.1-like	-1.49
29.4	protein.postranslational modification	Nta.6793	phosphoenolpyruvate carboxylase kinase 1-like	1.59
29.4	protein.postranslational modification	Nta.6857	vignain-like	-1.1
29.4	protein.postranslational modification	Nta.6953	histone H2AX-like	-1.24
29.4	protein.postranslational modification	Nta.7209	vignain-like	-1.08
29.4	protein.postranslational modification	Nta.7353	proteasome subunit alpha type-7-like	2.01
29.4	protein.postranslational modification	Nta.8527	mitogen-activated protein kinase kinase 9	-1.33
29.4	protein.postranslational modification	Nta.9552	fructose-bisphosphate aldolase cytoplasmic isozyme-like	1.38
29.4	protein.postranslational modification	Nta.9647	mitogen-activated protein kinase 3-like	-1.19
29.4	protein.postranslational modification	Nta.10241	probable plastid-lipid-associated protein 14, chloroplastic	1.33
29.4	protein.postranslational modification	Nta.10249	uncharacterized	1.2
29.4	protein.postranslational modification	Nta.10410	uncharacterized	-1.1
29.4	protein.postranslational modification	Nta.11663	probable serine/threonine-protein kinase WNK11	-1.18
29.4	protein.postranslational modification	Nta.11902	serine/threonine-protein kinase SRK2I-like	1.17
29.4	protein.postranslational modification	Nta.12121	protein phosphatase 2C 16-like	-1.11
29.4	protein.postranslational modification	Nta.12159	pectinesterase 2.1-like	1.51
29.4	protein.postranslational modification	Nta.15110	uncharacterized	2.18
29.4	protein.postranslational modification	Nta.15320	serine/threonine-protein kinase UCNL-like	-1.1
29.4	protein.postranslational modification	Nta.15687	chaperonin CPN60-like 2, mitochondrial	1.28
29.4	protein.postranslational modification	Nta.15927	mitochondrial carrier protein MTM1-like	2.3
29.4	protein.postranslational modification	Nta.16524	uncharacterized	-1.09
29.4	protein.postranslational modification	Nta.16940	phosphoenolpyruvate carboxylase kinase 1-like	1.95
29.4	protein.postranslational modification	Nta.18462	uncharacterized	-1.33
29.4	protein.postranslational modification	Nta.22469	protein MIZU-KUSSEI 1-like	-1.12
29.4	protein.postranslational modification	Nta.27268	cell division control protein 2 homolog D	-1.17
29.4	protein.postranslational modification	A_95_P051106	probable plastid-lipid-associated protein 14, chloroplastic	1.76
29.4	protein.postranslational modification	A_95_P052201	pentatricopeptide repeat-containing protein At3g61520, mitochondrial-like	1.19
29.4.1	protein.postranslational modification.kinase	Nta.27221	protein NETWORKED 3A-like	-1.25
29.4.1.55	protein.postranslational modification.kinase.receptor like cytoplasmatic kinase V	Nta.15984	NAP1-related protein 2-like	1.08
29.4.1.57	protein.postranslational modification.kinase.receptor like cytoplasmatic kinase VII	Nta.1893	protein argonaute 1-like	1.08
29.4.1.57	protein.postranslational modification.kinase.receptor like cytoplasmatic kinase VII	Nta.3895	leucine-rich repeat receptor-like serine/threonine/tyrosine-protein kinase SOBIR1	-1.14
29.4.1.57	protein.postranslational modification.kinase.receptor like cytoplasmatic kinase VII	Nta.4168	probable glutathione S-transferase	1.01
29.4.1.57	protein.postranslational modification.kinase.receptor like cytoplasmatic kinase VII	Nta.5178	wall-associated receptor kinase 2-like	-1.26
29.4.1.57	protein.postranslational modification.kinase.receptor like cytoplasmatic kinase VII	Nta.6685	probable glutathione S-transferase	1.35
29.4.1.57	protein.postranslational modification.kinase.receptor like cytoplasmatic kinase VII	Nta.6941	probable glutathione S-transferase	1.14
29.4.1.57	protein.postranslational modification.kinase.receptor like cytoplasmatic kinase VII	Nta.9043	LEAF RUST 10 DISEASE-RESISTANCE LOCUS RECEPTOR-LIKE PROTEIN KINASE-like 1.2	-1.13
29.4.1.57	protein.postranslational modification.kinase.receptor like cytoplasmatic kinase VII	Nta.9833	histone H2B-like	-1.25
29.4.1.57	protein.postranslational modification.kinase.receptor like cytoplasmatic kinase VII	Nta.9987	G-type lectin S-receptor-like serine/threonine-protein kinase RLK1	-1.35
29.4.1.57	protein.postranslational modification.kinase.receptor like cytoplasmatic kinase VII	Nta.15467	probably inactive leucine-rich repeat receptor-like protein kinase At5g48380	-1.1
29.4.1.57	protein.postranslational modification.kinase.receptor like cytoplasmatic kinase VII	Nta.15851	LEAF RUST 10 DISEASE-RESISTANCE LOCUS RECEPTOR-LIKE PROTEIN KINASE-like 1.2	-1.44
29.4.1.57	protein.postranslational modification.kinase.receptor like cytoplasmatic kinase VII	Nta.17378	serine/threonine-protein kinase PBS1-like	-1.2
29.4.1.57	protein.postranslational modification.kinase.receptor like cytoplasmatic kinase VII	Nta.19108	gamma aminobutyrate transaminase 3, chloroplastic	-1.46
29.4.1.57	protein.postranslational modification.kinase.receptor like cytoplasmatic kinase VII	Nta.20374	gamma aminobutyrate transaminase 2-like	-1.14
29.4.1.57	protein.postranslational modification.kinase.receptor like cytoplasmatic kinase VII	Nta.20418	probable serine/threonine-protein kinase NAK	-1.32
29.4.1.57	protein.postranslational modification.kinase.receptor like cytoplasmatic kinase VII	Nta.22512	LEAF RUST 10 DISEASE-RESISTANCE LOCUS RECEPTOR-LIKE PROTEIN KINASE-like 1.2	-1.79
29.4.1.57	protein.postranslational modification.kinase.receptor like cytoplasmatic kinase VII	Nta.23643	protein argonaute 10-like	-1.3
29.4.1.57	protein.postranslational modification.kinase.receptor like cytoplasmatic kinase VII	A_95_P210057	probable receptor-like protein kinase At1g33260	-1.06
29.5	protein.degradation	Nta.669	glucan endo-1,3-beta-glucosidase-like	-1.28
29.5	protein.degradation	Nta.4688	probable zinc metalloprotease EGY1, chloroplastic	1.12
29.5	protein.degradation	Nta.11904	uncharacterized	1.22
29.5	protein.degradation	Nta.12106	uncharacterized protein ycf45-like	-1.29
29.5	protein.degradation	Nta.15529	uncharacterized	1.08
29.5	protein.degradation	A_95_P130362	uncharacterized protein ycf45-like	-1.39
29.5.1	protein.degradation.subtilases	Nta.12641	CTP synthase-like	-1.53
29.5.1	protein.degradation.subtilases	A_95_P056906	uncharacterized	2.04
29.5.2	protein.degradation.autophagy	Nta.5367	cysteine protease inhibitor 8-like	2.67
29.5.2	protein.degradation.autophagy	Nta.16838	autophagy-related protein 18f-like	-1.09
29.5.2	protein.degradation.autophagy	Nta.22568	cysteine protease inhibitor 8-like	1.24
29.5.3	protein.degradation.cysteine protease	Nta.2590	low-temperature-induced cysteine proteinase-like	-1.01
29.5.3	protein.degradation.cysteine protease	Nta.4138	cysteine proteinase 15A-like	-1.9
29.5.3	protein.degradation.cysteine protease	Nta.6857	vignain-like	-1.1
29.5.3	protein.degradation.cysteine protease	Nta.7209	vignain-like	-1.08
29.5.3	protein.degradation.cysteine protease	Nta.7321	vacuolar-processing enzyme-like	-1.58
29.5.3	protein.degradation.cysteine protease	Nta.7339	vacuolar-processing enzyme-like	-1.04
29.5.3	protein.degradation.cysteine protease	Nta.8634	uncharacterized	-1.21
29.5.3	protein.degradation.cysteine protease	Nta.18462	uncharacterized	-1.33
29.5.3	protein.degradation.cysteine protease	Nta.22825	auxin transporter-like protein 3	-1.06
29.5.4	protein.degradation.aspartate protease	Nta.5868	aspartic proteinase PCS1-like	-1.03
29.5.4	protein.degradation.aspartate protease	Nta.6580	aspartic proteinase A1-like	-1.17
29.5.4	protein.degradation.aspartate protease	Nta.15472	aspartic proteinase PCS1-like	-1.28
29.5.4	protein.degradation.aspartate protease	Nta.23191	probable aspartyl aminopeptidase	1.14
29.5.5	protein.degradation.serine protease	Nta.463	hypersensitive-induced response protein 2	1.25
29.5.5	protein.degradation.serine protease	Nta.5659	serine carboxypeptidase-like	-1.17
29.5.5	protein.degradation.serine protease	Nta.6524	poly(U)-specific endoribonuclease-B-like	-1.29
29.5.5	protein.degradation.serine protease	Nta.8560	carboxyl-terminal-processing peptidase 3, chloroplastic-like	-1.87
29.5.5	protein.degradation.serine protease	Nta.11690	serine carboxypeptidase-like 26	-1.2
29.5.5	protein.degradation.serine protease	Nta.17428	serine carboxypeptidase-like	-1.09
29.5.5	protein.degradation.serine protease	A_95_P046916	protease Do-like 10, mitochondrial	1.31
29.5.5	protein.degradation.serine protease	A_95_P147132	chaperone protein ClpB4, mitochondrial-like	1.07
29.5.7	protein.degradation.metalloprotease	Nta.12262	metalloendoproteinase 2-MMP-like	-1.13
29.5.7	protein.degradation.metalloprotease	Nta.15566	methionine aminopeptidase 1A {ECO:0000255|HAMAP-Rule:MF_03174}	1.01
29.5.7	protein.degradation.metalloprotease	A_95_P209607	probable zinc metallopeptidase EGY3, chloroplastic	-1.06
29.5.9	protein.degradation.AAA type	Nta.3471	probable mitochondrial chaperone BCS1-A	-1.04
29.5.9	protein.degradation.AAA type	Nta.5113	cell division cycle protein 48 homolog	3.16
29.5.9	protein.degradation.AAA type	Nta.8132	AAA-ATPase At3g28580-like	-1.11
29.5.9	protein.degradation.AAA type	Nta.10082	AAA-ATPase At3g50940-like	-1.54
29.5.9	protein.degradation.AAA type	Nta.11159	phosphatidylinositol/phosphatidylcholine transfer protein SFH11	-1.42
29.5.9	protein.degradation.AAA type	Nta.12174	cell division cycle protein 48 homolog	2.38
29.5.9	protein.degradation.AAA type	Nta.17912	cell division cycle protein 48 homolog	3.34
29.5.9	protein.degradation.AAA type	Nta.18304	ATPase family AAA domain-containing protein 3-like	1.69
29.5.11	protein.degradation.ubiquitin	Nta.916	protein NBR1 homolog	1.66
29.5.11	protein.degradation.ubiquitin	Nta.17489	phosphatidylinositol 4-kinase gamma 7-like	-1.08
29.5.11.1	protein.degradation.ubiquitin.ubiquitin	Nta.8322	DNA damage-inducible protein 1	1.04
29.5.11.1	protein.degradation.ubiquitin.ubiquitin	Nta.10241	probable plastid-lipid-associated protein 14, chloroplastic	1.33
29.5.11.1	protein.degradation.ubiquitin.ubiquitin	Nta.10596	small ubiquitin-related modifier 1-like	-1.34
29.5.11.1	protein.degradation.ubiquitin.ubiquitin	Nta.23322	homeobox-leucine zipper protein ATHB-7-like	-1.14
29.5.11.1	protein.degradation.ubiquitin.ubiquitin	A_95_P051106	probable plastid-lipid-associated protein 14, chloroplastic	1.76
29.5.11.3	protein.degradation.ubiquitin.E2	Nta.854	uncharacterized protein At2g39795, mitochondrial-like	1.06
29.5.11.3	protein.degradation.ubiquitin.E2	Nta.10318	protein NEN1	-1.1
29.5.11.3	protein.degradation.ubiquitin.E2	Nta.12316	RNA-binding protein Musashi homolog 2-like	1.88
29.5.11.3	protein.degradation.ubiquitin.E2	Nta.12834	chaperone protein DnaJ-like	-1.22
29.5.11.3	protein.degradation.ubiquitin.E2	A_95_P140272	GTP-binding protein BRASSINAZOLE INSENSITIVE PALE GREEN 2, chloroplastic-like	1.21
29.5.11.4.2	protein.degradation.ubiquitin.E3.RING	Nta.911	E3 ubiquitin ligase BIG BROTHER-like	-1.15
29.5.11.4.2	protein.degradation.ubiquitin.E3.RING	Nta.2563	RING-H2 finger protein ATL2-like	-2.26
29.5.11.4.2	protein.degradation.ubiquitin.E3.RING	Nta.2999	1-aminocyclopropane-1-carboxylate synthase-like	-1.28
29.5.11.4.2	protein.degradation.ubiquitin.E3.RING	Nta.3027	glycosyltransferase family protein 64 protein C5-like	-1.26
29.5.11.4.2	protein.degradation.ubiquitin.E3.RING	Nta.3323	uncharacterized	2.22
29.5.11.4.2	protein.degradation.ubiquitin.E3.RING	Nta.7239	E3 ubiquitin-protein ligase RING1-like	-1.31
29.5.11.4.2	protein.degradation.ubiquitin.E3.RING	Nta.8032	uncharacterized	-1.32
29.5.11.4.2	protein.degradation.ubiquitin.E3.RING	Nta.9165	kinesin light chain 4	1.19
29.5.11.4.2	protein.degradation.ubiquitin.E3.RING	Nta.13084	glutamate-1-semialdehyde 2,1-aminomutase, chloroplastic-like	2.14
29.5.11.4.2	protein.degradation.ubiquitin.E3.RING	Nta.16995	U-box domain-containing protein 26-like	-1.29
29.5.11.4.2	protein.degradation.ubiquitin.E3.RING	Nta.17211	BOI-related E3 ubiquitin-protein ligase 1-like	-1.19
29.5.11.4.2	protein.degradation.ubiquitin.E3.RING	Nta.18462	uncharacterized	-1.33
29.5.11.4.2	protein.degradation.ubiquitin.E3.RING	Nta.18782	U-box domain-containing protein 19-like	-1.06
29.5.11.4.2	protein.degradation.ubiquitin.E3.RING	Nta.26867	pentatricopeptide repeat-containing protein At3g16610-like	-1.34
29.5.11.4.2	protein.degradation.ubiquitin.E3.RING	A_95_P142802	uncharacterized	-1.03
29.5.11.4.3.1	protein.degradation.ubiquitin.E3.SCF.SKP	Nta.18943	F-box protein PP2-B15-like	-2.05
29.5.11.4.3.2	protein.degradation.ubiquitin.E3.SCF.FBOX	Nta.3099	wound-induced basic protein-like	1.07
29.5.11.4.3.2	protein.degradation.ubiquitin.E3.SCF.FBOX	Nta.7404	agamous-like MADS-box protein AGL8 homolog	-1.67
29.5.11.4.3.2	protein.degradation.ubiquitin.E3.SCF.FBOX	Nta.10010	tubby-like F-box protein 8	-1.05
29.5.11.4.3.2	protein.degradation.ubiquitin.E3.SCF.FBOX	Nta.11574	mitochondrial Rho GTPase 1-like	1.02
29.5.11.4.3.2	protein.degradation.ubiquitin.E3.SCF.FBOX	Nta.11777	uncharacterized	1.67
29.5.11.4.3.2	protein.degradation.ubiquitin.E3.SCF.FBOX	Nta.13525	uncharacterized	-1.86
29.5.11.4.3.2	protein.degradation.ubiquitin.E3.SCF.FBOX	Nta.19242	agamous-like MADS-box protein AGL19	-1.21
29.5.11.4.3.2	protein.degradation.ubiquitin.E3.SCF.FBOX	Nta.21020	transcription factor bHLH112-like	-1.07
29.5.11.4.3.2	protein.degradation.ubiquitin.E3.SCF.FBOX	Nta.22503	uncharacterized	-1.16
29.5.11.4.3.2	protein.degradation.ubiquitin.E3.SCF.FBOX	Nta.23256	F-box protein At2g02240-like	-1.75
29.5.11.4.3.3	protein.degradation.ubiquitin.E3.SCF.cullin	A_95_P109397	cullin-1	-1.27
29.5.11.4.5.2	protein.degradation.ubiquitin.E3.BTB/POZ Cullin3.BTB/POZ	Nta.15136	BTB/POZ and TAZ domain-containing protein 1-like	-1.34
29.5.11.4.5.2	protein.degradation.ubiquitin.E3.BTB/POZ Cullin3.BTB/POZ	Nta.17765	BTB/POZ and TAZ domain-containing protein 1-like	-1.47
29.5.11.5	protein.degradation.ubiquitin.ubiquitin protease	Nta.12337	ubiquitin carboxyl-terminal hydrolase 6-like	1.21
29.5.11.5	protein.degradation.ubiquitin.ubiquitin protease	Nta.17365	MATH domain and coiled-coil domain-containing protein At3g58400	-1.68
29.5.11.20	protein.degradation.ubiquitin.proteasom	Nta.438	26S protease regulatory subunit 7 homolog A-like	1.83
29.5.11.20	protein.degradation.ubiquitin.proteasom	Nta.778	proteasome subunit alpha type-6	1.29
29.5.11.20	protein.degradation.ubiquitin.proteasom	Nta.1044	proteasome subunit alpha type-2-A	2.53
29.5.11.20	protein.degradation.ubiquitin.proteasom	Nta.1081	proteasome subunit alpha type-1-A-like	2.38
29.5.11.20	protein.degradation.ubiquitin.proteasom	Nta.1398	26S proteasome non-ATPase regulatory subunit 6 homolog	1.58
29.5.11.20	protein.degradation.ubiquitin.proteasom	Nta.1481	proteasome subunit beta type-4-like	2.38
29.5.11.20	protein.degradation.ubiquitin.proteasom	Nta.1676	26S proteasome non-ATPase regulatory subunit 9	1.89
29.5.11.20	protein.degradation.ubiquitin.proteasom	Nta.1723	proteasome subunit beta type-6-like	2.43
29.5.11.20	protein.degradation.ubiquitin.proteasom	Nta.1917	26S proteasome non-ATPase regulatory subunit 7 homolog A	1.18
29.5.11.20	protein.degradation.ubiquitin.proteasom	Nta.2154	cyclin-B1-2-like	2.55
29.5.11.20	protein.degradation.ubiquitin.proteasom	Nta.2187	26S proteasome non-ATPase regulatory subunit 11 homolog	1.47
29.5.11.20	protein.degradation.ubiquitin.proteasom	Nta.2472	26S proteasome non-ATPase regulatory subunit 2 homolog A-like	1.43
29.5.11.20	protein.degradation.ubiquitin.proteasom	Nta.2771	probable proteasome inhibitor	1.92
29.5.11.20	protein.degradation.ubiquitin.proteasom	Nta.2799	proteasome subunit alpha type-5-like	2.11
29.5.11.20	protein.degradation.ubiquitin.proteasom	Nta.2888	proteasome subunit beta type-1	1.62
29.5.11.20	protein.degradation.ubiquitin.proteasom	Nta.3042	proteasome subunit beta type-1-like	1.71
29.5.11.20	protein.degradation.ubiquitin.proteasom	Nta.4294	proteasome subunit beta type-1-like	2.19
29.5.11.20	protein.degradation.ubiquitin.proteasom	Nta.4349	26S protease regulatory subunit S10B homolog B-like	1.05
29.5.11.20	protein.degradation.ubiquitin.proteasom	Nta.5113	cell division cycle protein 48 homolog	3.16
29.5.11.20	protein.degradation.ubiquitin.proteasom	Nta.5542	26S protease regulatory subunit 6B homolog	1.32
29.5.11.20	protein.degradation.ubiquitin.proteasom	Nta.5649	26S proteasome non-ATPase regulatory subunit 13 homolog B	2.33
29.5.11.20	protein.degradation.ubiquitin.proteasom	Nta.5695	proteasome subunit alpha type-4	1.34
29.5.11.20	protein.degradation.ubiquitin.proteasom	Nta.5741	26S proteasome non-ATPase regulatory subunit 1 homolog A-like	1.36
29.5.11.20	protein.degradation.ubiquitin.proteasom	Nta.5790	proteasome subunit alpha type-7	2.17
29.5.11.20	protein.degradation.ubiquitin.proteasom	Nta.6389	proteasome subunit alpha type-3-like	1.65
29.5.11.20	protein.degradation.ubiquitin.proteasom	Nta.6923	proteasome subunit alpha type-5-like	1.47
29.5.11.20	protein.degradation.ubiquitin.proteasom	Nta.6987	proteasome subunit beta type-7-A-like	1.78
29.5.11.20	protein.degradation.ubiquitin.proteasom	Nta.7055	proteasome subunit beta type-4-like	1.77
29.5.11.20	protein.degradation.ubiquitin.proteasom	Nta.7109	proteasome subunit alpha type-1-B	1.8
29.5.11.20	protein.degradation.ubiquitin.proteasom	Nta.7158	proteasome subunit beta type-2-A	1.89
29.5.11.20	protein.degradation.ubiquitin.proteasom	Nta.7293	proteasome subunit beta type-3-A-like	2.12
29.5.11.20	protein.degradation.ubiquitin.proteasom	Nta.7300	proteasome subunit beta type-5-like	1.61
29.5.11.20	protein.degradation.ubiquitin.proteasom	Nta.7353	proteasome subunit alpha type-7-like	2.01
29.5.11.20	protein.degradation.ubiquitin.proteasom	Nta.8295	26S protease regulatory subunit 6A homolog	1.91
29.5.11.20	protein.degradation.ubiquitin.proteasom	Nta.8302	proteasome subunit beta type-6	1.72
29.5.11.20	protein.degradation.ubiquitin.proteasom	Nta.9592	proteasome subunit alpha type-3-like	1.9
29.5.11.20	protein.degradation.ubiquitin.proteasom	Nta.10238	proteasome subunit beta type-3-A	2.02
29.5.11.20	protein.degradation.ubiquitin.proteasom	Nta.10731	26S proteasome non-ATPase regulatory subunit 14 homolog	1.21
29.5.11.20	protein.degradation.ubiquitin.proteasom	Nta.11504	proteasome subunit alpha type-4-like	2.96
29.5.11.20	protein.degradation.ubiquitin.proteasom	Nta.11962	proteasome subunit beta type-1-like	2.44
29.5.11.20	protein.degradation.ubiquitin.proteasom	Nta.12174	cell division cycle protein 48 homolog	2.38
29.5.11.20	protein.degradation.ubiquitin.proteasom	Nta.15142	26S proteasome non-ATPase regulatory subunit 8 homolog A-like	1.03
29.5.11.20	protein.degradation.ubiquitin.proteasom	Nta.15726	probable 26S proteasome non-ATPase regulatory subunit 3	1.43
29.5.11.20	protein.degradation.ubiquitin.proteasom	Nta.15933	26S proteasome non-ATPase regulatory subunit 13 homolog B-like	2.05
29.5.11.20	protein.degradation.ubiquitin.proteasom	Nta.16725	uncharacterized	1.65
29.5.11.20	protein.degradation.ubiquitin.proteasom	Nta.17912	cell division cycle protein 48 homolog	3.34
29.5.11.20	protein.degradation.ubiquitin.proteasom	Nta.18304	ATPase family AAA domain-containing protein 3-like	1.69
29.5.11.20	protein.degradation.ubiquitin.proteasom	Nta.21386	proteasome subunit beta type-7-A-like	1.29
29.5.15	protein.degradation.inhibitors	Nta.111	transducin beta-like protein 3	1.25
29.5.15	protein.degradation.inhibitors	Nta.5367	cysteine protease inhibitor 8-like	2.67
29.5.15	protein.degradation.inhibitors	Nta.8634	uncharacterized	-1.21
29.5.15	protein.degradation.inhibitors	Nta.22568	cysteine protease inhibitor 8-like	1.24
29.5.15	protein.degradation.inhibitors	Nta.26925	peroxiredoxin Q, chloroplastic-like	1.57
29.6	protein.folding	Nta.1893	protein argonaute 1-like	1.08
29.6	protein.folding	Nta.3245	protein GrpE-like	1.72
29.6	protein.folding	Nta.3676	protein GrpE-like	2.64
29.6	protein.folding	Nta.4162	17.3 kDa class I heat shock protein-like	-1.06
29.6	protein.folding	Nta.5233	chaperonin CPN60-2, mitochondrial	1.24
29.6	protein.folding	Nta.11904	uncharacterized	1.22
29.6	protein.folding	Nta.15687	chaperonin CPN60-like 2, mitochondrial	1.28
29.6	protein.folding	Nta.18462	uncharacterized	-1.33
29.6	protein.folding	Nta.23643	protein argonaute 10-like	-1.3
29.7	protein.glycosylation	Nta.17653	beta-1,3-galactosyltransferase 7-like	-1.11
29.7	protein.glycosylation	A_95_P146637	probable beta-1,4-xylosyltransferase IRX9	-1.06
29.8	protein.assembly and cofactor ligation	A_95_P083300	NAD(P)H-quinone oxidoreductase subunit 2 B, chloroplastic	-1.65
29.8	protein.assembly and cofactor ligation	A_95_P080645	BRI3 binding protein (BRI3BP)	-1.06
30.1	signalling.in sugar and nutrient physiology	Nta.2541	scopoletin glucosyltransferase-like	-1.12
30.1	signalling.in sugar and nutrient physiology	Nta.8228	two-component response regulator ORR10-like	1.43
30.1	signalling.in sugar and nutrient physiology	Nta.8985	scopoletin glucosyltransferase-like	-1.02
30.1	signalling.in sugar and nutrient physiology	Nta.12230	uncharacterized protein At4g28440-like	-1.86
30.1	signalling.in sugar and nutrient physiology	Nta.14968	histidine-containing phosphotransfer protein 1-like	-1.28
30.1	signalling.in sugar and nutrient physiology	A_95_P125977	3'-N-debenzoyl-2'-deoxytaxol N-benzoyltransferase-like	-1.19
30.1.1	signalling.in sugar and nutrient physiology.misc	Nta.2645	uncharacterized	-2.52
30.1.1	signalling.in sugar and nutrient physiology.misc	Nta.3517	uncharacterized	-1.97
30.1.1	signalling.in sugar and nutrient physiology.misc	Nta.4039	glutamate receptor 2.8-like	-1.37
30.1.1	signalling.in sugar and nutrient physiology.misc	Nta.5354	protein EXORDIUM-like	-1.83
30.1.1	signalling.in sugar and nutrient physiology.misc	Nta.5723	uncharacterized	-1.03
30.1.1	signalling.in sugar and nutrient physiology.misc	Nta.6019	protein EXORDIUM-like	-2.12
30.1.1	signalling.in sugar and nutrient physiology.misc	Nta.8449	uncharacterized	-2.08
30.1.1	signalling.in sugar and nutrient physiology.misc	Nta.14813	protein EXORDIUM-like	-1.83
30.1.1	signalling.in sugar and nutrient physiology.misc	Nta.19320	protein EXORDIUM-like 2	-1.08
30.2.2	signalling.receptor kinases.leucine rich repeat II	Nta.1081	proteasome subunit alpha type-1-A-like	2.38
30.2.2	signalling.receptor kinases.leucine rich repeat II	Nta.7109	proteasome subunit alpha type-1-B	1.8
30.2.3	signalling.receptor kinases.leucine rich repeat III	Nta.22042	polygalacturonase inhibitor 2-like	1.15
30.2.4	signalling.receptor kinases.leucine rich repeat IV	Nta.13220	uncharacterized	-1.27
30.2.6	signalling.receptor kinases.leucine rich repeat VI	Nta.9833	histone H2B-like	-1.25
30.2.8.1	signalling.receptor kinases.leucine rich repeat VIII.type 1	Nta.3026	dnaJ protein homolog	-1.2
30.2.8.2	signalling.receptor kinases.leucine rich repeat VIII.type 2	A_95_P022331	cysteine-rich receptor-like protein kinase 2	1.08
30.2.10	signalling.receptor kinases.leucine rich repeat X	Nta.15467	probably inactive leucine-rich repeat receptor-like protein kinase At5g48380	-1.1
30.2.10	signalling.receptor kinases.leucine rich repeat X	Nta.16820	probably inactive leucine-rich repeat receptor-like protein kinase At5g48380	-1.18
30.2.11	signalling.receptor kinases.leucine rich repeat XI	Nta.3895	leucine-rich repeat receptor-like serine/threonine/tyrosine-protein kinase SOBIR1	-1.14
30.2.11	signalling.receptor kinases.leucine rich repeat XI	Nta.5205	uncharacterized protein At4g06744-like	-1.58
30.2.11	signalling.receptor kinases.leucine rich repeat XI	Nta.8565	ammonium transporter 2-like	-1.05
30.2.11	signalling.receptor kinases.leucine rich repeat XI	Nta.9826	uncharacterized	-1.54
30.2.11	signalling.receptor kinases.leucine rich repeat XI	Nta.13220	uncharacterized	-1.27
30.2.11	signalling.receptor kinases.leucine rich repeat XI	Nta.15467	probably inactive leucine-rich repeat receptor-like protein kinase At5g48380	-1.1
30.2.11	signalling.receptor kinases.leucine rich repeat XI	Nta.16820	probably inactive leucine-rich repeat receptor-like protein kinase At5g48380	-1.18
30.2.11	signalling.receptor kinases.leucine rich repeat XI	Nta.22042	polygalacturonase inhibitor 2-like	1.15
30.2.11	signalling.receptor kinases.leucine rich repeat XI	A_95_P035988	probable leucine-rich repeat receptor-like protein kinase At1g35710	-1.55
30.2.12	signalling.receptor kinases.leucine rich repeat XII	Nta.9826	uncharacterized	-1.54
30.2.12	signalling.receptor kinases.leucine rich repeat XII	Nta.13220	uncharacterized	-1.27
30.2.12	signalling.receptor kinases.leucine rich repeat XII	A_95_P035988	probable leucine-rich repeat receptor-like protein kinase At1g35710	-1.55
30.2.16	signalling.receptor kinases.Catharanthus roseus-like RLK1	Nta.13260	CBS domain-containing protein CBSX5-like	2.23
30.2.16	signalling.receptor kinases.Catharanthus roseus-like RLK1	Nta.22454	myosin heavy chain kinase B-like	-1.39
30.2.16	signalling.receptor kinases.Catharanthus roseus-like RLK1	A_95_P217792	U3 small nucleolar RNA-associated protein 21 homolog	1.08
30.2.17	signalling.receptor kinases.DUF 26	Nta.3895	leucine-rich repeat receptor-like serine/threonine/tyrosine-protein kinase SOBIR1	-1.14
30.2.17	signalling.receptor kinases.DUF 26	Nta.8983	uncharacterized	1.01
30.2.17	signalling.receptor kinases.DUF 26	Nta.9895	AAA-ATPase At3g28510-like	-1.48
30.2.17	signalling.receptor kinases.DUF 26	Nta.9987	G-type lectin S-receptor-like serine/threonine-protein kinase RLK1	-1.35
30.2.17	signalling.receptor kinases.DUF 26	Nta.14946	uncharacterized	1.79
30.2.17	signalling.receptor kinases.DUF 26	Nta.15811	uncharacterized	-1.01
30.2.17	signalling.receptor kinases.DUF 26	Nta.18462	uncharacterized	-1.33
30.2.17	signalling.receptor kinases.DUF 26	A_95_P152807	uncharacterized	1.01
30.2.17	signalling.receptor kinases.DUF 26	A_95_P022331	cysteine-rich receptor-like protein kinase 2	1.08
30.2.17	signalling.receptor kinases.DUF 26	A_95_P035988	probable leucine-rich repeat receptor-like protein kinase At1g35710	-1.55
30.2.20	signalling.receptor kinases.wheat LRK10 like	Nta.5236	uncharacterized	-1.15
30.2.20	signalling.receptor kinases.wheat LRK10 like	Nta.9043	LEAF RUST 10 DISEASE-RESISTANCE LOCUS RECEPTOR-LIKE PROTEIN KINASE-like 1.2	-1.13
30.2.20	signalling.receptor kinases.wheat LRK10 like	Nta.15851	LEAF RUST 10 DISEASE-RESISTANCE LOCUS RECEPTOR-LIKE PROTEIN KINASE-like 1.2	-1.44
30.2.20	signalling.receptor kinases.wheat LRK10 like	Nta.22512	LEAF RUST 10 DISEASE-RESISTANCE LOCUS RECEPTOR-LIKE PROTEIN KINASE-like 1.2	-1.79
30.2.24	signalling.receptor kinases.S-locus glycoprotein like	Nta.9987	G-type lectin S-receptor-like serine/threonine-protein kinase RLK1	-1.35
30.2.24	signalling.receptor kinases.S-locus glycoprotein like	Nta.19108	gamma aminobutyrate transaminase 3, chloroplastic	-1.46
30.2.24	signalling.receptor kinases.S-locus glycoprotein like	Nta.20374	gamma aminobutyrate transaminase 2-like	-1.14
30.2.24	signalling.receptor kinases.S-locus glycoprotein like	A_95_P022331	cysteine-rich receptor-like protein kinase 2	1.08
30.2.25	signalling.receptor kinases.wall associated kinase	Nta.3278	mitochondrial import receptor subunit TOM6 homolog	1
30.2.25	signalling.receptor kinases.wall associated kinase	Nta.5178	wall-associated receptor kinase 2-like	-1.26
30.2.99	signalling.receptor kinases.misc	Nta.14968	histidine-containing phosphotransfer protein 1-like	-1.28
30.2.99	signalling.receptor kinases.misc	A_95_P210057	probable receptor-like protein kinase At1g33260	-1.06
30.3	signalling.calcium	Nta.194	calmodulin-like protein 3	-1.09
30.3	signalling.calcium	Nta.468	protein IQ-DOMAIN 1-like	-1.08
30.3	signalling.calcium	Nta.668	probable calcium-binding protein CML36	-1.65
30.3	signalling.calcium	Nta.1238	calcium-binding protein PBP1-like	-1.66
30.3	signalling.calcium	Nta.1893	protein argonaute 1-like	1.08
30.3	signalling.calcium	Nta.2189	YTH domain-containing family protein 2-like	1.79
30.3	signalling.calcium	Nta.2511	uncharacterized protein DDB_G0271670-like	-1.99
30.3	signalling.calcium	Nta.2525	uncharacterized	-1.18
30.3	signalling.calcium	Nta.2747	probable calcium-binding protein CML36	-1.59
30.3	signalling.calcium	Nta.2982	calcium-binding protein PBP1-like	-1.39
30.3	signalling.calcium	Nta.3076	uncharacterized	-1.23
30.3	signalling.calcium	Nta.3301	calreticulin-3-like	-1.22
30.3	signalling.calcium	Nta.6793	phosphoenolpyruvate carboxylase kinase 1-like	1.59
30.3	signalling.calcium	Nta.7163	uncharacterized	-1.22
30.3	signalling.calcium	Nta.13220	uncharacterized	-1.27
30.3	signalling.calcium	Nta.14830	YTH domain-containing family protein 2-like	1.56
30.3	signalling.calcium	Nta.15110	uncharacterized	2.18
30.3	signalling.calcium	Nta.15374	probable calcium-binding protein CML15	-1.09
30.3	signalling.calcium	Nta.16940	phosphoenolpyruvate carboxylase kinase 1-like	1.95
30.3	signalling.calcium	Nta.17075	IQ domain-containing protein IQM1-like	-1.82
30.3	signalling.calcium	Nta.18066	BAG family molecular chaperone regulator 8, chloroplastic-like	-1.19
30.3	signalling.calcium	Nta.21574	calreticulin-3-like	-1.39
30.3	signalling.calcium	Nta.22444	uncharacterized	-1.02
30.3	signalling.calcium	Nta.23643	protein argonaute 10-like	-1.3
30.3	signalling.calcium	Nta.23957	calmodulin-like protein 1	-1.03
30.3	signalling.calcium	Nta.27545	LETM1 and EF-hand domain-containing protein 1, mitochondrial-like	1.23
30.3	signalling.calcium	A_95_P002306	LETM1 and EF-hand domain-containing protein 1, mitochondrial-like	1.55
30.4	signalling.phosphinositides	Nta.7730	plasma membrane-associated cation-binding protein 1-like	-1.19
30.4	signalling.phosphinositides	Nta.17489	phosphatidylinositol 4-kinase gamma 7-like	-1.08
30.4.1	signalling.phosphinositides.phosphatidylinositol-4-phosphate 5-kinase	Nta.2556	60S ribosomal protein L37a-like	1.27
30.4.1	signalling.phosphinositides.phosphatidylinositol-4-phosphate 5-kinase	Nta.17612	uncharacterized	1.1
30.4.5	signalling.phosphinositides.inositol-tetrakisphosphate 1-kinase	Nta.2889	inositol-tetrakisphosphate 1-kinase 3-like	-1.07
30.5	signalling.G-proteins	Nta.2327	uncharacterized	1.16
30.5	signalling.G-proteins	Nta.2499	U3 snoRNP-associated protein-like YAOH	1.01
30.5	signalling.G-proteins	Nta.3318	uncharacterized protein At5g01610-like	1.68
30.5	signalling.G-proteins	Nta.5740	pirin-like protein	-1.12
30.5	signalling.G-proteins	Nta.11560	interferon-induced guanylate-binding protein 1	1.05
30.5	signalling.G-proteins	Nta.11574	mitochondrial Rho GTPase 1-like	1.02
30.5	signalling.G-proteins	Nta.15267	uncharacterized	2.03
30.5	signalling.G-proteins	Nta.19074	rho GTPase-activating protein 7-like	-1.06
30.5	signalling.G-proteins	Nta.19803	uncharacterized	-1.2
30.5	signalling.G-proteins	Nta.21611	uncharacterized protein At5g01610-like	1.15
30.5	signalling.G-proteins	A_95_P082695	protein TRM32-like	-1.13
30.5	signalling.G-proteins	A_95_P073295	aspartate aminotransferase, cytoplasmic-like	1.12
30.5	signalling.G-proteins	A_95_P078780	FAD-linked sulfhydryl oxidase ERV1-like	1.1
30.5	signalling.G-proteins	A_95_P140272	GTP-binding protein BRASSINAZOLE INSENSITIVE PALE GREEN 2, chloroplastic-like	1.21
30.6	signalling.MAP kinases	Nta.731	mitogen-activated protein kinase kinase 5-like	-1.27
30.6	signalling.MAP kinases	Nta.8527	mitogen-activated protein kinase kinase 9	-1.33
30.6	signalling.MAP kinases	Nta.9647	mitogen-activated protein kinase 3-like	-1.19
30.6	signalling.MAP kinases	Nta.11663	probable serine/threonine-protein kinase WNK11	-1.18
30.6	signalling.MAP kinases	Nta.11859	hypothetical protein A4A49_30404	-1.48
30.6	signalling.MAP kinases	A_95_P145302	uncharacterized	-1.32
30.6	signalling.MAP kinases	A_95_P092768	protein DETOXIFICATION 12-like	1.34
30.7	signalling.14-3-3 proteins	Nta.4094	14-3-3-like protein D	-1.17
30.10	signalling.phosphorelay	Nta.14968	histidine-containing phosphotransfer protein 1-like	-1.28
30.11	signalling.light	Nta.12647	probable sulfate transporter 3.3	-1.28
30.11	signalling.light	Nta.22723	low affinity sulfate transporter 3-like	-1.26
30.11.1	signalling.light.COP9 signalosome	Nta.5649	26S proteasome non-ATPase regulatory subunit 13 homolog B	2.33
30.11.1	signalling.light.COP9 signalosome	Nta.15933	26S proteasome non-ATPase regulatory subunit 13 homolog B-like	2.05
31.1	cell.organisation	Nta.2364	tankyrase-like	1.14
31.1	cell.organisation	Nta.3336	oxalate--CoA ligase-like	-1.59
31.1	cell.organisation	Nta.4208	profilin-1	-1.01
31.1	cell.organisation	Nta.5367	cysteine protease inhibitor 8-like	2.67
31.1	cell.organisation	Nta.8501	profilin-2	-1.02
31.1	cell.organisation	Nta.9165	kinesin light chain 4	1.19
31.1	cell.organisation	Nta.9210	uncharacterized	-1.16
31.1	cell.organisation	Nta.9647	mitogen-activated protein kinase 3-like	-1.19
31.1	cell.organisation	Nta.10010	tubby-like F-box protein 8	-1.05
31.1	cell.organisation	Nta.10596	small ubiquitin-related modifier 1-like	-1.34
31.1	cell.organisation	Nta.11948	1-aminocyclopropane-1-carboxylate oxidase-like	-1.7
31.1	cell.organisation	Nta.14946	uncharacterized	1.79
31.1	cell.organisation	Nta.16836	gamma-tubulin complex component 2-like	1.29
31.1	cell.organisation	Nta.18201	kinesin-like protein KIF2C	-1.15
31.1	cell.organisation	Nta.18943	F-box protein PP2-B15-like	-2.05
31.1	cell.organisation	Nta.21826	sugar transporter ERD6-like 16	1.07
31.1	cell.organisation	Nta.22454	myosin heavy chain kinase B-like	-1.39
31.1	cell.organisation	Nta.22568	cysteine protease inhibitor 8-like	1.24
31.1	cell.organisation	Nta.23256	F-box protein At2g02240-like	-1.75
31.1	cell.organisation	Nta.23733	protein trichome birefringence-like 33	-1.27
31.2	cell.division	Nta.1081	proteasome subunit alpha type-1-A-like	2.38
31.2	cell.division	Nta.3245	protein GrpE-like	1.72
31.2	cell.division	Nta.3676	protein GrpE-like	2.64
31.2	cell.division	Nta.4328	cyclin-A2-2-like	-1.17
31.2	cell.division	Nta.5113	cell division cycle protein 48 homolog	3.16
31.2	cell.division	Nta.7013	prohibitin-3, mitochondrial-like	1.11
31.2	cell.division	Nta.7109	proteasome subunit alpha type-1-B	1.8
31.2	cell.division	Nta.10509	arginine decarboxylase-like	1.05
31.2	cell.division	Nta.10988	prohibitin-3, mitochondrial-like	4.07
31.2	cell.division	Nta.12174	cell division cycle protein 48 homolog	2.38
31.2	cell.division	Nta.17912	cell division cycle protein 48 homolog	3.34
31.2	cell.division	Nta.23109	prohibitin-3, mitochondrial-like	1.61
31.2	cell.division	Nta.27268	cell division control protein 2 homolog D	-1.17
31.2	cell.division	A_95_P125977	3'-N-debenzoyl-2'-deoxytaxol N-benzoyltransferase-like	-1.19
31.3	cell.cycle	Nta.2154	cyclin-B1-2-like	2.55
31.3	cell.cycle	Nta.4328	cyclin-A2-2-like	-1.17
31.3	cell.cycle	Nta.7720	cyclin-D3-2-like	1.07
31.3	cell.cycle	Nta.8052	microtubule-binding protein TANGLED-like	-1.1
31.3	cell.cycle	Nta.17635	prohibitin-1, mitochondrial-like	2.63
31.3	cell.cycle	Nta.27502	prohibitin-1, mitochondrial-like	2.76
31.3.1	cell.cycle.peptidylprolyl isomerase	Nta.26948	peptidyl-prolyl cis-trans isomerase CYP19-3-like	1.15
31.4	cell.vesicle transport	Nta.3652	syntaxin-121-like	-1.28
31.4	cell.vesicle transport	Nta.3922	purple acid phosphatase 2-like	1.83
31.4	cell.vesicle transport	Nta.6987	proteasome subunit beta type-7-A-like	1.78
31.4	cell.vesicle transport	Nta.12647	probable sulfate transporter 3.3	-1.28
31.4	cell.vesicle transport	Nta.18462	uncharacterized	-1.33
31.4	cell.vesicle transport	Nta.19169	protein transport protein Sec24-like At4g32640	1.26
31.4	cell.vesicle transport	Nta.21386	proteasome subunit beta type-7-A-like	1.29
31.4	cell.vesicle transport	Nta.22723	low affinity sulfate transporter 3-like	-1.26
31.4	cell.vesicle transport	A_95_P152807	uncharacterized	1.01
33.1	development.storage proteins	Nta.5188	acid phosphatase 1	1.02
33.1	development.storage proteins	Nta.6059	MLP-like protein 423	-1.46
33.1	development.storage proteins	A_95_P125952	glutelin type-B 1-like	-1
33.1	development.storage proteins	A_95_P132037	protein FAF-like, chloroplastic	-1.12
33.2	development.late embryogenesis abundant	Nta.1663	late embryogenesis abundant protein D-34-like	-4.01
33.2	development.late embryogenesis abundant	Nta.1927	NDR1/HIN1-Like protein 3-like	-1.78
33.2	development.late embryogenesis abundant	Nta.5749	late embryogenesis abundant protein Dc3-like	-1.34
33.2	development.late embryogenesis abundant	Nta.10430	beta-galactosidase-like	-1.2
33.2	development.late embryogenesis abundant	Nta.17026	beta-galactosidase 3-like	-1.04
33.2	development.late embryogenesis abundant	Nta.22674	late embryogenesis abundant protein 1-like	1.49
33.2	development.late embryogenesis abundant	Nta.22900	protein SENESCENCE-ASSOCIATED GENE 21, mitochondrial-like	-1.2
33.2	development.late embryogenesis abundant	A_95_P148487	alcohol dehydrogenase 2-like	-1.62
33.3	development.squamosa promoter binding like (SPL)	Nta.5753	histone H2A-like	-1.12
33.3	development.squamosa promoter binding like (SPL)	Nta.6953	histone H2AX-like	-1.24
33.3	development.squamosa promoter binding like (SPL)	Nta.18577	squamosa promoter-binding-like protein 3	-1.05
33.3	development.squamosa promoter binding like (SPL)	A_95_P079400	squamosa promoter-binding-like protein 6	-1.05
33.99	development.unspecified	Nta.111	transducin beta-like protein 3	1.25
33.99	development.unspecified	Nta.176	homeobox-leucine zipper protein HAT22-like	-1.16
33.99	development.unspecified	Nta.511	MADS-box protein SOC1-like	-1.75
33.99	development.unspecified	Nta.1893	protein argonaute 1-like	1.08
33.99	development.unspecified	Nta.2605	auxin-repressed 12.5 kDa protein-like	-2.47
33.99	development.unspecified	Nta.3652	syntaxin-121-like	-1.28
33.99	development.unspecified	Nta.3682	NAC domain-containing protein 90-like	-1.94
33.99	development.unspecified	Nta.4168	probable glutathione S-transferase	1.01
33.99	development.unspecified	Nta.4368	thiosulfate sulfurtransferase 16, chloroplastic-like	-1.71
33.99	development.unspecified	Nta.5790	proteasome subunit alpha type-7	2.17
33.99	development.unspecified	Nta.6685	probable glutathione S-transferase	1.35
33.99	development.unspecified	Nta.6941	probable glutathione S-transferase	1.14
33.99	development.unspecified	Nta.7353	proteasome subunit alpha type-7-like	2.01
33.99	development.unspecified	Nta.7404	agamous-like MADS-box protein AGL8 homolog	-1.67
33.99	development.unspecified	Nta.9052	NAC domain-containing protein 2-like	-1.08
33.99	development.unspecified	Nta.10704	uncharacterized	1.13
33.99	development.unspecified	Nta.11492	protodermal factor 1-like	-2.65
33.99	development.unspecified	Nta.12662	bidirectional sugar transporter SWEET9-like	-1.61
33.99	development.unspecified	Nta.13680	pollen-specific protein SF3-like	1.07
33.99	development.unspecified	Nta.13818	protodermal factor 1-like	-1.05
33.99	development.unspecified	Nta.15186	protein PALE CRESS, chloroplastic	1.47
33.99	development.unspecified	Nta.16492	haloacid dehalogenase-like hydrolase domain-containing protein 3	1.24
33.99	development.unspecified	Nta.16861	transcription repressor OFP7-like	-1.08
33.99	development.unspecified	Nta.17164	alpha carbonic anhydrase 7-like	-1.38
33.99	development.unspecified	Nta.17306	protein NUCLEAR FUSION DEFECTIVE 4-like	1.16
33.99	development.unspecified	Nta.18462	uncharacterized	-1.33
33.99	development.unspecified	Nta.18528	protein DETOXIFICATION 16-like	1.38
33.99	development.unspecified	Nta.19044	protein RETICULATA-RELATED 5, chloroplastic-like	1.1
33.99	development.unspecified	Nta.19242	agamous-like MADS-box protein AGL19	-1.21
33.99	development.unspecified	Nta.19803	uncharacterized	-1.2
33.99	development.unspecified	Nta.20123	IRK-interacting protein-like	-1.11
33.99	development.unspecified	Nta.21617	bidirectional sugar transporter N3-like	-1.44
33.99	development.unspecified	Nta.21771	uncharacterized	1.08
33.99	development.unspecified	Nta.23643	protein argonaute 10-like	-1.3
33.99	development.unspecified	Nta.23733	protein trichome birefringence-like 33	-1.27
33.99	development.unspecified	Nta.27250	1-aminocyclopropane-1-carboxylate oxidase 3-like	-1.17
33.99	development.unspecified	A_95_P125407	DNA-binding protein RHL1-like	-1.01
33.99	development.unspecified	A_95_P068955	NAC domain-containing protein 78-like	1.01
33.99	development.unspecified	C1487_at	alcohol-forming fatty acyl-CoA reductase-like	1.39
33.99	development.unspecified	A_95_P056906	uncharacterized	2.04
33.99	development.unspecified	A_95_P039361	NAC domain-containing protein 8-like	2.19
33.99	development.unspecified	A_95_P052201	pentatricopeptide repeat-containing protein At3g61520, mitochondrial-like	1.19
34.2	transport.sugars	Nta.479	inositol transporter 1-like	-1.33
34.2	transport.sugars	Nta.5773	mitochondrial outer membrane protein porin of 34 kDa-like	1.43
34.2	transport.sugars	Nta.8416	mitochondrial outer membrane protein porin of 36 kDa-like	1.25
34.2	transport.sugars	Nta.16888	monosaccharide-sensing protein 2-like	-1.14
34.2	transport.sugars	Nta.21826	sugar transporter ERD6-like 16	1.07
34.3	transport.amino acids	Nta.4	lysine histidine transporter 1-like	-1.16
34.3	transport.amino acids	Nta.1238	calcium-binding protein PBP1-like	-1.66
34.3	transport.amino acids	Nta.2982	calcium-binding protein PBP1-like	-1.39
34.3	transport.amino acids	Nta.3301	calreticulin-3-like	-1.22
34.3	transport.amino acids	Nta.6664	aspartate aminotransferase, cytoplasmic-like	1.28
34.3	transport.amino acids	Nta.9006	lysine histidine transporter 1-like	-1.25
34.3	transport.amino acids	Nta.12313	CTD small phosphatase-like protein 2	-1.04
34.3	transport.amino acids	Nta.21574	calreticulin-3-like	-1.39
34.3	transport.amino acids	Nta.22177	aspartate aminotransferase, cytoplasmic-like	1.1
34.3	transport.amino acids	Nta.22469	protein MIZU-KUSSEI 1-like	-1.12
34.3	transport.amino acids	Nta.22825	auxin transporter-like protein 3	-1.06
34.4	transport.nitrate	Nta.3954	protein NRT1/ PTR FAMILY 6.3-like	-1.06
34.4	transport.nitrate	Nta.4159	high affinity nitrate transporter 2.4-like	-1.34
34.4	transport.nitrate	Nta.6369	high-affinity nitrate transporter 3.1-like	-1.49
34.5	transport.ammonium	Nta.6115	ammonium transporter 1 member 1-like	-1.16
34.5	transport.ammonium	Nta.8565	ammonium transporter 2-like	-1.05
34.5	transport.ammonium	Nta.10103	ammonium transporter 1 member 2	-1.25
34.5	transport.ammonium	Nta.20054	ammonium transporter 1 member 1	-1.65
34.6	transport.sulphate	Nta.12647	probable sulfate transporter 3.3	-1.28
34.6	transport.sulphate	Nta.22723	low affinity sulfate transporter 3-like	-1.26
34.8	transport.metabolite transporters at the envelope membrane	Nta.6490	glucose-6-phosphate/phosphate translocator 2, chloroplastic	-1.37
34.8	transport.metabolite transporters at the envelope membrane	Nta.11314	glucose-6-phosphate/phosphate translocator 1, chloroplastic-like	1.08
34.8	transport.metabolite transporters at the envelope membrane	A_95_P047466	DNA-dependent metalloprotease WSS1-like	1.79
34.8	transport.metabolite transporters at the envelope membrane	A_95_P115327	pentatricopeptide repeat-containing protein At1g74850, chloroplastic-like	1.09
34.9	transport.metabolite transporters at the mitochondrial membrane	Nta.3099	wound-induced basic protein-like	1.07
34.9	transport.metabolite transporters at the mitochondrial membrane	Nta.3278	mitochondrial import receptor subunit TOM6 homolog	1
34.9	transport.metabolite transporters at the mitochondrial membrane	Nta.14946	uncharacterized	1.79
34.9	transport.metabolite transporters at the mitochondrial membrane	Nta.15105	mitochondrial uncoupling protein 5-like	-1.56
34.9	transport.metabolite transporters at the mitochondrial membrane	Nta.15927	mitochondrial carrier protein MTM1-like	2.3
34.9	transport.metabolite transporters at the mitochondrial membrane	A_95_P083300	NAD(P)H-quinone oxidoreductase subunit 2 B, chloroplastic	-1.65
34.10	transport.nucleotides	Nta.16474	probable purine permease 9	-1.46
34.10	transport.nucleotides	Nta.17721	thioredoxin-related transmembrane protein 2	1.04
34.12	transport.metal	Nta.822	copper transporter 1-like	1.68
34.12	transport.metal	Nta.902	heavy metal-associated isoprenylated plant protein 3-like	-1.42
34.12	transport.metal	Nta.13078	zinc transporter 11-like	1.04
34.12	transport.metal	Nta.15019	heavy metal-associated isoprenylated plant protein 3-like	-1.74
34.12	transport.metal	Nta.17680	cation/calcium exchanger 1-like	-1.04
34.12	transport.metal	Nta.17794	heavy metal-associated isoprenylated plant protein 3-like	-1.82
34.12	transport.metal	Nta.22048	zinc transporter 5-like	-1.35
34.12	transport.metal	Nta.22975	neurofilament medium polypeptide-like	1.11
34.12	transport.metal	A_95_P155242	COMM domain containing 10 (COMMD10)	-1.4
34.13	transport.peptides and oligopeptides	Nta.468	protein IQ-DOMAIN 1-like	-1.08
34.13	transport.peptides and oligopeptides	Nta.1807	uncharacterized	-1.75
34.13	transport.peptides and oligopeptides	Nta.3386	transcription factor bHLH74-like	-1.19
34.13	transport.peptides and oligopeptides	Nta.3714	probable WRKY transcription factor 70	-1.25
34.13	transport.peptides and oligopeptides	Nta.3954	protein NRT1/ PTR FAMILY 6.3-like	-1.06
34.13	transport.peptides and oligopeptides	Nta.4168	probable glutathione S-transferase	1.01
34.13	transport.peptides and oligopeptides	Nta.6685	probable glutathione S-transferase	1.35
34.13	transport.peptides and oligopeptides	Nta.6941	probable glutathione S-transferase	1.14
34.13	transport.peptides and oligopeptides	Nta.8175	probable WRKY transcription factor 70	-1.86
34.13	transport.peptides and oligopeptides	Nta.9442	probable WRKY transcription factor 70	-1.28
34.13	transport.peptides and oligopeptides	Nta.10249	uncharacterized	1.2
34.13	transport.peptides and oligopeptides	Nta.10838	chaperone protein dnaJ 72-like	-1.12
34.13	transport.peptides and oligopeptides	Nta.12573	iron-sulfur assembly protein IscA-like 2, mitochondrial	1.21
34.13	transport.peptides and oligopeptides	Nta.12832	probable WRKY transcription factor 70	-1.79
34.13	transport.peptides and oligopeptides	Nta.18158	uncharacterized	1.12
34.13	transport.peptides and oligopeptides	Nta.18385	protein NRT1/ PTR FAMILY 5.1	-1.67
34.13	transport.peptides and oligopeptides	Nta.19098	protein NRT1/ PTR FAMILY 1.2-like	-1.1
34.13	transport.peptides and oligopeptides	Nta.23256	F-box protein At2g02240-like	-1.75
34.13	transport.peptides and oligopeptides	C9758_at	uncharacterized	1.25
34.13	transport.peptides and oligopeptides	A_95_P122517	nucleolar protein 14-like	1.07
34.13	transport.peptides and oligopeptides	A_95_P056906	uncharacterized	2.04
34.14	transport.unspecified cations	Nta.17680	cation/calcium exchanger 1-like	-1.04
34.16	transport.ABC transporters and multidrug resistance systems	Nta.11459	protein DETOXIFICATION 29-like	1.27
34.16	transport.ABC transporters and multidrug resistance systems	Nta.15087	phospho-2-dehydro-3-deoxyheptonate aldolase 1, chloroplastic-like	-1.08
34.16	transport.ABC transporters and multidrug resistance systems	Nta.20888	ABC transporter G family member 25-like	-1.15
34.16	transport.ABC transporters and multidrug resistance systems	Nta.22495	ABC transporter B family member 4-like	-1.54
34.16	transport.ABC transporters and multidrug resistance systems	A_95_P152807	uncharacterized	1.01
34.16	transport.ABC transporters and multidrug resistance systems	A_95_P116967	hypothetical protein	1.18
34.19.1	transport.major intrinsic proteins.PIP	Nta.2590	low-temperature-induced cysteine proteinase-like	-1.01
34.19.1	transport.major intrinsic proteins.PIP	Nta.6806	aquaporin PIP1-2	-1.64
34.19.1	transport.major intrinsic proteins.PIP	Nta.16921	aquaporin PIP2-2-like	-1.22
34.19.1	transport.major intrinsic proteins.PIP	Nta.26867	pentatricopeptide repeat-containing protein At3g16610-like	-1.34
34.19.2	transport.major intrinsic proteins.TIP	Nta.1822	aquaporin TIP1-1	1.88
34.19.2	transport.major intrinsic proteins.TIP	Nta.7289	aquaporin TIP1-1-like	1.59
34.19.3	transport.major intrinsic proteins.NIP	Nta.9702	aquaporin NIP1-1-like	1.11
34.20	transport.porins	Nta.463	hypersensitive-induced response protein 2	1.25
34.20	transport.porins	Nta.2062	mitochondrial import receptor subunit TOM40-1-like	1.31
34.20	transport.porins	Nta.5773	mitochondrial outer membrane protein porin of 34 kDa-like	1.43
34.20	transport.porins	Nta.8416	mitochondrial outer membrane protein porin of 36 kDa-like	1.25
34.20	transport.porins	A_95_P047101	uncharacterized	1.03
34.21	transport.calcium	Nta.17680	cation/calcium exchanger 1-like	-1.04
34.22	transport.cyclic nucleotide or calcium regulated channels	Nta.6190	plastidial pyruvate kinase 4, chloroplastic-like	-1.35
34.22	transport.cyclic nucleotide or calcium regulated channels	Nta.12106	uncharacterized protein ycf45-like	-1.29
34.22	transport.cyclic nucleotide or calcium regulated channels	A_95_P130362	uncharacterized protein ycf45-like	-1.39
34.99	transport.misc	Nta.301	bifunctional nuclease 1-like	-1.2
34.99	transport.misc	Nta.537	uncharacterized	-2.54
34.99	transport.misc	Nta.1729	mitochondrial import inner membrane translocase subunit tim16-like	1.99
34.99	transport.misc	Nta.2888	proteasome subunit beta type-1	1.62
34.99	transport.misc	Nta.3042	proteasome subunit beta type-1-like	1.71
34.99	transport.misc	Nta.3652	syntaxin-121-like	-1.28
34.99	transport.misc	Nta.4294	proteasome subunit beta type-1-like	2.19
34.99	transport.misc	Nta.4660	patellin-4-like	-1.44
34.99	transport.misc	Nta.6534	uncharacterized	-1.32
34.99	transport.misc	Nta.6726	patellin-4-like	-1.38
34.99	transport.misc	Nta.11159	phosphatidylinositol/phosphatidylcholine transfer protein SFH11	-1.42
34.99	transport.misc	Nta.11962	proteasome subunit beta type-1-like	2.44
34.99	transport.misc	Nta.15517	peptidyl-tRNA hydrolase, mitochondrial	1.02
34.99	transport.misc	Nta.18528	protein DETOXIFICATION 16-like	1.38
34.99	transport.misc	Nta.22859	protein DETOXIFICATION 19-like	1.05
34.99	transport.misc	Nta.23957	calmodulin-like protein 1	-1.03
34.99	transport.misc	A_95_P152837	uncharacterized	-1.34
34.99	transport.misc	A_95_P052201	pentatricopeptide repeat-containing protein At3g61520, mitochondrial-like	1.19
34.99	transport.misc	A_95_P092768	protein DETOXIFICATION 12-like	1.34
35.1	not assigned.no ontology	Nta.494	uncharacterized	-1.5
35.1	not assigned.no ontology	Nta.1475	probable esterase KAI2	-1.06
35.1	not assigned.no ontology	Nta.2087	protein DELETION OF SUV3 SUPPRESSOR 1(I)-like	2.54
35.1	not assigned.no ontology	Nta.2842	protein SENESCENCE-ASSOCIATED GENE 21, mitochondrial-like	-1.41
35.1	not assigned.no ontology	Nta.5118	uncharacterized	-1.02
35.1	not assigned.no ontology	Nta.6636	CASP-like protein 1	-1.48
35.1	not assigned.no ontology	Nta.8940	protein yippee-like At4g27740	-2.15
35.1	not assigned.no ontology	Nta.11520	uncharacterized	-1.35
35.1	not assigned.no ontology	Nta.11622	proteasome assembly chaperone 4-like	2.88
35.1	not assigned.no ontology	Nta.11828	stomatin-like protein 2, mitochondrial	2.05
35.1	not assigned.no ontology	Nta.13049	VQ motif-containing protein 22-like	-1.17
35.1	not assigned.no ontology	Nta.13095	uncharacterized	-1.55
35.1	not assigned.no ontology	Nta.16021	ACT domain-containing protein ACR10-like	-1.2
35.1	not assigned.no ontology	Nta.17214	WD repeat-containing protein 55-like	1.35
35.1	not assigned.no ontology	Nta.21680	rho-N domain-containing protein 1, chloroplastic	1.42
35.1.3	not assigned.no ontology.armadillo/beta-catenin repeat family protein	Nta.8898	DBP1-interacting protein 2	-1.01
35.1.3	not assigned.no ontology.armadillo/beta-catenin repeat family protein	Nta.14825	protein PLASTID TRANSCRIPTIONALLY ACTIVE 10-like	1
35.1.3	not assigned.no ontology.armadillo/beta-catenin repeat family protein	Nta.19367	uncharacterized	-1.59
35.1.14	not assigned.no ontology.S RNA-binding domain-containing protein	Nta.7162	rRNA biogenesis protein RRP5	1.27
35.1.20	not assigned.no ontology.formin homology 2 domain-containing protein	Nta.5172	formin-like protein 18	1.29
35.1.40	not assigned.no ontology.glycine rich proteins	Nta.6381	ATP-dependent RNA helicase A-like	-2.03
35.1.40	not assigned.no ontology.glycine rich proteins	A_95_P151597	UPF0503 protein At3g09070, chloroplastic-like	1.1
35.2	not assigned.unknown	Nta.47		1.25
35.2	not assigned.unknown	Nta.421		1.08
35.2	not assigned.unknown	Nta.453		-1.91
35.2	not assigned.unknown	Nta.502		-1.48
35.2	not assigned.unknown	Nta.675		1.36
35.2	not assigned.unknown	Nta.686		-1.02
35.2	not assigned.unknown	Nta.721		-1.29
35.2	not assigned.unknown	Nta.1109		2.28
35.2	not assigned.unknown	Nta.1275		-1.86
35.2	not assigned.unknown	Nta.1334		-2.24
35.2	not assigned.unknown	Nta.1682		1.22
35.2	not assigned.unknown	Nta.1685		1.04
35.2	not assigned.unknown	Nta.1690		1.11
35.2	not assigned.unknown	Nta.1727		-1.33
35.2	not assigned.unknown	Nta.1842		1.07
35.2	not assigned.unknown	Nta.1999		1.1
35.2	not assigned.unknown	Nta.2177		-1.86
35.2	not assigned.unknown	Nta.2220		1.81
35.2	not assigned.unknown	Nta.2362		1.22
35.2	not assigned.unknown	Nta.2427		1.42
35.2	not assigned.unknown	Nta.2444		1.66
35.2	not assigned.unknown	Nta.2602		1.97
35.2	not assigned.unknown	Nta.2795		-1.27
35.2	not assigned.unknown	Nta.2860		-1.03
35.2	not assigned.unknown	Nta.2902		2.24
35.2	not assigned.unknown	Nta.3231		1.19
35.2	not assigned.unknown	Nta.3343		4.28
35.2	not assigned.unknown	Nta.3522		-1.42
35.2	not assigned.unknown	Nta.3938		-1.53
35.2	not assigned.unknown	Nta.4010		-1.09
35.2	not assigned.unknown	Nta.4384		1.37
35.2	not assigned.unknown	Nta.4404		-1.2
35.2	not assigned.unknown	Nta.4411		5.95
35.2	not assigned.unknown	Nta.4448		1.56
35.2	not assigned.unknown	Nta.4583		-1.26
35.2	not assigned.unknown	Nta.4604		1.36
35.2	not assigned.unknown	Nta.4839		1.1
35.2	not assigned.unknown	Nta.5095		1.78
35.2	not assigned.unknown	Nta.5146		2.43
35.2	not assigned.unknown	Nta.5342		-1.23
35.2	not assigned.unknown	Nta.5391		1.34
35.2	not assigned.unknown	Nta.5463		1.43
35.2	not assigned.unknown	Nta.5525		1.01
35.2	not assigned.unknown	Nta.5609		1.29
35.2	not assigned.unknown	Nta.5841		-1.02
35.2	not assigned.unknown	Nta.5853		1.49
35.2	not assigned.unknown	Nta.6129		-1.2
35.2	not assigned.unknown	Nta.6359		-1.24
35.2	not assigned.unknown	Nta.6380		-1.47
35.2	not assigned.unknown	Nta.6483		-1.1
35.2	not assigned.unknown	Nta.6608		-2.4
35.2	not assigned.unknown	Nta.6687		-1.2
35.2	not assigned.unknown	Nta.6860		-1.03
35.2	not assigned.unknown	Nta.7090		1.5
35.2	not assigned.unknown	Nta.7093		1.07
35.2	not assigned.unknown	Nta.8046		1.51
35.2	not assigned.unknown	Nta.8049		1.71
35.2	not assigned.unknown	Nta.8184		1.07
35.2	not assigned.unknown	Nta.8231		1.67
35.2	not assigned.unknown	Nta.8236		1
35.2	not assigned.unknown	Nta.8512		-1.78
35.2	not assigned.unknown	Nta.8577		-1.09
35.2	not assigned.unknown	Nta.8682		1.16
35.2	not assigned.unknown	Nta.8762		1.07
35.2	not assigned.unknown	Nta.8802		2.23
35.2	not assigned.unknown	Nta.8881		1.21
35.2	not assigned.unknown	Nta.8890		-1.31
35.2	not assigned.unknown	Nta.8932		1.53
35.2	not assigned.unknown	Nta.8956		-1.46
35.2	not assigned.unknown	Nta.9047		1.45
35.2	not assigned.unknown	Nta.9228		1.31
35.2	not assigned.unknown	Nta.9280		-1.09
35.2	not assigned.unknown	Nta.9292		-1.46
35.2	not assigned.unknown	Nta.9298		-1.32
35.2	not assigned.unknown	Nta.9367		1.1
35.2	not assigned.unknown	Nta.9427		2.14
35.2	not assigned.unknown	Nta.9545		1.2
35.2	not assigned.unknown	Nta.9876		-1
35.2	not assigned.unknown	Nta.9923		-1.7
35.2	not assigned.unknown	Nta.10032		5.23
35.2	not assigned.unknown	Nta.10118		-1.06
35.2	not assigned.unknown	Nta.10299		1.06
35.2	not assigned.unknown	Nta.10300		2.05
35.2	not assigned.unknown	Nta.10368		-1.23
35.2	not assigned.unknown	Nta.10442		2.3
35.2	not assigned.unknown	Nta.10517		1.6
35.2	not assigned.unknown	Nta.10640		-1.5
35.2	not assigned.unknown	Nta.10645		1.27
35.2	not assigned.unknown	Nta.10785		3.11
35.2	not assigned.unknown	Nta.10815		1.47
35.2	not assigned.unknown	Nta.10857		1.24
35.2	not assigned.unknown	Nta.10918		1.02
35.2	not assigned.unknown	Nta.11088		1.5
35.2	not assigned.unknown	Nta.11243		2.01
35.2	not assigned.unknown	Nta.11270		3.13
35.2	not assigned.unknown	Nta.11290		1.01
35.2	not assigned.unknown	Nta.11306		1.63
35.2	not assigned.unknown	Nta.11332		-1.41
35.2	not assigned.unknown	Nta.11381		1.64
35.2	not assigned.unknown	Nta.11594		-1.23
35.2	not assigned.unknown	Nta.11698		-1.54
35.2	not assigned.unknown	Nta.11990		-1.7
35.2	not assigned.unknown	Nta.12177		-1.23
35.2	not assigned.unknown	Nta.12276		1.27
35.2	not assigned.unknown	Nta.12303		-1.1
35.2	not assigned.unknown	Nta.12310		1.76
35.2	not assigned.unknown	Nta.12454		-1.29
35.2	not assigned.unknown	Nta.12510		-1.2
35.2	not assigned.unknown	Nta.12632		-1.73
35.2	not assigned.unknown	Nta.12690		2.51
35.2	not assigned.unknown	Nta.13159		-1.68
35.2	not assigned.unknown	Nta.13200		-1.6
35.2	not assigned.unknown	Nta.13205		-1.35
35.2	not assigned.unknown	Nta.13370		1.85
35.2	not assigned.unknown	Nta.13754		-1
35.2	not assigned.unknown	Nta.13824		1.12
35.2	not assigned.unknown	Nta.13834		1.34
35.2	not assigned.unknown	Nta.14035		1.06
35.2	not assigned.unknown	Nta.14054		1.07
35.2	not assigned.unknown	Nta.14927		1.02
35.2	not assigned.unknown	Nta.15101		-1.77
35.2	not assigned.unknown	Nta.15118		1.15
35.2	not assigned.unknown	Nta.15185		2.69
35.2	not assigned.unknown	Nta.15253		1.78
35.2	not assigned.unknown	Nta.15309		1.11
35.2	not assigned.unknown	Nta.15352		-1.09
35.2	not assigned.unknown	Nta.15464		-1.41
35.2	not assigned.unknown	Nta.15786		1.13
35.2	not assigned.unknown	Nta.15791		1.41
35.2	not assigned.unknown	Nta.15847		1.17
35.2	not assigned.unknown	Nta.15908		1.43
35.2	not assigned.unknown	Nta.15913		1.06
35.2	not assigned.unknown	Nta.15991		1.74
35.2	not assigned.unknown	Nta.16164		1.04
35.2	not assigned.unknown	Nta.16245		-1.05
35.2	not assigned.unknown	Nta.16319		-1
35.2	not assigned.unknown	Nta.16369		-1.31
35.2	not assigned.unknown	Nta.16733		1.28
35.2	not assigned.unknown	Nta.16807		-1.11
35.2	not assigned.unknown	Nta.16877		-1.01
35.2	not assigned.unknown	Nta.16983		1.02
35.2	not assigned.unknown	Nta.17185		-1.43
35.2	not assigned.unknown	Nta.17188		-1.71
35.2	not assigned.unknown	Nta.17279		-1.19
35.2	not assigned.unknown	Nta.17461		1.36
35.2	not assigned.unknown	Nta.17796		1.04
35.2	not assigned.unknown	Nta.17973		-1.44
35.2	not assigned.unknown	Nta.17975		3.49
35.2	not assigned.unknown	Nta.18334		-1.07
35.2	not assigned.unknown	Nta.18354		-1.13
35.2	not assigned.unknown	Nta.19105		1.53
35.2	not assigned.unknown	Nta.19128		-1.39
35.2	not assigned.unknown	Nta.19443		1.82
35.2	not assigned.unknown	Nta.19464		1.71
35.2	not assigned.unknown	Nta.19774		1.74
35.2	not assigned.unknown	Nta.19842		1.21
35.2	not assigned.unknown	Nta.19992		1.29
35.2	not assigned.unknown	Nta.20003		-1.14
35.2	not assigned.unknown	Nta.20050		-1.39
35.2	not assigned.unknown	Nta.20219		1.13
35.2	not assigned.unknown	Nta.20327		1.37
35.2	not assigned.unknown	Nta.21403		1.67
35.2	not assigned.unknown	Nta.21746		2.36
35.2	not assigned.unknown	Nta.21753		2.71
35.2	not assigned.unknown	Nta.22065		1.04
35.2	not assigned.unknown	Nta.22205		1.31
35.2	not assigned.unknown	Nta.22223		1.1
35.2	not assigned.unknown	Nta.22399		-1.72
35.2	not assigned.unknown	Nta.22679		-1.35
35.2	not assigned.unknown	Nta.22699		1.38
35.2	not assigned.unknown	Nta.22790		-1.24
35.2	not assigned.unknown	Nta.22818		1.31
35.2	not assigned.unknown	Nta.22913		-1.31
35.2	not assigned.unknown	Nta.22996		1.11
35.2	not assigned.unknown	Nta.23102		2.6
35.2	not assigned.unknown	Nta.23111		-1.03
35.2	not assigned.unknown	Nta.23202		-1.15
35.2	not assigned.unknown	Nta.23203		1.05
35.2	not assigned.unknown	Nta.23243		1.73
35.2	not assigned.unknown	Nta.23285		1.01
35.2	not assigned.unknown	Nta.23294		-1.31
35.2	not assigned.unknown	Nta.23319		-1.86
35.2	not assigned.unknown	Nta.26769		2.67
35.2	not assigned.unknown	Nta.27166		2.92
35.2	not assigned.unknown	Nta.27258		-1.75
35.2	not assigned.unknown	Nta.27513		1.42
35.2	not assigned.unknown	A_95_P174772		-1.13
35.2	not assigned.unknown	A_95_P029466		1.41
35.2	not assigned.unknown	A_95_P145747		1.64
35.2	not assigned.unknown	A_95_P157077		1.21
35.2	not assigned.unknown	A_95_P120397		-1.01
35.2	not assigned.unknown	A_95_P152412		1.26
35.2	not assigned.unknown	AY150216at		1.02
35.2	not assigned.unknown	A_95_P163027		2.87
35.2	not assigned.unknown	A_95_P117517		2.11
35.2	not assigned.unknown	A_95_P119922		1.07
35.2	not assigned.unknown	A_95_P218947		3.31
35.2	not assigned.unknown	A_95_P148887		2.19
35.2	not assigned.unknown	A_95_P149092		1.66
35.2	not assigned.unknown	A_95_P048326		1.49
35.2	not assigned.unknown	A_95_P154097		1.06
35.2	not assigned.unknown	A_95_P071835		1.03
35.2	not assigned.unknown	A_95_P039326		-1.11
35.2	not assigned.unknown	A_95_P153382		1.01
35.2	not assigned.unknown	A_95_P042796		2.58
35.2	not assigned.unknown	A_95_P041456		1.04
35.2	not assigned.unknown	A_95_P042766		-1.4
35.2	not assigned.unknown	A_95_P129467		1.33
35.2	not assigned.unknown	A_95_P065360		-1.21
35.2	not assigned.unknown	A_95_P089173		1.12
35.2	not assigned.unknown	A_95_P052551		-1.71
35.2	not assigned.unknown	A_95_P083230		-2.12
35.2	not assigned.unknown	AJ632857_at		-1
35.2	not assigned.unknown	A_95_P114177		1.09
35.2	not assigned.unknown	A_95_P089603		3.59
35.2	not assigned.unknown	A_95_P220752		1.29
35.2	not assigned.unknown	A_95_P036478		-1.22
35.2	not assigned.unknown	A_95_P084480		1.2
35.2	not assigned.unknown	A_95_P094363		2.83
35.2	not assigned.unknown	A_95_P117342		-1.47
35.2	not assigned.unknown	A_95_P020196		1.1
35.2	not assigned.unknown	A_95_P101418		-1.16
35.2	not assigned.unknown	A_95_P098988		1.07
35.2	not assigned.unknown	A_95_P067140		3.23
35.2	not assigned.unknown	A_95_P220577		1.39
35.2	not assigned.unknown	A_95_P043066		1
35.2	not assigned.unknown	A_95_P086095		1.42
35.2	not assigned.unknown	A_95_P091023		4.46
35.2	not assigned.unknown	A_95_P029626		1.54
35.2	not assigned.unknown	A_95_P083130		1.85
35.2	not assigned.unknown	A_95_P070925		1.27
35.2	not assigned.unknown	A_95_P094368		2.63
35.2	not assigned.unknown	A_95_P134112		1.39
35.2	not assigned.unknown	A_95_P142007		-1.45
35.2	not assigned.unknown	A_95_P103982		1.68
35.2	not assigned.unknown	A_95_P077615		1.76
35.2	not assigned.unknown	A_95_P042986		1.08
35.2	not assigned.unknown	A_95_P078785		1.1
35.2	not assigned.unknown	A_95_P097563		2.38
35.2	not assigned.unknown	A_95_P094088		2.4
35.2	not assigned.unknown	A_95_P141562		1.31
35.2	not assigned.unknown	A_95_P096073		2.33
35.2	not assigned.unknown	A_95_P099088		2.31
35.2	not assigned.unknown	A_95_P042636		2.34
35.2	not assigned.unknown	A_95_P078870		1.86
35.2	not assigned.unknown	A_95_P096113		1.25
35.2	not assigned.unknown	A_95_P081355		1.22
35.2	not assigned.unknown	A_95_P141257		1.63
35.2	not assigned.unknown	A_95_P109477		1.04
35.2	not assigned.unknown	A_95_P089353		-1.18
35.2	not assigned.unknown	A_95_P125327		-1.05
35.2	not assigned.unknown	A_95_P211207		-1.1
35.2	not assigned.unknown	A_95_P101358		-1.29
35.2	not assigned.unknown	A_95_P092718		1.41
35.2	not assigned.unknown	A_95_P131997		-1.07
35.2	not assigned.unknown	A_95_P090188		-1.37
35.2	not assigned.unknown	A_95_P088928		1.11
35.2	not assigned.unknown	A_95_P100628		-1.26
35.2	not assigned.unknown	A_95_P114157		-1.8
35.2	not assigned.unknown	A_95_P211352		-1.18
35.2	not assigned.unknown	CV021009at		-1.41
35.2	not assigned.unknown	A_95_P147162		-1.13
35.2	not assigned.unknown	A_95_P142662		-1.54
35.2	not assigned.unknown	A_95_P210507		1.35
35.2	not assigned.unknown	A_95_P040261		1.64
35.2	not assigned.unknown	A_95_P130977		1.08
35.2	not assigned.unknown	A_95_P046251		-1.57
35.2	not assigned.unknown	A_95_P095738		1.47
35.2	not assigned.unknown	A_95_P131962		-1.05
35.2	not assigned.unknown	A_95_P106122		-1.5
35.2	not assigned.unknown	A_95_P143702		-1.19
35.2	not assigned.unknown	A_95_P112652		-1.04
35.2	not assigned.unknown	A_95_P106022		-1.67
35.2	not assigned.unknown	A_95_P141167		-1.12
35.2	not assigned.unknown	A_95_P109787		-1.22
35.2	not assigned.unknown	A_95_P105047		-1.37
35.2	not assigned.unknown	A_95_P058771		-1.44
35.3	not assigned.disagreeing hits	Nta.17651		-1.91
