# Supplementary material for: Chloroplast Redox Status Modulates Genome-Wide Plant Responses during the Non-host Interaction of Tobacco with the Hemibiotrophic Bacterium Xanthomonas campestris pv. vesicatoria
Source: Front Plant Sci. 2017 Jul 4;8:1158. doi: 10.3389/fpls.2017.01158 (PMC5495832; doi:10.3389/fpls.2017.01158)
Supplement: TABLE S3 — List of tobacco genes with altered expression patterns in response to Xcv in pfla4-2 and/or WT leaves. Unigene ID and description, mapman pathway annotation and FC (in log2 scale) are shown. The color code indicates statistical significance in induction (red; log2FC > 1 and FDR < 0.05) or repression (green; log2FC < -1 and FDR < 0.05). Genes belonging to various pathways are displayed repetitively. [file Table_3.XLS]

## Sheet: MapmanFC
Mapman Bincode	Maman Pathway	Unigene	Unigene description	Xcv vs Mock in WT	Xcv vs Mock in pfld4-2
1	PS	Nta.12077	moderately similar to XP_002283351.1 PREDICTED: hypothetical protein [Vitis vinifera]	-2.57962	-2.7256
1	PS	Nta.2154	moderately similar to XP_002283197.1 PREDICTED: hypothetical protein [Vitis vinifera]	2.03919	0.14849
1	PS	Nta.2938	moderately similar to XP_002283197.1 PREDICTED: hypothetical protein [Vitis vinifera]	1.08001	0.530685
1.2	PS.photorespiration	Nta.22374	moderately similar to XP_002266091.1 PREDICTED: hypothetical protein [Vitis vinifera]	-2.40814	-3.07209
1.3	PS.calvin cycle	Nta.16627	moderately similar to XP_002276754.1 PREDICTED: hypothetical protein [Vitis vinifera]	0.519817	1.10874
1.3	PS.calvin cycle	Nta.3267	Shaggy-like kinase 59	2.68066	2.72628
1.3	PS.calvin cycle	Nta.3391	Shaggy-like kinase 91	0.708946	1.43601
1.3	PS.calvin cycle	Nta.4134	Shaggy-like kinase 111	2.73762	2.67837
1.3	PS.calvin cycle	Nta.623	strongly similar to XP_002263398.1 PREDICTED: hypothetical protein [Vitis vinifera]	-1.0401	-1.05281
1.3	PS.calvin cycle	Nta.6588	strongly similar to NP_196968.2 SK13 (SHAGGY-LIKE KINASE 13); ATP binding / protein kinase/ protein serine/threonine kinase [Arabidopsis thaliana]	0.611075	1.09635
1.3	PS.calvin cycle	Nta.9491	CP12	-2.12423	-2.39375
1.1.1.1	PS.lightreaction.photosystem II.LHC-II	A_95_P110137	homologue to UniRef100_Q9XF88 Cluster: Chlorophyll a-b binding protein CP29.2, chloroplast precursor; n=2; Arabidopsis thaliana|Rep: Chlorophyll a-b binding protein CP29.2, chloroplast precursor - Arabidopsis thaliana (Mouse-ear cress), partial (15%) [CV019598]	-3.39223	-3.9882
1.1.1.1	PS.lightreaction.photosystem II.LHC-II	Nta.12050	moderately similar to XP_002276647.1 PREDICTED: hypothetical protein [Vitis vinifera]	-2.34397	-2.13819
1.1.1.1	PS.lightreaction.photosystem II.LHC-II	Nta.1361	strongly similar to NP_200238.1 LHCB3 (LIGHT-HARVESTING CHLOROPHYLL B-BINDING PROTEIN 3); structural molecule [Arabidopsis thaliana]	-2.66241	-3.67273
1.1.1.1	PS.lightreaction.photosystem II.LHC-II	Nta.148	CDNA-AFLP fragment H-N_BC2M41-322 sequence	-2.32266	-3.50656
1.1.1.1	PS.lightreaction.photosystem II.LHC-II	Nta.15402	moderately similar to XP_002263201.1 PREDICTED: hypothetical protein [Vitis vinifera]	-3.00185	-2.59996
1.1.1.1	PS.lightreaction.photosystem II.LHC-II	Nta.20024	Transcribed locus	-1.08226	-0.272375
1.1.1.1	PS.lightreaction.photosystem II.LHC-II	Nta.2656	strongly similar to NP_191706.2 LHCA2; chlorophyll binding [Arabidopsis thaliana]	-2.75853	-3.1176
1.1.1.1	PS.lightreaction.photosystem II.LHC-II	Nta.2705	Tabacco Cab21 mRNA for major chlorophyll a/b binding protein	-1.55123	-2.33162
1.1.1.1	PS.lightreaction.photosystem II.LHC-II	Nta.2726	Chlorophyll a/b binding protein	-2.33405	-3.23376
1.1.1.1	PS.lightreaction.photosystem II.LHC-II	Nta.2837	strongly similar to NP_176347.1 LHCA3; chlorophyll binding [Arabidopsis thaliana]	-2.96411	-3.30255
1.1.1.1	PS.lightreaction.photosystem II.LHC-II	Nta.2858	Transcribed locus	-2.79121	-3.67664
1.1.1.1	PS.lightreaction.photosystem II.LHC-II	Nta.2904	moderately similar to XP_002285346.1 PREDICTED: hypothetical protein [Vitis vinifera]	-2.58825	-3.20761
1.1.1.1	PS.lightreaction.photosystem II.LHC-II	Nta.3367	moderately similar to XP_002282836.1 PREDICTED: hypothetical protein [Vitis vinifera]	1.26389	3.01522
1.1.1.1	PS.lightreaction.photosystem II.LHC-II	Nta.3519	Tabacco Cab16 mRNA for major chlorophyll a/b binding protein	-1.85716	-2.30845
1.1.1.1	PS.lightreaction.photosystem II.LHC-II	Nta.5175	strongly similar to NP_174286.1 CAB1 (CHLOROPHYLL A/B BINDING PROTEIN 1); chlorophyll binding [Arabidopsis thaliana]	-2.37546	-3.10467
1.1.1.1	PS.lightreaction.photosystem II.LHC-II	Nta.6262	moderately similar to XP_002280145.1 PREDICTED: hypothetical protein [Vitis vinifera]	-1.9311	-2.2492
1.1.1.1	PS.lightreaction.photosystem II.LHC-II	Nta.6301	Chloroplast chlorophyll a-b binding protein mRNA, partial cds; nuclear gene for chloroplast product	-2.39698	-2.89988
1.1.1.1	PS.lightreaction.photosystem II.LHC-II	Nta.6354	Chloroplast pigment-binding protein CP24 (Lhcb6) mRNA, complete cds; nuclear gene for chloroplast product	-3.09886	-4.39057
1.1.1.1	PS.lightreaction.photosystem II.LHC-II	Nta.6407	LHC-I mRNA for photosystem I light-harvesting chlorophyll a/b-binding protein	-3.2369	-3.85185
1.1.1.1	PS.lightreaction.photosystem II.LHC-II	Nta.6575	strongly similar to NP_178582.1 LHCB2.2; chlorophyll binding [Arabidopsis thaliana]	-2.83545	-3.46703
1.1.1.1	PS.lightreaction.photosystem II.LHC-II	Nta.664	moderately similar to NP_175137.1 LHCA5; pigment binding [Arabidopsis thaliana]	-3.1006	-3.82679
1.1.1.1	PS.lightreaction.photosystem II.LHC-II	Nta.6781	Chloroplast pigment-binding protein CP26 (Lhcb5) mRNA, complete cds; nuclear gene for chloroplast product	-2.23581	-2.93968
1.1.1.1	PS.lightreaction.photosystem II.LHC-II	Nta.6948	Light-harvesting Ch1 a/b binding protein	-3.02771	-3.93904
1.1.1.1	PS.lightreaction.photosystem II.LHC-II	Nta.7741	Tabacco Cab40 mRNA for major chlorophyll a/b binding protein	-1.98752	-2.32307
1.1.1.1	PS.lightreaction.photosystem II.LHC-II	Nta.7757	Chloroplast pigment-binding protein CP29 (Lhcb4) mRNA, complete cds; nuclear gene for chloroplast product	-2.49441	-2.70007
1.1.1.1	PS.lightreaction.photosystem II.LHC-II	Nta.894	strongly similar to XP_002284856.1 PREDICTED: hypothetical protein [Vitis vinifera]	-3.07649	-3.65266
1.1.1.1	PS.lightreaction.photosystem II.LHC-II	Nta.9417	strongly similar to NP_191049.1 LHCA1; chlorophyll binding [Arabidopsis thaliana]	-3.01092	-3.71735
1.1.1.1	PS.lightreaction.photosystem II.LHC-II	Nta.946	moderately similar to NP_173349.1 LHCA6; chlorophyll binding [Arabidopsis thaliana]	-3.28224	-3.65027
1.1.1.1	PS.lightreaction.photosystem II.LHC-II	Nta.9460	moderately similar to NP_178585.1 LHCB2.1; chlorophyll binding [Arabidopsis thaliana]	-2.98925	-4.30795
1.1.1.2	PS.lightreaction.photosystem II.PSII polypeptide subunits	A_95_P007111	homologue to UniRef100_Q2MI83 Cluster: Cytochrome b559 subunit alpha; n=106; Magnoliophyta|Rep: Cytochrome b559 subunit alpha - Solanum lycopersicum (Tomato) (Lycopersicon esculentum), complete [TC165267]	-0.570931	-1.51448
1.1.1.2	PS.lightreaction.photosystem II.PSII polypeptide subunits	A_95_P043651	homologue to UniRef100_Q58H58 Cluster: Chloroplast photosynthetic oxygen-evolving protein 33 kDa subunit; n=1; Nicotiana benthamiana|Rep: Chloroplast photosynthetic oxygen-evolving protein 33 kDa subunit - Nicotiana benthamiana, partial (12%) [BP130672]	-2.37955	-2.56258
1.1.1.2	PS.lightreaction.photosystem II.PSII polypeptide subunits	A_95_P052666	similar to UniRef100_A7P8Q2 Cluster: Chromosome chr3 scaffold_8, whole genome shotgun sequence; n=1; Vitis vinifera|Rep: Chromosome chr3 scaffold_8, whole genome shotgun sequence - Vitis vinifera (Grape), partial (4%) [BP132982]	-2.48064	-2.93211
1.1.1.2	PS.lightreaction.photosystem II.PSII polypeptide subunits	A_95_P108502	OSJNBb0065J09.4 protein; n=2; Oryza sativa|Rep: OSJNBb0065J09.4 protein - Oryza sativa (Rice) [CV018863]	-2.10061	-2.68933
1.1.1.2	PS.lightreaction.photosystem II.PSII polypeptide subunits	A_95_P120982	similar to UniRef100_A7QU94 Cluster: Chromosome chr2 scaffold_176, whole genome shotgun sequence; n=1; Vitis vinifera|Rep: Chromosome chr2 scaffold_176, whole genome shotgun sequence - Vitis vinifera (Grape), partial (41%) [DW000954]	-1.84347	-1.87498
1.1.1.2	PS.lightreaction.photosystem II.PSII polypeptide subunits	A_95_P214077	similar to UniRef100_A2FVB9 Cluster: Phosphoribosyl transferase domain containing protein; n=1; Trichomonas vaginalis G3|Rep: Phosphoribosyl transferase domain containing protein - Trichomonas vaginalis G3, partial (8%) [TC165546]	-2.53808	-2.9342
1.1.1.2	PS.lightreaction.photosystem II.PSII polypeptide subunits	Nta.10512	weakly similar to XP_002272064.1 PREDICTED: hypothetical protein [Vitis vinifera]	-1.48092	-2.15592
1.1.1.2	PS.lightreaction.photosystem II.PSII polypeptide subunits	Nta.10725	moderately similar to XP_002313298.1 predicted protein [Populus trichocarpa]	-1.97616	-2.36799
1.1.1.2	PS.lightreaction.photosystem II.PSII polypeptide subunits	Nta.11040	moderately similar to XP_002324426.1 predicted protein [Populus trichocarpa]	1.4321	1.51386
1.1.1.2	PS.lightreaction.photosystem II.PSII polypeptide subunits	Nta.11475	moderately similar to XP_002280795.1 PREDICTED: hypothetical protein [Vitis vinifera]	-1.80216	-2.33499
1.1.1.2	PS.lightreaction.photosystem II.PSII polypeptide subunits	Nta.11608	moderately similar to NP_001044559.1 Os01g0805300 [Oryza sativa Japonica Group]	-1.77959	-2.39279
1.1.1.2	PS.lightreaction.photosystem II.PSII polypeptide subunits	Nta.12100	moderately similar to NP_564432.3 OHP2 (ONE-HELIX PROTEIN 2) [Arabidopsis thaliana]	-1.90569	-1.77457
1.1.1.2	PS.lightreaction.photosystem II.PSII polypeptide subunits	Nta.12125	moderately similar to XP_002307511.1 one helix protein 2 [Populus trichocarpa]	-1.73707	-1.51495
1.1.1.2	PS.lightreaction.photosystem II.PSII polypeptide subunits	Nta.12175	weakly similar to XP_002272300.1 PREDICTED: hypothetical protein [Vitis vinifera]	-1.05179	-0.898185
1.1.1.2	PS.lightreaction.photosystem II.PSII polypeptide subunits	Nta.12383	moderately similar to XP_002300772.1 NAC domain protein, IPR003441 [Populus trichocarpa]	1.12037	1.31436
1.1.1.2	PS.lightreaction.photosystem II.PSII polypeptide subunits	Nta.1272	moderately similar to XP_002280020.1 PREDICTED: hypothetical protein [Vitis vinifera]	-3.10658	-4.74312
1.1.1.2	PS.lightreaction.photosystem II.PSII polypeptide subunits	Nta.1306	Hypothetical protein	1.64585	1.76142
1.1.1.2	PS.lightreaction.photosystem II.PSII polypeptide subunits	Nta.13193	weakly similar to XP_002282744.1 PREDICTED: hypothetical protein [Vitis vinifera]	-0.993452	-1.26313
1.1.1.2	PS.lightreaction.photosystem II.PSII polypeptide subunits	Nta.14109	strongly similar to NP_054542.1 Ycf2 [Nicotiana tabacum]	-1.34402	0.0191148
1.1.1.2	PS.lightreaction.photosystem II.PSII polypeptide subunits	Nta.14843	NtMFP mRNA for multifunctional protein	3.64341	4.35699
1.1.1.2	PS.lightreaction.photosystem II.PSII polypeptide subunits	Nta.15835	moderately similar to NP_176925.1 protein kinase family protein [Arabidopsis thaliana]	-0.810304	-1.32372
1.1.1.2	PS.lightreaction.photosystem II.PSII polypeptide subunits	Nta.15951	moderately similar to XP_002285606.1 PREDICTED: hypothetical protein [Vitis vinifera]	-1.22357	-1.16741
1.1.1.2	PS.lightreaction.photosystem II.PSII polypeptide subunits	Nta.16089	Transcribed locus	-0.790718	-1.02495
1.1.1.2	PS.lightreaction.photosystem II.PSII polypeptide subunits	Nta.16169	moderately similar to XP_002278958.1 PREDICTED: hypothetical protein [Vitis vinifera]	-2.35523	-2.24068
1.1.1.2	PS.lightreaction.photosystem II.PSII polypeptide subunits	Nta.16427	weakly similar to XP_002314002.1 predicted protein [Populus trichocarpa]	-1.38846	-1.46805
1.1.1.2	PS.lightreaction.photosystem II.PSII polypeptide subunits	Nta.16844	moderately similar to XP_002274735.1 PREDICTED: hypothetical protein [Vitis vinifera]	-1.86921	-2.454
1.1.1.2	PS.lightreaction.photosystem II.PSII polypeptide subunits	Nta.16955	moderately similar to XP_002324205.1 predicted protein [Populus trichocarpa]	-2.06167	-2.25976
1.1.1.2	PS.lightreaction.photosystem II.PSII polypeptide subunits	Nta.17563	weakly similar to XP_002306756.1 predicted protein [Populus trichocarpa]	-2.75288	-3.13038
1.1.1.2	PS.lightreaction.photosystem II.PSII polypeptide subunits	Nta.18561	Transcribed locus	1.71998	1.0139
1.1.1.2	PS.lightreaction.photosystem II.PSII polypeptide subunits	Nta.19074	moderately similar to XP_002314002.1 predicted protein [Populus trichocarpa]	-1.32907	-1.13807
1.1.1.2	PS.lightreaction.photosystem II.PSII polypeptide subunits	Nta.20369	weakly similar to XP_002266662.1 PREDICTED: hypothetical protein [Vitis vinifera]	-1.32069	-2.01316
1.1.1.2	PS.lightreaction.photosystem II.PSII polypeptide subunits	Nta.2178	moderately similar to XP_002324426.1 predicted protein [Populus trichocarpa]	2.06174	2.08836
1.1.1.2	PS.lightreaction.photosystem II.PSII polypeptide subunits	Nta.22853	moderately similar to NP_566346.1 PTAC13 (PLASTID TRANSCRIPTIONALLY ACTIVE13); transcription elongation regulator [Arabidopsis thaliana]	-1.51814	-1.52053
1.1.1.2	PS.lightreaction.photosystem II.PSII polypeptide subunits	Nta.24451	weakly similar to NP_001042933.1 Os01g0332800 [Oryza sativa Japonica Group]	-1.42496	-1.33498
1.1.1.2	PS.lightreaction.photosystem II.PSII polypeptide subunits	Nta.2520	moderately similar to NP_180615.1 PSBW (PHOTOSYSTEM II REACTION CENTER W) [Arabidopsis thaliana]	-2.62065	-3.166
1.1.1.2	PS.lightreaction.photosystem II.PSII polypeptide subunits	Nta.2555	weakly similar to XP_002314076.1 predicted protein [Populus trichocarpa]	-2.35976	-3.0983
1.1.1.2	PS.lightreaction.photosystem II.PSII polypeptide subunits	Nta.2652	strongly similar to XP_002307234.1 hypothetical protein POPTRDRAFT_716206 [Populus trichocarpa]	-2.57253	-2.6552
1.1.1.2	PS.lightreaction.photosystem II.PSII polypeptide subunits	Nta.2670	strongly similar to XP_002310188.1 hypothetical protein POPTRDRAFT_813989 [Populus trichocarpa]	-2.22868	-2.59013
1.1.1.2	PS.lightreaction.photosystem II.PSII polypeptide subunits	Nta.2705	Tabacco Cab21 mRNA for major chlorophyll a/b binding protein	-1.55123	-2.33162
1.1.1.2	PS.lightreaction.photosystem II.PSII polypeptide subunits	Nta.2726	Chlorophyll a/b binding protein	-2.33405	-3.23376
1.1.1.2	PS.lightreaction.photosystem II.PSII polypeptide subunits	Nta.2727	Calmodulin NtCaM3	1.02513	1.18892
1.1.1.2	PS.lightreaction.photosystem II.PSII polypeptide subunits	Nta.2731	moderately similar to XP_002326114.1 predicted protein [Populus trichocarpa]	-3.45528	-4.16018
1.1.1.2	PS.lightreaction.photosystem II.PSII polypeptide subunits	Nta.2764	N. tabacum mRNA for NtpII10	-1.97951	-2.20692
1.1.1.2	PS.lightreaction.photosystem II.PSII polypeptide subunits	Nta.2765	moderately similar to XP_002281087.1 PREDICTED: hypothetical protein [Vitis vinifera]	-2.89808	-3.33586
1.1.1.2	PS.lightreaction.photosystem II.PSII polypeptide subunits	Nta.2814	moderately similar to NP_001061609.1 Os08g0347500 [Oryza sativa (japonica cultivar-group)]	-2.94858	-3.4634
1.1.1.2	PS.lightreaction.photosystem II.PSII polypeptide subunits	Nta.2858	Transcribed locus	-2.79121	-3.67664
1.1.1.2	PS.lightreaction.photosystem II.PSII polypeptide subunits	Nta.3323	moderately similar to XP_002272086.1 PREDICTED: hypothetical protein isoform 1 [Vitis vinifera]	2.72159	0.887191
1.1.1.2	PS.lightreaction.photosystem II.PSII polypeptide subunits	Nta.3519	Tabacco Cab16 mRNA for major chlorophyll a/b binding protein	-1.85716	-2.30845
1.1.1.2	PS.lightreaction.photosystem II.PSII polypeptide subunits	Nta.3781	Calmodulin NtCaM8	-1.05501	-0.636436
1.1.1.2	PS.lightreaction.photosystem II.PSII polypeptide subunits	Nta.4216	Cyclin A-like protein (clone 13)	-1.26382	-1.62981
1.1.1.2	PS.lightreaction.photosystem II.PSII polypeptide subunits	Nta.4752	CDNA-AFLP-fragment BSTC1-32-280, cultivar Bright Yellow 2	3.93934	3.61016
1.1.1.2	PS.lightreaction.photosystem II.PSII polypeptide subunits	Nta.5175	strongly similar to NP_174286.1 CAB1 (CHLOROPHYLL A/B BINDING PROTEIN 1); chlorophyll binding [Arabidopsis thaliana]	-2.37546	-3.10467
1.1.1.2	PS.lightreaction.photosystem II.PSII polypeptide subunits	Nta.5280	moderately similar to NP_001061608.2 Os08g0347400 [Oryza sativa Japonica Group]	-1.49061	-1.7344
1.1.1.2	PS.lightreaction.photosystem II.PSII polypeptide subunits	Nta.5392	moderately similar to XP_002326114.1 predicted protein [Populus trichocarpa]	-2.86729	-3.72834
1.1.1.2	PS.lightreaction.photosystem II.PSII polypeptide subunits	Nta.5622	moderately similar to NP_188924.3 emp24/gp25L/p24 protein-related [Arabidopsis thaliana]	1.20631	1.25868
1.1.1.2	PS.lightreaction.photosystem II.PSII polypeptide subunits	Nta.575	CCAAT-binding transcription factor subunit B	-1.01836	-0.847593
1.1.1.2	PS.lightreaction.photosystem II.PSII polypeptide subunits	Nta.5760	moderately similar to NP_197279.1 ATCBR (ARABIDOPSIS THALIANA NADH:CYTOCHROME B5 REDUCTASE 1); cytochrome-b5 reductase [Arabidopsis thaliana]	1.35256	1.04082
1.1.1.2	PS.lightreaction.photosystem II.PSII polypeptide subunits	Nta.5799	moderately similar to NP_178025.1 PSBR (photosystem II subunit R) [Arabidopsis thaliana]	-1.72982	-1.91639
1.1.1.2	PS.lightreaction.photosystem II.PSII polypeptide subunits	Nta.5903	moderately similar to XP_002282059.1 PREDICTED: hypothetical protein [Vitis vinifera]	-3.62708	-4.63151
1.1.1.2	PS.lightreaction.photosystem II.PSII polypeptide subunits	Nta.6134	moderately similar to NP_001045339.1 Os01g0938100 [Oryza sativa Japonica Group]	-2.83552	-3.06792
1.1.1.2	PS.lightreaction.photosystem II.PSII polypeptide subunits	Nta.6140	moderately similar to XP_002315645.1 hypothetical protein POPTRDRAFT_726168 [Populus trichocarpa]	-2.26933	-2.62926
1.1.1.2	PS.lightreaction.photosystem II.PSII polypeptide subunits	Nta.6154	moderately similar to XP_002271546.1 PREDICTED: hypothetical protein [Vitis vinifera]	1.29128	1.51408
1.1.1.2	PS.lightreaction.photosystem II.PSII polypeptide subunits	Nta.6256	strongly similar to NP_051056.1 photosystem II protein Z [Arabidopsis thaliana]	-0.759739	-1.61482
1.1.1.2	PS.lightreaction.photosystem II.PSII polypeptide subunits	Nta.6281	Transcribed locus	-0.821067	-1.08138
1.1.1.2	PS.lightreaction.photosystem II.PSII polypeptide subunits	Nta.6387	moderately similar to XP_002305896.1 predicted protein [Populus trichocarpa]	-1.23316	-0.700241
1.1.1.2	PS.lightreaction.photosystem II.PSII polypeptide subunits	Nta.6709	strongly similar to NP_051099.1 ribosomal protein L2 [Arabidopsis thaliana]	-1.01763	-1.30358
1.1.1.2	PS.lightreaction.photosystem II.PSII polypeptide subunits	Nta.6792	23 kDa polypeptide of water-oxidizing complex of photosystem II	-3.26443	-3.36056
1.1.1.2	PS.lightreaction.photosystem II.PSII polypeptide subunits	Nta.6880	moderately similar to NP_188924.3 emp24/gp25L/p24 protein-related [Arabidopsis thaliana]	1.47812	1.05632
1.1.1.2	PS.lightreaction.photosystem II.PSII polypeptide subunits	Nta.6921	Chloroplast oxygen-evolving protein 16 kDa subunit (psbQ) mRNA, complete cds; nuclear gene for chloroplast product	-2.77253	-3.469
1.1.1.2	PS.lightreaction.photosystem II.PSII polypeptide subunits	Nta.6946	Secretory peroxidase (PER)	-2.68725	-2.79009
1.1.1.2	PS.lightreaction.photosystem II.PSII polypeptide subunits	Nta.6986	Precursor of photosysten II 22 kDa protein	-2.69641	-3.05795
1.1.1.2	PS.lightreaction.photosystem II.PSII polypeptide subunits	Nta.7092	CDNA-AFLP-fragment BSTT33-1-505, cultivar Bright Yellow 2	0.697756	1.07093
1.1.1.2	PS.lightreaction.photosystem II.PSII polypeptide subunits	Nta.7117	MRNA (T23-2AF) for PSII 23-kDa polypeptide	-2.39293	-2.69278
1.1.1.2	PS.lightreaction.photosystem II.PSII polypeptide subunits	Nta.7157	Glutathione peroxidase NtEIG-C08	3.72556	3.53932
1.1.1.2	PS.lightreaction.photosystem II.PSII polypeptide subunits	Nta.7233	Calmodulin NtCaM9	1.55489	1.67881
1.1.1.2	PS.lightreaction.photosystem II.PSII polypeptide subunits	Nta.7439	moderately similar to NP_001055104.1 Os05g0292800 [Oryza sativa Japonica Group]	-2.46522	-2.66823
1.1.1.2	PS.lightreaction.photosystem II.PSII polypeptide subunits	Nta.7598	PsbQ mRNA for PsbQ	-2.19002	-2.74125
1.1.1.2	PS.lightreaction.photosystem II.PSII polypeptide subunits	Nta.7703	N. tabacum mRNA for a photosystem II 23kDa polypeptide	-2.99947	-3.17778
1.1.1.2	PS.lightreaction.photosystem II.PSII polypeptide subunits	Nta.7737	23 kDa polypeptide of water-oxidizing complex of photosystem II	-2.40716	-1.91281
1.1.1.2	PS.lightreaction.photosystem II.PSII polypeptide subunits	Nta.7741	Tabacco Cab40 mRNA for major chlorophyll a/b binding protein	-1.98752	-2.32307
1.1.1.2	PS.lightreaction.photosystem II.PSII polypeptide subunits	Nta.8190	weakly similar to NP_850840.1 EMB1241 (embryo defective 1241); adenyl-nucleotide exchange factor/ chaperone binding / protein binding / protein homodimerization [Arabidopsis thaliana]	-0.847337	-1.56744
1.1.1.2	PS.lightreaction.photosystem II.PSII polypeptide subunits	Nta.8383	moderately similar to XP_002308711.1 glutathione peroxidase [Populus trichocarpa]	-1.73505	-1.50594
1.1.1.2	PS.lightreaction.photosystem II.PSII polypeptide subunits	Nta.867	moderately similar to NP_565149.2 thylakoid lumenal 29.8 kDa protein [Arabidopsis thaliana]	-2.59697	-3.13247
1.1.1.2	PS.lightreaction.photosystem II.PSII polypeptide subunits	Nta.9446	33 kDa polypeptide of water-oxidizing complex of photosystem II	-2.51136	-2.96925
1.1.1.2	PS.lightreaction.photosystem II.PSII polypeptide subunits	Nta.9460	moderately similar to NP_178585.1 LHCB2.1; chlorophyll binding [Arabidopsis thaliana]	-2.98925	-4.30795
1.1.1.2	PS.lightreaction.photosystem II.PSII polypeptide subunits	Nta.9462	moderately similar to NP_178025.1 PSBR (photosystem II subunit R) [Arabidopsis thaliana]	-1.70383	-2.97304
1.1.1.2	PS.lightreaction.photosystem II.PSII polypeptide subunits	Nta.9672	MRNA (TNM3) for PSII 23-kDa polypeptide	-2.63595	-3.27372
1.1.2.1	PS.lightreaction.photosystem I.LHC-I	A_95_P144107	weakly similar to UniRef100_A7PHY2 Cluster: Chromosome chr13 scaffold_17, whole genome shotgun sequence; n=1; Vitis vinifera|Rep: Chromosome chr13 scaffold_17, whole genome shotgun sequence - Vitis vinifera (Grape), partial (7%) [EB447266]	3.2152	2.75443
1.1.2.1	PS.lightreaction.photosystem I.LHC-I	Nta.12100	moderately similar to NP_564432.3 OHP2 (ONE-HELIX PROTEIN 2) [Arabidopsis thaliana]	-1.90569	-1.77457
1.1.2.1	PS.lightreaction.photosystem I.LHC-I	Nta.12125	moderately similar to XP_002307511.1 one helix protein 2 [Populus trichocarpa]	-1.73707	-1.51495
1.1.2.1	PS.lightreaction.photosystem I.LHC-I	Nta.13772	weakly similar to NP_180379.1 nodulin family protein [Arabidopsis thaliana]	0.643683	1.10025
1.1.2.1	PS.lightreaction.photosystem I.LHC-I	Nta.18912	moderately similar to NP_001065517.1 Os10g0580900 [Oryza sativa Japonica Group]	1.36249	2.05173
1.1.2.1	PS.lightreaction.photosystem I.LHC-I	Nta.2656	strongly similar to NP_191706.2 LHCA2; chlorophyll binding [Arabidopsis thaliana]	-2.75853	-3.1176
1.1.2.1	PS.lightreaction.photosystem I.LHC-I	Nta.271	moderately similar to XP_002276752.1 PREDICTED: hypothetical protein [Vitis vinifera]	2.33997	2.65787
1.1.2.1	PS.lightreaction.photosystem I.LHC-I	Nta.2837	strongly similar to NP_176347.1 LHCA3; chlorophyll binding [Arabidopsis thaliana]	-2.96411	-3.30255
1.1.2.1	PS.lightreaction.photosystem I.LHC-I	Nta.5238	moderately similar to NP_001054094.1 Os04g0650800 [Oryza sativa Japonica Group]	1.6238	0.527139
1.1.2.1	PS.lightreaction.photosystem I.LHC-I	Nta.6407	LHC-I mRNA for photosystem I light-harvesting chlorophyll a/b-binding protein	-3.2369	-3.85185
1.1.2.1	PS.lightreaction.photosystem I.LHC-I	Nta.664	moderately similar to NP_175137.1 LHCA5; pigment binding [Arabidopsis thaliana]	-3.1006	-3.82679
1.1.2.1	PS.lightreaction.photosystem I.LHC-I	Nta.6948	Light-harvesting Ch1 a/b binding protein	-3.02771	-3.93904
1.1.2.1	PS.lightreaction.photosystem I.LHC-I	Nta.894	strongly similar to XP_002284856.1 PREDICTED: hypothetical protein [Vitis vinifera]	-3.07649	-3.65266
1.1.2.1	PS.lightreaction.photosystem I.LHC-I	Nta.9417	strongly similar to NP_191049.1 LHCA1; chlorophyll binding [Arabidopsis thaliana]	-3.01092	-3.71735
1.1.2.1	PS.lightreaction.photosystem I.LHC-I	Nta.946	moderately similar to NP_173349.1 LHCA6; chlorophyll binding [Arabidopsis thaliana]	-3.28224	-3.65027
1.1.2.2	PS.lightreaction.photosystem I.PSI polypeptide subunits	A_95_P007116	GB|X05881.1|CAA29304.1 9kd polypeptide (psaC gene product, AA 1-81) [Nicotiana tabacum] [NP918023]	-0.704715	-1.21494
1.1.2.2	PS.lightreaction.photosystem I.PSI polypeptide subunits	A_95_P047176	UniRef100_Q2MI99 Cluster: Photosystem I assembly protein ycf3; n=1; Solanum lycopersicum|Rep: Photosystem I assembly protein ycf3 - Solanum lycopersicum (Tomato) (Lycopersicon esculentum), partial (18%) [BP131588]	-1.28435	-1.05596
1.1.2.2	PS.lightreaction.photosystem I.PSI polypeptide subunits	A_95_P048411	BP131906 MAT001 Nicotiana tabacum cDNA clone BY4019, mRNA sequence [BP131906]	-0.835234	-1.05945
1.1.2.2	PS.lightreaction.photosystem I.PSI polypeptide subunits	Nta.12365	weakly similar to XP_002316829.1 predicted protein [Populus trichocarpa]	1.0343	0.626551
1.1.2.2	PS.lightreaction.photosystem I.PSI polypeptide subunits	Nta.12692	moderately similar to XP_002273178.1 PREDICTED: similar to CBL-interacting protein kinase 6 [Vitis vinifera]	-1.29642	-0.00904398
1.1.2.2	PS.lightreaction.photosystem I.PSI polypeptide subunits	Nta.13749	strongly similar to NP_054561.1 NADH dehydrogenase subunit I [Nicotiana tabacum]	-1.15191	0.2692
1.1.2.2	PS.lightreaction.photosystem I.PSI polypeptide subunits	Nta.16032	moderately similar to XP_002319415.1 predicted protein [Populus trichocarpa]	1.47887	0.963079
1.1.2.2	PS.lightreaction.photosystem I.PSI polypeptide subunits	Nta.17306	moderately similar to NP_179257.1 nodulin family protein [Arabidopsis thaliana]	2.2987	0.103946
1.1.2.2	PS.lightreaction.photosystem I.PSI polypeptide subunits	Nta.18393	moderately similar to XP_002278845.1 PREDICTED: hypothetical protein [Vitis vinifera]	1.08404	1.23065
1.1.2.2	PS.lightreaction.photosystem I.PSI polypeptide subunits	Nta.19463	moderately similar to XP_002282737.1 PREDICTED: hypothetical protein [Vitis vinifera]	-1.58908	-2.1376
1.1.2.2	PS.lightreaction.photosystem I.PSI polypeptide subunits	Nta.19955	Transcribed locus	5.72477	5.56316
1.1.2.2	PS.lightreaction.photosystem I.PSI polypeptide subunits	Nta.21405	Transcribed locus	-1.07626	-1.30089
1.1.2.2	PS.lightreaction.photosystem I.PSI polypeptide subunits	Nta.2555	weakly similar to XP_002314076.1 predicted protein [Populus trichocarpa]	-2.35976	-3.0983
1.1.2.2	PS.lightreaction.photosystem I.PSI polypeptide subunits	Nta.2567	moderately similar to NP_193016.1 PSAL (photosystem I subunit L) [Arabidopsis thaliana]	-2.97363	-3.26848
1.1.2.2	PS.lightreaction.photosystem I.PSI polypeptide subunits	Nta.2663	Photosystem I reaction center subunit (PsaN)	-2.8789	-3.13154
1.1.2.2	PS.lightreaction.photosystem I.PSI polypeptide subunits	Nta.26888	moderately similar to XP_002976132.1 hypothetical protein SELMODRAFT_104218 [Selaginella moellendorffii]	-2.89045	-3.43741
1.1.2.2	PS.lightreaction.photosystem I.PSI polypeptide subunits	Nta.2779	moderately similar to NP_001059501.2 Os07g0435300 [Oryza sativa Japonica Group]	-2.78294	-3.23647
1.1.2.2	PS.lightreaction.photosystem I.PSI polypeptide subunits	Nta.2836	strongly similar to XP_002304206.1 hypothetical protein POPTRDRAFT_712066 [Populus trichocarpa]	-3.34966	-3.96087
1.1.2.2	PS.lightreaction.photosystem I.PSI polypeptide subunits	Nta.2853	moderately similar to NP_563815.1 PSAO (photosystem I subunit O) [Arabidopsis thaliana]	-2.79558	-4.08665
1.1.2.2	PS.lightreaction.photosystem I.PSI polypeptide subunits	Nta.2862	PsaH gene for photosystem I psaH protein	-3.06726	-3.58563
1.1.2.2	PS.lightreaction.photosystem I.PSI polypeptide subunits	Nta.2922	moderately similar to NP_171812.1 PSAD-2 (photosystem I subunit D-2) [Arabidopsis thaliana]	-2.05307	-2.65913
1.1.2.2	PS.lightreaction.photosystem I.PSI polypeptide subunits	Nta.2976	Photosystem I reaction center subunit X psaK mRNA, complete cds; nuclear gene for chloroplast product	-2.64554	-2.65339
1.1.2.2	PS.lightreaction.photosystem I.PSI polypeptide subunits	Nta.3930	Clone PR4 mRNA sequence	0.688174	1.13767
1.1.2.2	PS.lightreaction.photosystem I.PSI polypeptide subunits	Nta.3967	Putative photosystem I subunit III precursor, mRNA, complete cds; nuclear gene for chloroplast product	-2.68435	-4.03666
1.1.2.2	PS.lightreaction.photosystem I.PSI polypeptide subunits	Nta.4041	Avr9/Cf-9 rapidly elicited protein 216 (ACRE216)	2.35578	3.68671
1.1.2.2	PS.lightreaction.photosystem I.PSI polypeptide subunits	Nta.5055	CDNA-AFLP-fragment BSTT2-12-440, cultivar Bright Yellow 2	1.01913	0.711808
1.1.2.2	PS.lightreaction.photosystem I.PSI polypeptide subunits	Nta.5329	moderately similar to XP_002267052.1 PREDICTED: hypothetical protein [Vitis vinifera]	-1.24573	-1.43465
1.1.2.2	PS.lightreaction.photosystem I.PSI polypeptide subunits	Nta.535	Transcribed locus	-1.16994	-1.23188
1.1.2.2	PS.lightreaction.photosystem I.PSI polypeptide subunits	Nta.5383	moderately similar to NP_175963.1 PSAG (PHOTOSYSTEM I SUBUNIT G) [Arabidopsis thaliana]	-2.59487	-3.26703
1.1.2.2	PS.lightreaction.photosystem I.PSI polypeptide subunits	Nta.5888	strongly similar to XP_002991814.1 hypothetical protein SELMODRAFT_26984 [Selaginella moellendorffii]	-2.9048	-3.11579
1.1.2.2	PS.lightreaction.photosystem I.PSI polypeptide subunits	Nta.7098	Putative 16kDa membrane protein	-2.74396	-3.41003
1.1.2.2	PS.lightreaction.photosystem I.PSI polypeptide subunits	Nta.7362	weakly similar to XP_002331200.1 predicted protein [Populus trichocarpa]	-2.3178	-0.943959
1.1.2.2	PS.lightreaction.photosystem I.PSI polypeptide subunits	Nta.757	moderately similar to NP_001059501.1 Os07g0435300 [Oryza sativa (japonica cultivar-group)]	-2.99984	-3.26188
1.1.2.2	PS.lightreaction.photosystem I.PSI polypeptide subunits	Nta.7707	mRNA, partial cds, 327 bp sequence	-2.39044	-3.15634
1.1.2.2	PS.lightreaction.photosystem I.PSI polypeptide subunits	Nta.832	weakly similar to XP_002284539.1 PREDICTED: hypothetical protein isoform 2 [Vitis vinifera]	-2.4113	-2.3358
1.1.2.2	PS.lightreaction.photosystem I.PSI polypeptide subunits	Nta.8421	Transcribed locus	8.87539	6.41796
1.1.2.2	PS.lightreaction.photosystem I.PSI polypeptide subunits	Nta.9433	strongly similar to NP_174327.1 PSAK (photosystem I subunit K) [Arabidopsis thaliana]	-2.97246	-3.72443
1.1.2.2	PS.lightreaction.photosystem I.PSI polypeptide subunits	Nta.9475	strongly similar to XP_002304206.1 hypothetical protein POPTRDRAFT_712066 [Populus trichocarpa]	-3.25799	-3.7187
1.1.3	PS.lightreaction.cytochrome b6/f	Nta.13392	Transcribed locus	-1.50025	-1.33944
1.1.3	PS.lightreaction.cytochrome b6/f	Nta.18018	moderately similar to XP_002270297.1 PREDICTED: hypothetical protein [Vitis vinifera]	-2.47925	-2.81695
1.1.3	PS.lightreaction.cytochrome b6/f	Nta.23377	moderately similar to XP_002298596.1 predicted protein [Populus trichocarpa]	2.04223	1.98893
1.1.3	PS.lightreaction.cytochrome b6/f	Nta.35	moderately similar to XP_002300893.1 predicted protein [Populus trichocarpa]	-1.2525	-1.65618
1.1.3	PS.lightreaction.cytochrome b6/f	Nta.6525	moderately similar to XP_002284808.1 PREDICTED: hypothetical protein [Vitis vinifera]	-2.71335	-2.97178
1.1.3	PS.lightreaction.cytochrome b6/f	Nta.8457	weakly similar to XP_002334715.1 predicted protein [Populus trichocarpa]	-1.97243	-2.3554
1.1.3.1	PS.lightreaction.cytochrome b6/f.iron sulfur subunit	Nta.6838	Rieske Fe/S protein of cytochrome b6/f complex	-2.55712	-2.63325
1.1.30	PS.lightreaction.state transition	Nta.11691	weakly similar to XP_002273138.1 PREDICTED: hypothetical protein [Vitis vinifera]	-2.28387	-1.71265
1.1.30	PS.lightreaction.state transition	Nta.12565	weakly similar to XP_002283976.1 PREDICTED: hypothetical protein [Vitis vinifera]	-0.768107	-1.03323
1.1.30	PS.lightreaction.state transition	Nta.1562	moderately similar to XP_002277410.1 PREDICTED: hypothetical protein [Vitis vinifera]	-1.7395	-0.953038
1.1.30	PS.lightreaction.state transition	Nta.16248	moderately similar to XP_002282863.1 PREDICTED: hypothetical protein [Vitis vinifera]	-1.52019	-1.48122
1.1.30	PS.lightreaction.state transition	Nta.22405	weakly similar to XP_002324447.1 predicted protein [Populus trichocarpa]	-1.71668	-1.60581
1.1.4	PS.lightreaction.ATP synthase	A_95_P036808	similar to UniRef100_Q8GX29 Cluster: F-box/Kelch-repeat protein At1g31350; n=1; Arabidopsis thaliana|Rep: F-box/Kelch-repeat protein At1g31350 - Arabidopsis thaliana (Mouse-ear cress), partial (17%) [BP128828]	-1.3932	-1.32299
1.1.4	PS.lightreaction.ATP synthase	A_95_P145577	homologue to UniRef100_Q9VMF9 Cluster: CG13983-PA; n=1; Drosophila melanogaster|Rep: CG13983-PA - Drosophila melanogaster (Fruit fly), partial (5%) [EB449328]	-1.03199	-0.0396244
1.1.4	PS.lightreaction.ATP synthase	Nta.11368	moderately similar to XP_002268439.1 PREDICTED: hypothetical protein [Vitis vinifera]	1.13985	0.324142
1.1.4	PS.lightreaction.ATP synthase	Nta.12246	moderately similar to XP_002273293.1 PREDICTED: hypothetical protein [Vitis vinifera]	1.82852	1.61047
1.1.4	PS.lightreaction.ATP synthase	Nta.12652	moderately similar to XP_002280622.1 PREDICTED: hypothetical protein [Vitis vinifera]	-2.82118	-2.75397
1.1.4	PS.lightreaction.ATP synthase	Nta.17218	weakly similar to XP_002280622.1 PREDICTED: hypothetical protein [Vitis vinifera]	-1.61593	-1.64844
1.1.4	PS.lightreaction.ATP synthase	Nta.19370	Transcribed locus	-1.09251	-0.395703
1.1.4	PS.lightreaction.ATP synthase	Nta.2276	strongly similar to XP_002311269.1 predicted protein [Populus trichocarpa]	1.19776	0.514395
1.1.4	PS.lightreaction.ATP synthase	Nta.5257	strongly similar to NP_195563.1 vacuolar ATP synthase subunit B, putative / V-ATPase B subunit, putative / vacuolar proton pump B subunit, putative / V-ATPase 57 kDa subunit, putative [Arabidopsis thaliana]	-0.210461	-1.19017
1.1.4.2	PS.lightreaction.ATP synthase.beta subunit	Nta.6294	strongly similar to NP_054505.1 ATP synthase CF1 epsilon subunit [Nicotiana tabacum]	0.2512	1.17072
1.1.4.3	PS.lightreaction.ATP synthase.epsilon chain	Nta.6294	strongly similar to NP_054505.1 ATP synthase CF1 epsilon subunit [Nicotiana tabacum]	0.2512	1.17072
1.1.4.4	PS.lightreaction.ATP synthase.gamma chain	Nta.3520	Tobacco cDNA I-700, poly(A), binding to human beta-interferon 3UTR	-2.27126	-2.33388
1.1.4.7	PS.lightreaction.ATP synthase.delta chain	Nta.11667	weakly similar to XP_002320885.1 predicted protein [Populus trichocarpa]	-2.08827	-2.11321
1.1.4.7	PS.lightreaction.ATP synthase.delta chain	Nta.5360	AtpD mRNA for delta subunit of chloroplast ATP synthase	-2.34804	-2.57448
1.1.4.9	PS.lightreaction.ATP synthase.subunit B (ATPX)	Nta.23250	moderately similar to XP_002324301.1 predicted protein [Populus trichocarpa]	-2.23154	-3.13096
1.1.4.9	PS.lightreaction.ATP synthase.subunit B (ATPX)	Nta.6455	moderately similar to XP_002324301.1 predicted protein [Populus trichocarpa]	-2.53976	-2.80946
1.1.40	PS.lightreaction.cyclic electron flow-chlororespiration	A_95_P007116	GB|X05881.1|CAA29304.1 9kd polypeptide (psaC gene product, AA 1-81) [Nicotiana tabacum] [NP918023]	-0.704715	-1.21494
1.1.40	PS.lightreaction.cyclic electron flow-chlororespiration	A_95_P023626	UniRef100_P06265 Cluster: NAD(P)H-quinone oxidoreductase chain 5, chloroplast (EC 1.6.5.-) (NAD(P)H dehydrogenase, chain 5); n=3; Nicotiana|Rep: NAD(P)H-quinone oxidoreductase chain 5, chloroplast (EC 1.6.5.-) (NAD(P)H dehydrogenase, chain 5) - Nicotiana tabacum (Common tobacco), complete [TC122957]	-1.17624	0.0626861
1.1.40	PS.lightreaction.cyclic electron flow-chlororespiration	A_95_P056056	similar to UniRef100_A7QG94 Cluster: Chromosome undetermined scaffold_91, whole genome shotgun sequence; n=1; Vitis vinifera|Rep: Chromosome undetermined scaffold_91, whole genome shotgun sequence - Vitis vinifera (Grape), partial (22%) [BP133862]	-1.14029	-1.02052
1.1.40	PS.lightreaction.cyclic electron flow-chlororespiration	A_95_P114562	Chloroplast post-illumination chlorophyll fluorescence increase protein; n=1; Nicotiana tabacum|Rep: Chloroplast post-illumination chlorophyll fluorescence increase protein - Nicotiana tabacum (Common tobacco) [CV021666]	-1.8943	-2.53526
1.1.40	PS.lightreaction.cyclic electron flow-chlororespiration	Nta.12086	moderately similar to XP_002319440.1 predicted protein [Populus trichocarpa]	-2.76461	-2.91896
1.1.40	PS.lightreaction.cyclic electron flow-chlororespiration	Nta.13749	strongly similar to NP_054561.1 NADH dehydrogenase subunit I [Nicotiana tabacum]	-1.15191	0.2692
1.1.40	PS.lightreaction.cyclic electron flow-chlororespiration	Nta.16502	moderately similar to XP_002280415.1 PREDICTED: hypothetical protein [Vitis vinifera]	-2.59882	-3.04674
1.1.40	PS.lightreaction.cyclic electron flow-chlororespiration	Nta.19705	moderately similar to XP_002280415.1 PREDICTED: hypothetical protein [Vitis vinifera]	-2.41247	-2.51879
1.1.40	PS.lightreaction.cyclic electron flow-chlororespiration	Nta.2127	Transcribed locus	-1.40663	-2.20593
1.1.40	PS.lightreaction.cyclic electron flow-chlororespiration	Nta.2599	Chloroplast post-illumination chlorophyll fluorescence increase protein mRNA, complete cds; nuclear gene for chloroplast product	-1.76164	-2.08371
1.1.40	PS.lightreaction.cyclic electron flow-chlororespiration	Nta.6144	moderately similar to NP_567672.1 PGR5-LIKE A [Arabidopsis thaliana]	-2.84465	-3.19097
1.1.40	PS.lightreaction.cyclic electron flow-chlororespiration	Nta.6178	moderately similar to NP_565327.1 PGR5 (proton gradient regulation 5); electron carrier [Arabidopsis thaliana]	-1.23176	-1.51331
1.1.40	PS.lightreaction.cyclic electron flow-chlororespiration	Nta.837	moderately similar to NP_192933.2 PGRL1B (PGR5-Like B) [Arabidopsis thaliana]	-2.47941	-2.96003
1.1.5	PS.lightreaction.other electron carrier (ox/red)	Nta.7041	moderately similar to NP_568640.1 cytochrome c6 (ATC6) [Arabidopsis thaliana]	-1.67642	-1.494
1.1.5.1	PS.lightreaction.other electron carrier (ox/red).plastocyanin	Nta.10742	Phospholipase D alpha3	-1.47757	-1.22164
1.1.5.1	PS.lightreaction.other electron carrier (ox/red).plastocyanin	Nta.18423	moderately similar to XP_002460594.1 hypothetical protein SORBIDRAFT_02g031540 [Sorghum bicolor]	2.12621	3.25848
1.1.5.1	PS.lightreaction.other electron carrier (ox/red).plastocyanin	Nta.23176	Phospholipase D beta 1	4.36114	5.483
1.1.5.1	PS.lightreaction.other electron carrier (ox/red).plastocyanin	Nta.2697	moderately similar to XP_002285904.1 PREDICTED: hypothetical protein [Vitis vinifera]	-2.96222	-3.37436
1.1.5.1	PS.lightreaction.other electron carrier (ox/red).plastocyanin	Nta.3878	moderately similar to NP_849539.1 PLDGAMMA2; phospholipase D [Arabidopsis thaliana]	3.84489	5.81198
1.1.5.1	PS.lightreaction.other electron carrier (ox/red).plastocyanin	Nta.785	Phospholipase D	1.25955	1.54702
1.1.5.1	PS.lightreaction.other electron carrier (ox/red).plastocyanin	Nta.9441	moderately similar to XP_002285904.1 PREDICTED: hypothetical protein [Vitis vinifera]	-2.62204	-3.35602
1.1.5.2	PS.lightreaction.other electron carrier (ox/red).ferredoxin	A_95_P216502	Putative TPR domain containing protein, identical; n=1; Solanum demissum|Rep: Putative TPR domain containing protein, identical - Solanum demissum (Wild potato) [TA20720_4097]	-1.08425	-1.02464
1.1.5.2	PS.lightreaction.other electron carrier (ox/red).ferredoxin	Nta.10272	moderately similar to XP_002327062.1 predicted protein [Populus trichocarpa]	-0.635632	-1.1539
1.1.5.2	PS.lightreaction.other electron carrier (ox/red).ferredoxin	Nta.10754	moderately similar to XP_002314698.1 predicted protein [Populus trichocarpa]	-2.40536	-2.17076
1.1.5.2	PS.lightreaction.other electron carrier (ox/red).ferredoxin	Nta.1476	moderately similar to XP_002466660.1 hypothetical protein SORBIDRAFT_01g011770 [Sorghum bicolor]	-1.93563	-2.11994
1.1.5.2	PS.lightreaction.other electron carrier (ox/red).ferredoxin	Nta.234	moderately similar to NP_567899.1 ferredoxin-related [Arabidopsis thaliana]	-2.60413	-3.36405
1.1.5.2	PS.lightreaction.other electron carrier (ox/red).ferredoxin	Nta.2519	Strain NC82 chloroplast Tsip1-interacting ferredoxin mRNA, complete cds; nuclear gene for chloroplast product	-2.14346	-1.77648
1.1.5.2	PS.lightreaction.other electron carrier (ox/red).ferredoxin	Nta.26958	moderately similar to XP_002438007.1 hypothetical protein SORBIDRAFT_10g006400 [Sorghum bicolor]	1.39694	0.568282
1.1.5.2	PS.lightreaction.other electron carrier (ox/red).ferredoxin	Nta.3024	moderately similar to XP_002284206.1 PREDICTED: hypothetical protein [Vitis vinifera]	-2.73238	-3.59659
1.1.5.2	PS.lightreaction.other electron carrier (ox/red).ferredoxin	Nta.5297	moderately similar to NP_001051821.1 Os03g0835900 [Oryza sativa Japonica Group]	1.0759	0.854352
1.1.5.2	PS.lightreaction.other electron carrier (ox/red).ferredoxin	Nta.5399	moderately similar to XP_002281459.1 PREDICTED: hypothetical protein [Vitis vinifera]	-2.20029	-2.51515
1.1.5.2	PS.lightreaction.other electron carrier (ox/red).ferredoxin	Nta.7381	weakly similar to NP_180320.1 ATFD3 (ferredoxin 3); 2 iron, 2 sulfur cluster binding / electron carrier/ iron-sulfur cluster binding [Arabidopsis thaliana]	2.6872	1.87566
1.1.5.2	PS.lightreaction.other electron carrier (ox/red).ferredoxin	Nta.9424	moderately similar to XP_001692808.1 apoferredoxin [Chlamydomonas reinhardtii]	-2.35185	-3.04742
1.1.5.3	PS.lightreaction.other electron carrier (ox/red).ferredoxin reductase	Nta.120	Ferredoxin-NADP oxidoreductase	2.06661	1.23985
1.1.5.3	PS.lightreaction.other electron carrier (ox/red).ferredoxin reductase	Nta.4235	moderately similar to NP_201420.1 FNR1 (FERREDOXIN-NADP(+)-OXIDOREDUCTASE 1); NADPH dehydrogenase/ electron transporter, transferring electrons within the cyclic electron transport pathway of photosynthesis/ electron transporter, transferring electrons within the noncyclic electron t	-2.3606	-2.59839
1.1.6	PS.lightreaction.NADH DH	A_95_P007116	GB|X05881.1|CAA29304.1 9kd polypeptide (psaC gene product, AA 1-81) [Nicotiana tabacum] [NP918023]	-0.704715	-1.21494
1.1.6	PS.lightreaction.NADH DH	A_95_P023626	UniRef100_P06265 Cluster: NAD(P)H-quinone oxidoreductase chain 5, chloroplast (EC 1.6.5.-) (NAD(P)H dehydrogenase, chain 5); n=3; Nicotiana|Rep: NAD(P)H-quinone oxidoreductase chain 5, chloroplast (EC 1.6.5.-) (NAD(P)H dehydrogenase, chain 5) - Nicotiana tabacum (Common tobacco), complete [TC122957]	-1.17624	0.0626861
1.1.6	PS.lightreaction.NADH DH	Nta.10850	moderately similar to XP_002984034.1 hypothetical protein SELMODRAFT_49258 [Selaginella moellendorffii]	-0.980961	-1.31694
1.1.6	PS.lightreaction.NADH DH	Nta.10996	moderately similar to XP_002306657.1 predicted protein [Populus trichocarpa]	-2.63029	-2.86712
1.1.6	PS.lightreaction.NADH DH	Nta.12086	moderately similar to XP_002319440.1 predicted protein [Populus trichocarpa]	-2.76461	-2.91896
1.1.6	PS.lightreaction.NADH DH	Nta.13749	strongly similar to NP_054561.1 NADH dehydrogenase subunit I [Nicotiana tabacum]	-1.15191	0.2692
1.1.6	PS.lightreaction.NADH DH	Nta.21643	weakly similar to XP_002284679.1 PREDICTED: hypothetical protein [Vitis vinifera]	-1.33251	-1.61557
1.1.6	PS.lightreaction.NADH DH	Nta.22386	weakly similar to NP_001055267.1 Os05g0348100 [Oryza sativa (japonica cultivar-group)]	-2.39615	-2.92544
1.2.1	PS.photorespiration.phosphoglycolate phosphatase	Nta.6013	CDNA-AFLP-fragment BSTC21-1-200, cultivar Bright Yellow 2	-2.275	-2.52061
1.2.2	PS.photorespiration.glycolate oxydase	Nta.10177	weakly similar to NP_196214.1 MEE60 (maternal effect embryo arrest 60) [Arabidopsis thaliana]	-1.52074	-1.97279
1.2.2	PS.photorespiration.glycolate oxydase	Nta.1474	moderately similar to NP_192640.1 APX4 (ASCORBATE PEROXIDASE 4); heme binding / peroxidase [Arabidopsis thaliana]	-2.18047	-2.67197
1.2.2	PS.photorespiration.glycolate oxydase	Nta.15606	Transcribed locus	4.99119	5.80077
1.2.2	PS.photorespiration.glycolate oxydase	Nta.16384	moderately similar to XP_002263287.1 PREDICTED: hypothetical protein [Vitis vinifera]	-0.777685	-1.07651
1.2.2	PS.photorespiration.glycolate oxydase	Nta.20721	moderately similar to XP_002283391.1 PREDICTED: hypothetical protein [Vitis vinifera]	-1.77993	-1.52159
1.2.2	PS.photorespiration.glycolate oxydase	Nta.22420	moderately similar to XP_002308765.1 predicted protein [Populus trichocarpa]	-1.81869	-2.42033
1.2.2	PS.photorespiration.glycolate oxydase	Nta.22975	moderately similar to XP_002323124.1 predicted protein [Populus trichocarpa]	-1.37996	-2.45172
1.2.2	PS.photorespiration.glycolate oxydase	Nta.26896	moderately similar to NP_172720.1 unknown protein [Arabidopsis thaliana]	3.18869	3.81281
1.2.2	PS.photorespiration.glycolate oxydase	Nta.5804	strongly similar to NP_188060.1 (S)-2-hydroxy-acid oxidase, peroxisomal, putative / glycolate oxidase, putative / short chain alpha-hydroxy acid oxidase, putative [Arabidopsis thaliana]	-1.87815	-2.18506
1.2.3	PS.photorespiration.aminotransferases peroxisomal	Nta.5856	moderately similar to NP_177215.1 AOAT2 (ALANINE-2-OXOGLUTARATE AMINOTRANSFERASE 2); L-alanine:2-oxoglutarate aminotransferase/ glycine:2-oxoglutarate aminotransferase [Arabidopsis thaliana]	-2.75139	-2.9964
1.2.3	PS.photorespiration.aminotransferases peroxisomal	Nta.6136	moderately similar to NP_178969.1 AGT (ALANINE:GLYOXYLATE AMINOTRANSFERASE); alanine-glyoxylate transaminase/ serine-glyoxylate transaminase/ serine-pyruvate transaminase [Arabidopsis thaliana]	-1.42522	-1.53565
1.2.4.1	PS.photorespiration.glycine cleavage.P subunit	Nta.6396	moderately similar to NP_195027.1 AtGLDP1 (Arabidopsis thaliana glycine decarboxylase P-protein 1); catalytic/ glycine dehydrogenase (decarboxylating)/ pyridoxal phosphate binding	-2.57603	-3.48117
1.2.4.2	PS.photorespiration.glycine cleavage.T subunit	Nta.2554	moderately similar to NP_172650.1 aminomethyltransferase, putative [Arabidopsis thaliana]	-2.90871	-3.09149
1.2.4.4	PS.photorespiration.glycine cleavage.H protein	Nta.1555	moderately similar to XP_002329524.1 precursor of carboxylase h-protein 3, glycine decarboxylase complex [Populus trichocarpa]	-2.68268	-3.41457
1.2.5	PS.photorespiration.serine hydroxymethyltransferase	Nta.13698	moderately similar to NP_851080.1 SHM2 (SERINE HYDROXYMETHYLTRANSFERASE 2); catalytic/ glycine hydroxymethyltransferase/ pyridoxal phosphate binding [Arabidopsis thaliana]	-1.0302	-1.01897
1.2.5	PS.photorespiration.serine hydroxymethyltransferase	Nta.14498	Transcribed locus	-1.37064	-1.71816
1.2.5	PS.photorespiration.serine hydroxymethyltransferase	Nta.16924	Transcribed locus	-1.14531	-1.38581
1.2.5	PS.photorespiration.serine hydroxymethyltransferase	Nta.25305	weakly similar to XP_002279349.1 PREDICTED: hypothetical protein [Vitis vinifera]	-0.846309	-1.31775
1.2.5	PS.photorespiration.serine hydroxymethyltransferase	Nta.6284	strongly similar to NP_195506.1 SHM1 (SERINE TRANSHYDROXYMETHYLTRANSFERASE 1); glycine hydroxymethyltransferase/ poly(U) binding [Arabidopsis thaliana]	-2.1569	-2.53074
1.2.6	PS.photorespiration.hydroxypyruvate reductase	Nta.11366	weakly similar to XP_002299574.1 predicted protein [Populus trichocarpa]	-1.20254	-0.942384
1.2.6	PS.photorespiration.hydroxypyruvate reductase	Nta.16189	moderately similar to XP_002284500.1 PREDICTED: hypothetical protein [Vitis vinifera]	-1.27888	-1.20719
1.2.6	PS.photorespiration.hydroxypyruvate reductase	Nta.954	strongly similar to NP_176968.1 HPR; glycerate dehydrogenase/ poly(U) binding [Arabidopsis thaliana]	-2.30209	-2.89764
1.2.7	PS.photorespiration.glycerate kinase	Nta.5895	moderately similar to NP_001077855.1 phosphoribulokinase/uridine kinase-related [Arabidopsis thaliana]	-3.00986	-2.79023
1.3.10	PS.calvin cycle.Rib5P Isomerase	Nta.2391	moderately similar to XP_002270834.1 PREDICTED: hypothetical protein [Vitis vinifera]	-1.31631	-1.51844
1.3.10	PS.calvin cycle.Rib5P Isomerase	Nta.6713	moderately similar to XP_002983271.1 hypothetical protein SELMODRAFT_117990 [Selaginella moellendorffii]	-2.40687	-2.14354
1.3.10	PS.calvin cycle.Rib5P Isomerase	Nta.7670	Clone PR49 mRNA sequence	-2.02595	-2.9612
1.3.10	PS.calvin cycle.Rib5P Isomerase	Nta.8534	moderately similar to XP_002284079.1 PREDICTED: hypothetical protein [Vitis vinifera]	-0.9194	-1.09088
1.3.10	PS.calvin cycle.Rib5P Isomerase	Nta.9121	moderately similar to XP_002284079.1 PREDICTED: hypothetical protein [Vitis vinifera]	-1.82485	-1.85865
1.3.11	PS.calvin cycle.RPE	Nta.5529	strongly similar to NP_200949.1 RPE; catalytic/ ribulose-phosphate 3-epimerase [Arabidopsis thaliana]	-1.73188	-1.61836
1.3.12	PS.calvin cycle.PRK	Nta.6520	strongly similar to NP_174486.1 PRK (PHOSPHORIBULOKINASE); ATP binding / phosphoribulokinase/ protein binding [Arabidopsis thaliana]	-2.91234	-2.71322
1.3.13	PS.calvin cycle.rubisco interacting	Nta.11365	strongly similar to NP_179569.1 clathrin adaptor complex small chain family protein [Arabidopsis thaliana]	0.512517	1.02054
1.3.13	PS.calvin cycle.rubisco interacting	Nta.11685	moderately similar to XP_002275707.1 PREDICTED: hypothetical protein [Vitis vinifera]	-2.28378	-2.9493
1.3.13	PS.calvin cycle.rubisco interacting	Nta.17229	moderately similar to XP_002281670.1 PREDICTED: hypothetical protein [Vitis vinifera]	-1.32267	-1.05473
1.3.13	PS.calvin cycle.rubisco interacting	Nta.18649	moderately similar to NP_180367.1 CPN60A (CHAPERONIN-60ALPHA); ATP binding / protein binding [Arabidopsis thaliana]	0.187967	-1.00076
1.3.13	PS.calvin cycle.rubisco interacting	Nta.189	strongly similar to XP_002284134.1 PREDICTED: hypothetical protein [Vitis vinifera]	-1.51699	-1.65163
1.3.13	PS.calvin cycle.rubisco interacting	Nta.22622	strongly similar to NP_177410.1 developmentally regulated GTP-binding protein, putative [Arabidopsis thaliana]	1.33858	1.06867
1.3.13	PS.calvin cycle.rubisco interacting	Nta.2793	moderately similar to NP_180367.1 CPN60A (CHAPERONIN-60ALPHA); ATP binding / protein binding [Arabidopsis thaliana]	-1.29354	-3.0328
1.3.13	PS.calvin cycle.rubisco interacting	Nta.3513	Heterotrimeric GTP-binding protein beta subunit	0.844175	1.26087
1.3.13	PS.calvin cycle.rubisco interacting	Nta.3628	Ribulose-1,5 bisphosphate carboxylase/oxygenase large subunit N-methyltransferase (rbcmtT)	-2.87309	-3.74409
1.3.13	PS.calvin cycle.rubisco interacting	Nta.6161	Rubisco activase precursor (Rca)	-2.45584	-2.18027
1.3.13	PS.calvin cycle.rubisco interacting	Nta.6172	Transcribed locus	-1.21613	-1.17377
1.3.13	PS.calvin cycle.rubisco interacting	Nta.6335	Rca gene for ribulose bisphosphate carboxylase activase (pJQ4)	-0.374373	-1.0982
1.3.13	PS.calvin cycle.rubisco interacting	Nta.9782	moderately similar to NP_850321.1 RCA (RUBISCO ACTIVASE); ADP binding / ATP binding / enzyme regulator/ ribulose-1,5-bisphosphate carboxylase/oxygenase activator [Arabidopsis thaliana]	-2.01151	-1.99285
1.3.2	PS.calvin cycle.rubisco small subunit	A_95_P105847	UniRef100_Q84QE5 Cluster: Ribulose bisphosphate carboxylase small chain; n=1; Nicotiana tabacum|Rep: Ribulose bisphosphate carboxylase small chain - Nicotiana tabacum (Common tobacco), partial (13%) [CV017644]	-2.82908	-3.99877
1.3.2	PS.calvin cycle.rubisco small subunit	Nta.1029	Inorganic pyrophosphatase (TVP17 clone)	-1.09651	-1.46254
1.3.2	PS.calvin cycle.rubisco small subunit	Nta.10337	weakly similar to NP_567510.1 heat shock protein 70, putative / HSP70, putative [Arabidopsis thaliana]	2.42231	2.93903
1.3.2	PS.calvin cycle.rubisco small subunit	Nta.10415	moderately similar to NP_001046107.2 Os02g0184200 [Oryza sativa Japonica Group]	4.73879	5.67919
1.3.2	PS.calvin cycle.rubisco small subunit	Nta.1407	moderately similar to NP_974756.1 2-oxoisovalerate dehydrogenase, putative / 3-methyl-2-oxobutanoate dehydrogenase, putative / branched-chain alpha-keto acid dehydrogenase E1 alpha subunit, putative [Arabidopsis thaliana]	-1.24517	-1.68388
1.3.2	PS.calvin cycle.rubisco small subunit	Nta.15085	weakly similar to XP_002270811.1 PREDICTED: hypothetical protein [Vitis vinifera]	-1.1574	-0.367603
1.3.2	PS.calvin cycle.rubisco small subunit	Nta.23005	weakly similar to XP_002315985.1 predicted protein [Populus trichocarpa]	3.73207	4.86737
1.3.2	PS.calvin cycle.rubisco small subunit	Nta.23240	weakly similar to NP_001047244.1 Os02g0581300 [Oryza sativa Japonica Group]	2.64711	3.20659
1.3.2	PS.calvin cycle.rubisco small subunit	Nta.2953	Ribosomal protein L27	-2.54522	-2.8568
1.3.2	PS.calvin cycle.rubisco small subunit	Nta.6552	Putative ribulose bisphosphate carboxylase small subunit protein precursor, mRNA, complete cds; nuclear gene for chloroplast product	-1.66121	-2.09324
1.3.2	PS.calvin cycle.rubisco small subunit	Nta.7095	weakly similar to XP_002284798.1 PREDICTED: hypothetical protein [Vitis vinifera]	-1.23511	-1.04596
1.3.2	PS.calvin cycle.rubisco small subunit	Nta.7256	Inorganic pyrophosphatase (TVP9 clone)	-0.845926	-1.03929
1.3.2	PS.calvin cycle.rubisco small subunit	Nta.7315	Inorganic pyrophosphatase (TVP5clone)	-0.550318	-1.19345
1.3.2	PS.calvin cycle.rubisco small subunit	Nta.9379	moderately similar to NP_198657.1 ribulose bisphosphate carboxylase small chain 3B / RuBisCO small subunit 3B (RBCS-3B) (ATS3B) [Arabidopsis thaliana]	-1.4953	-1.58187
1.3.3	PS.calvin cycle.phosphoglycerate kinase	A_95_P025911	Gb|AAB08476.1; n=2; Arabidopsis thaliana|Rep: Gb|AAB08476.1 - Arabidopsis thaliana (Mouse-ear cress) [BP129072]	-1.64785	-1.67545
1.3.3	PS.calvin cycle.phosphoglycerate kinase	A_95_P048036	similar to UniRef100_A1Y2J9 Cluster: Phosphoglycerate kinase; n=1; Helianthus annuus|Rep: Phosphoglycerate kinase - Helianthus annuus (Common sunflower), partial (10%) [BP131804]	1.34232	1.08681
1.3.3	PS.calvin cycle.phosphoglycerate kinase	Nta.11834	moderately similar to NP_178073.1 PGK (PHOSPHOGLYCERATE KINASE); phosphoglycerate kinase [Arabidopsis thaliana]	1.72672	1.94459
1.3.3	PS.calvin cycle.phosphoglycerate kinase	Nta.6311	Phosphoglycerate kinase (chloroplast isoenzyme)	-2.38711	-2.85893
1.3.3	PS.calvin cycle.phosphoglycerate kinase	Nta.7278	Phosphoglycerate kinase (cytosolic isoenzyme)	1.01961	1.77944
1.3.4	PS.calvin cycle.GAP	Nta.16924	Transcribed locus	-1.14531	-1.38581
1.3.4	PS.calvin cycle.GAP	Nta.21917	weakly similar to XP_002267977.1 PREDICTED: hypothetical protein [Vitis vinifera]	-2.66087	-1.09064
1.3.4	PS.calvin cycle.GAP	Nta.3633	ORF	0.308909	1.88018
1.3.4	PS.calvin cycle.GAP	Nta.3913	A31 mRNA for chromomethylase-like protein	-1.39288	-0.715454
1.3.4	PS.calvin cycle.GAP	Nta.5276	moderately similar to NP_001064023.1 Os10g0104900 [Oryza sativa Japonica Group]	-2.74366	-2.65153
1.3.4	PS.calvin cycle.GAP	Nta.6303	strongly similar to NP_174996.1 GAPB (GLYCERALDEHYDE-3-PHOSPHATE DEHYDROGENASE B SUBUNIT); glyceraldehyde-3-phosphate dehydrogenase (NADP+)/ glyceraldehyde-3-phosphate dehydrogenase [Arabidopsis thaliana]	-3.23157	-3.54086
1.3.4	PS.calvin cycle.GAP	Nta.6340	strongly similar to NP_180004.1 ALDH11A3; 3-chloroallyl aldehyde dehydrogenase/ glyceraldehyde-3-phosphate dehydrogenase (NADP+) [Arabidopsis thaliana]	-1.48374	-1.60094
1.3.4	PS.calvin cycle.GAP	Nta.6495	weakly similar to XP_002317572.1 predicted protein [Populus trichocarpa]	-0.0362109	2.26897
1.3.4	PS.calvin cycle.GAP	Nta.7089	Tobacco (N.tabacum) GapA mRNA encoding A-subunit of chloroplast glyceradehyde-3-phosphate dehydrogenase	-1.46983	-1.77879
1.3.5	PS.calvin cycle.TPI	Nta.123	moderately similar to XP_002283671.1 PREDICTED: hypothetical protein [Vitis vinifera]	-1.89428	-2.17505
1.3.5	PS.calvin cycle.TPI	Nta.1996	moderately similar to NP_179713.1 TIM (TRIOSEPHOSPHATE ISOMERASE); catalytic/ triose-phosphate isomerase [Arabidopsis thaliana]	-1.69648	-1.62615
1.3.5	PS.calvin cycle.TPI	Nta.304	moderately similar to XP_002267559.1 PREDICTED: ripening-related protein-like [Vitis vinifera]	0.48889	1.29217
1.3.5	PS.calvin cycle.TPI	Nta.5149	CDNA-AFLP fragment N_BC3M13-2 sequence	0.4122	2.23651
1.3.6	PS.calvin cycle.aldolase	Nta.2946	strongly similar to NP_194383.1 fructose-bisphosphate aldolase, putative [Arabidopsis thaliana]	-2.9291	-3.51799
1.3.6	PS.calvin cycle.aldolase	Nta.6348	strongly similar to NP_568049.1 fructose-bisphosphate aldolase, putative [Arabidopsis thaliana]	-3.13741	-3.2542
1.3.6	PS.calvin cycle.aldolase	Nta.6738	moderately similar to NP_178224.1 fructose-bisphosphate aldolase, putative [Arabidopsis thaliana]	1.79025	1.83743
1.3.6	PS.calvin cycle.aldolase	Nta.6744	Clone PR33 mRNA sequence	2.10416	1.64508
1.3.6	PS.calvin cycle.aldolase	Nta.9423	strongly similar to NP_568049.1 fructose-bisphosphate aldolase, putative [Arabidopsis thaliana]	-2.66548	-3.16771
1.3.6	PS.calvin cycle.aldolase	Nta.9552	moderately similar to NP_001045130.2 Os01g0905800 [Oryza sativa Japonica Group]	3.16321	2.34248
1.3.7	PS.calvin cycle.FBPase	Nta.13925	moderately similar to NP_190973.1 fructose-1,6-bisphosphatase, putative / D-fructose-1,6-bisphosphate 1-phosphohydrolase, putative / FBPase, putative [Arabidopsis thaliana]	-1.05981	-1.16986
1.3.7	PS.calvin cycle.FBPase	Nta.1914	moderately similar to NP_190973.1 fructose-1,6-bisphosphatase, putative / D-fructose-1,6-bisphosphate 1-phosphohydrolase, putative / FBPase, putative [Arabidopsis thaliana]	-2.46044	-2.30878
1.3.7	PS.calvin cycle.FBPase	Nta.2693	moderately similar to NP_190973.1 fructose-1,6-bisphosphatase, putative / D-fructose-1,6-bisphosphate 1-phosphohydrolase, putative / FBPase, putative [Arabidopsis thaliana]	-2.75907	-3.24054
1.3.7	PS.calvin cycle.FBPase	Nta.739	moderately similar to NP_175032.1 fructose-1,6-bisphosphatase, putative / D-fructose-1,6-bisphosphate 1-phosphohydrolase, putative / FBPase, putative [Arabidopsis thaliana]	-2.66424	-3.11612
1.3.7	PS.calvin cycle.FBPase	Nta.8679	moderately similar to XP_002323933.1 predicted protein [Populus trichocarpa]	-1.9765	-1.92851
1.3.8	PS.calvin cycle.transketolase	Nta.1511	Plastid transketolase mRNA, complete cds; nuclear gene for plastid product	-1.37519	-1.88128
1.3.8	PS.calvin cycle.transketolase	Nta.19636	Transcribed locus	-1.13983	-1.54513
1.3.8	PS.calvin cycle.transketolase	Nta.5890	CDNA-AFLP-fragment BSTC21-1-310, cultivar Bright Yellow 2	-0.881325	-1.41255
1.3.8	PS.calvin cycle.transketolase	Nta.8341	moderately similar to NP_568944.1 BON1 (BONZAI 1); calcium-dependent phospholipid binding [Arabidopsis thaliana]	1.09461	1.06106
1.3.8	PS.calvin cycle.transketolase	Nta.9636	strongly similar to XP_002320056.1 predicted protein [Populus trichocarpa]	-2.97197	-3.16342
1.3.9	PS.calvin cycle.sedoheptulose bisphosphatase	Nta.5211	moderately similar to NP_191139.1 SBPASE (sedoheptulose-bisphosphatase); phosphoric ester hydrolase/ sedoheptulose-bisphosphatase [Arabidopsis thaliana]	-2.52722	-2.99468
1.3.9	PS.calvin cycle.sedoheptulose bisphosphatase	Nta.852	moderately similar to NP_191139.1 SBPASE (sedoheptulose-bisphosphatase); phosphoric ester hydrolase/ sedoheptulose-bisphosphatase [Arabidopsis thaliana]	-3.13288	-3.29924
2.1.1.1	major CHO metabolism.synthesis.sucrose.SPS	Nta.3044	Sucrose-phosphate synthase isoform C (SPSC)	-2.06594	-2.31715
2.1.1.1	major CHO metabolism.synthesis.sucrose.SPS	Nta.4333	Sucrose-phosphate synthase isoform B (SPSB)	-1.74105	-2.7017
2.1.1.1	major CHO metabolism.synthesis.sucrose.SPS	Nta.7264	Sucrose-6-phosphate synthase A (SPSA)	-1.11748	-1.25047
2.1.1.2	major CHO metabolism.synthesis.sucrose.SPP	Nta.4100	Sucrose-6-phosphate phosphatase (SPP2)	-0.937528	-1.29215
2.1.1.2	major CHO metabolism.synthesis.sucrose.SPP	Nta.8481	Sucrose-6-phosphate phosphatase (SPP1)	-0.917028	-1.69645
2.1.1.3	major CHO metabolism.synthesis.sucrose.FBPase	Nta.2523	moderately similar to NP_198129.1 60S ribosomal protein L22 (RPL22C) [Arabidopsis thaliana]	1.28964	0.392706
2.1.1.3	major CHO metabolism.synthesis.sucrose.FBPase	Nta.739	moderately similar to NP_175032.1 fructose-1,6-bisphosphatase, putative / D-fructose-1,6-bisphosphate 1-phosphohydrolase, putative / FBPase, putative [Arabidopsis thaliana]	-2.66424	-3.11612
2.1.2	major CHO metabolism.synthesis.starch	Nta.14901	moderately similar to NP_565817.2 glycogenin glucosyltransferase (glycogenin)-related [Arabidopsis thaliana]	1.55957	1.96574
2.1.2.1	major CHO metabolism.synthesis.starch.AGPase	Nta.19187	moderately similar to NP_197423.1 APL1 (ADP GLUCOSE PYROPHOSPHORYLASE LARGE SUBUNIT 1); glucose-1-phosphate adenylyltransferase [Arabidopsis thaliana]	-0.716351	-1.06152
2.1.2.1	major CHO metabolism.synthesis.starch.AGPase	Nta.278	strongly similar to XP_002322146.1 predicted protein [Populus trichocarpa]	-1.09071	-1.08651
2.1.2.1	major CHO metabolism.synthesis.starch.AGPase	Nta.5824	strongly similar to NP_001105038.1 LOC541902 [Zea mays]	-2.70776	-2.6886
2.1.2.1	major CHO metabolism.synthesis.starch.AGPase	Nta.6232	moderately similar to NP_179753.1 APL4; glucose-1-phosphate adenylyltransferase [Arabidopsis thaliana]	-1.01987	0.320113
2.1.2.1	major CHO metabolism.synthesis.starch.AGPase	Nta.6499	moderately similar to NP_197423.1 APL1 (ADP GLUCOSE PYROPHOSPHORYLASE LARGE SUBUNIT 1); glucose-1-phosphate adenylyltransferase [Arabidopsis thaliana]	-2.81553	-3.05745
2.1.2.1	major CHO metabolism.synthesis.starch.AGPase	Nta.7285	ADP-glucose pyrophosphorylase small subunit (AGP)	-2.0842	-1.99589
2.1.2.2	major CHO metabolism.synthesis.starch.starch synthase	Nta.11492	moderately similar to XP_002307539.1 predicted protein [Populus trichocarpa]	-3.3699	-1.25867
2.1.2.2	major CHO metabolism.synthesis.starch.starch synthase	Nta.13818	moderately similar to XP_002283883.1 PREDICTED: similar to PDF [Vitis vinifera]	-1.25384	-0.396809
2.1.2.2	major CHO metabolism.synthesis.starch.starch synthase	Nta.14109	strongly similar to NP_054542.1 Ycf2 [Nicotiana tabacum]	-1.34402	0.0191148
2.1.2.2	major CHO metabolism.synthesis.starch.starch synthase	Nta.16118	moderately similar to NP_197818.1 SSI1 (SUPPRESSOR OF SALICYLIC ACID INSENSITIVITY 1); starch synthase/ transferase, transferring glycosyl groups [Arabidopsis thaliana]	-2.84327	-3.40365
2.1.2.2	major CHO metabolism.synthesis.starch.starch synthase	Nta.16267	moderately similar to NP_186767.1 AtSS2 (starch synthase 2); transferase, transferring glycosyl groups [Arabidopsis thaliana]	-1.65256	-2.04068
2.1.2.2	major CHO metabolism.synthesis.starch.starch synthase	Nta.19756	Transcribed locus	-2.36032	-2.77147
2.1.2.2	major CHO metabolism.synthesis.starch.starch synthase	Nta.27236	Transcribed locus	-1.78812	-1.25285
2.1.2.2	major CHO metabolism.synthesis.starch.starch synthase	Nta.517	moderately similar to XP_002269011.1 PREDICTED: hypothetical protein [Vitis vinifera]	-1.78159	-2.30701
2.1.2.2	major CHO metabolism.synthesis.starch.starch synthase	Nta.5860	moderately similar to NP_174566.1 starch synthase, putative [Arabidopsis thaliana]	-2.94993	-3.40694
2.1.2.2	major CHO metabolism.synthesis.starch.starch synthase	Nta.7710	Granule-bound starch synthase	-2.97716	-3.60962
2.1.2.3	major CHO metabolism.synthesis.starch.starch branching	C11433_at	TT-25_M08 Samsun trichome library Nicotiana tabacum cDNA, mRNA sequence [FG637157]	-1.83193	-1.85253
2.1.2.3	major CHO metabolism.synthesis.starch.starch branching	Nta.11481	moderately similar to NP_195985.3 SBE2.2 (starch branching enzyme 2.2); 1,4-alpha-glucan branching enzyme [Arabidopsis thaliana]	-1.84601	-1.92729
2.1.2.3	major CHO metabolism.synthesis.starch.starch branching	Nta.13392	Transcribed locus	-1.50025	-1.33944
2.1.2.3	major CHO metabolism.synthesis.starch.starch branching	Nta.263	moderately similar to NP_001105370.1 starch branching enzyme1 [Zea mays]	-1.3368	-1.30431
2.1.2.3	major CHO metabolism.synthesis.starch.starch branching	Nta.6525	moderately similar to XP_002284808.1 PREDICTED: hypothetical protein [Vitis vinifera]	-2.71335	-2.97178
2.1.2.3	major CHO metabolism.synthesis.starch.starch branching	Nta.7709	Starch branching enzyme	-1.42903	-1.49761
2.1.2.4	major CHO metabolism.synthesis.starch.debranching	A_95_P043331	homologue to UniRef100_Q1L5W3 Cluster: Isoamylase isoform 2; n=1; Nicotiana langsdorffii x Nicotiana sanderae|Rep: Isoamylase isoform 2 - Nicotiana langsdorffii x Nicotiana sanderae (Ornamental tobacco), partial (20%) [BP130586]	-0.611524	-1.44884
2.1.2.4	major CHO metabolism.synthesis.starch.debranching	Nta.9254	moderately similar to XP_002284042.1 PREDICTED: similar to isoamylase-type starch-debranching enzyme 3 [Vitis vinifera]	-0.551377	-1.37091
2.1.2.5	major CHO metabolism.synthesis.starch.transporter	Nta.17317	moderately similar to NP_568345.1 ER-ANT1 (ENDOPLASMIC RETICULUM-DENINE NUCLEOTIDE TRANSPORTER 1); ATP:ADP antiporter/ binding [Arabidopsis thaliana]	-1.47144	-1.46548
2.1.2.5	major CHO metabolism.synthesis.starch.transporter	Nta.21247	strongly similar to NP_989562.2 adenine nucleotide translocator 3 [Gallus gallus]	1.47965	1.71851
2.1.2.5	major CHO metabolism.synthesis.starch.transporter	Nta.2785	strongly similar to NP_187470.1 AAC1 (ADP/ATP CARRIER 1); ATP:ADP antiporter/ binding [Arabidopsis thaliana]	1.34036	1.04031
2.1.2.5	major CHO metabolism.synthesis.starch.transporter	Nta.6490	NtGPT mRNA for glucose-6-phosphate translocator	1.9363	3.61592
2.2.1.1	major CHO metabolism.degradation.sucrose.fructokinase	Nta.11556	weakly similar to XP_002273674.1 PREDICTED: hypothetical protein [Vitis vinifera]	0.128187	-1.02817
2.2.1.1	major CHO metabolism.degradation.sucrose.fructokinase	Nta.13385	moderately similar to NP_199996.1 pfkB-type carbohydrate kinase family protein [Arabidopsis thaliana]	2.77382	1.68312
2.2.1.1	major CHO metabolism.degradation.sucrose.fructokinase	Nta.6905	NtFrk mRNA for fructokinase	1.16884	0.643017
2.2.1.3.1	major CHO metabolism.degradation.sucrose.invertases.neutral	A_95_P141172	similar to UniRef100_Q94G20 Cluster: KRP120-2; n=1; Daucus carota|Rep: KRP120-2 - Daucus carota (Carrot), partial (19%) [EB444965]	-2.15945	-2.53451
2.2.1.3.1	major CHO metabolism.degradation.sucrose.invertases.neutral	Nta.10146	moderately similar to NP_197081.1 AtGNA1 (Arabidopsis thaliana glucose-6-phosphate acetyltransferase 1); N-acetyltransferase/ glucosamine 6-phosphate N-acetyltransferase	-0.822814	-1.13428
2.2.1.3.1	major CHO metabolism.degradation.sucrose.invertases.neutral	Nta.10236	moderately similar to XP_002307540.1 predicted protein [Populus trichocarpa]	-1.89558	-1.99339
2.2.1.3.1	major CHO metabolism.degradation.sucrose.invertases.neutral	Nta.11039	moderately similar to XP_002301758.1 predicted protein [Populus trichocarpa]	1.22032	1.19022
2.2.1.3.1	major CHO metabolism.degradation.sucrose.invertases.neutral	Nta.11040	moderately similar to XP_002324426.1 predicted protein [Populus trichocarpa]	1.4321	1.51386
2.2.1.3.1	major CHO metabolism.degradation.sucrose.invertases.neutral	Nta.12241	moderately similar to NP_181300.1 EXP3 [Arabidopsis thaliana]	-1.98078	-1.95047
2.2.1.3.1	major CHO metabolism.degradation.sucrose.invertases.neutral	Nta.12399	weakly similar to NP_001051574.1 Os03g0799100 [Oryza sativa Japonica Group]	-1.16996	-1.2918
2.2.1.3.1	major CHO metabolism.degradation.sucrose.invertases.neutral	Nta.1266	weakly similar to XP_002266422.1 PREDICTED: hypothetical protein [Vitis vinifera]	-1.82852	-1.94697
2.2.1.3.1	major CHO metabolism.degradation.sucrose.invertases.neutral	Nta.13405	Transcribed locus	-1.12851	-1.25048
2.2.1.3.1	major CHO metabolism.degradation.sucrose.invertases.neutral	Nta.13832	moderately similar to XP_002327751.1 predicted protein [Populus trichocarpa]	-0.110095	1.32143
2.2.1.3.1	major CHO metabolism.degradation.sucrose.invertases.neutral	Nta.1468	strongly similar to XP_002313736.1 predicted protein [Populus trichocarpa]	0.888469	1.61763
2.2.1.3.1	major CHO metabolism.degradation.sucrose.invertases.neutral	Nta.14843	NtMFP mRNA for multifunctional protein	3.64341	4.35699
2.2.1.3.1	major CHO metabolism.degradation.sucrose.invertases.neutral	Nta.15271	strongly similar to NP_201080.1 band 7 family protein [Arabidopsis thaliana]	1.65117	2.19525
2.2.1.3.1	major CHO metabolism.degradation.sucrose.invertases.neutral	Nta.15456	weakly similar to XP_002270371.1 PREDICTED: hypothetical protein [Vitis vinifera]	1.17909	1.47679
2.2.1.3.1	major CHO metabolism.degradation.sucrose.invertases.neutral	Nta.15728	moderately similar to XP_002283530.1 PREDICTED: hypothetical protein [Vitis vinifera]	-1.31185	-1.0489
2.2.1.3.1	major CHO metabolism.degradation.sucrose.invertases.neutral	Nta.15864	moderately similar to NP_174401.1 zinc-binding protein, putative / protein kinase C inhibitor, putative [Arabidopsis thaliana]	-0.530372	-1.29649
2.2.1.3.1	major CHO metabolism.degradation.sucrose.invertases.neutral	Nta.15942	moderately similar to NP_196072.1 unknown protein [Arabidopsis thaliana]	1.42061	1.18085
2.2.1.3.1	major CHO metabolism.degradation.sucrose.invertases.neutral	Nta.15964	strongly similar to XP_001691876.1 alpha tubulin 1 [Chlamydomonas reinhardtii]	-2.52898	-1.15636
2.2.1.3.1	major CHO metabolism.degradation.sucrose.invertases.neutral	Nta.16034	moderately similar to NP_177882.1 LACS9 (LONG CHAIN ACYL-COA SYNTHETASE 9); long-chain-fatty-acid-CoA ligase [Arabidopsis thaliana]	-1.52227	-1.50081
2.2.1.3.1	major CHO metabolism.degradation.sucrose.invertases.neutral	Nta.16089	Transcribed locus	-0.790718	-1.02495
2.2.1.3.1	major CHO metabolism.degradation.sucrose.invertases.neutral	Nta.17040	moderately similar to XP_002275648.1 PREDICTED: hypothetical protein [Vitis vinifera]	0.772923	1.39829
2.2.1.3.1	major CHO metabolism.degradation.sucrose.invertases.neutral	Nta.17362	moderately similar to XP_002270524.1 PREDICTED: hypothetical protein [Vitis vinifera]	1.23764	1.36715
2.2.1.3.1	major CHO metabolism.degradation.sucrose.invertases.neutral	Nta.17400	moderately similar to XP_002282487.1 PREDICTED: hypothetical protein [Vitis vinifera]	-0.761554	-1.20448
2.2.1.3.1	major CHO metabolism.degradation.sucrose.invertases.neutral	Nta.17974	weakly similar to NP_191442.2 haloacid dehalogenase (HAD) superfamily protein [Arabidopsis thaliana]	-2.41078	-2.60655
2.2.1.3.1	major CHO metabolism.degradation.sucrose.invertases.neutral	Nta.2178	moderately similar to XP_002324426.1 predicted protein [Populus trichocarpa]	2.06174	2.08836
2.2.1.3.1	major CHO metabolism.degradation.sucrose.invertases.neutral	Nta.22383	moderately similar to XP_002319744.1 predicted protein [Populus trichocarpa]	2.30325	2.45713
2.2.1.3.1	major CHO metabolism.degradation.sucrose.invertases.neutral	Nta.22834	weakly similar to NP_195212.1 beta-fructofuranosidase, putative / invertase, putative / saccharase, putative / beta-fructosidase, putative [Arabidopsis thaliana]	0.655546	1.02333
2.2.1.3.1	major CHO metabolism.degradation.sucrose.invertases.neutral	Nta.26925	moderately similar to XP_002275936.1 PREDICTED: hypothetical protein [Vitis vinifera]	-0.948576	-2.18016
2.2.1.3.1	major CHO metabolism.degradation.sucrose.invertases.neutral	Nta.2988	moderately similar to XP_002282642.1 PREDICTED: hypothetical protein [Vitis vinifera]	-1.64041	-1.77544
2.2.1.3.1	major CHO metabolism.degradation.sucrose.invertases.neutral	Nta.3274	moderately similar to XP_002321205.1 predicted protein [Populus trichocarpa]	1.46404	1.46065
2.2.1.3.1	major CHO metabolism.degradation.sucrose.invertases.neutral	Nta.3370	weakly similar to XP_002282518.1 PREDICTED: hypothetical protein [Vitis vinifera]	-2.19716	-2.27883
2.2.1.3.1	major CHO metabolism.degradation.sucrose.invertases.neutral	Nta.3632	ORF	1.81254	1.98438
2.2.1.3.1	major CHO metabolism.degradation.sucrose.invertases.neutral	Nta.3753	BYtuba mRNA for alpha tubulin	-2.30535	-1.93867
2.2.1.3.1	major CHO metabolism.degradation.sucrose.invertases.neutral	Nta.4020	Alpha-expansin precursor (Nt-EXPA6)	-1.93651	-2.21382
2.2.1.3.1	major CHO metabolism.degradation.sucrose.invertases.neutral	Nta.4043	Avr9/Cf-9 rapidly elicited protein 276 (ACRE276)	1.22456	1.69041
2.2.1.3.1	major CHO metabolism.degradation.sucrose.invertases.neutral	Nta.4044	Avr9/Cf-9 rapidly elicited protein 284 (ACRE284)	3.26953	3.26239
2.2.1.3.1	major CHO metabolism.degradation.sucrose.invertases.neutral	Nta.4150	Alpha-tubulin (tubA2 gene)	-1.97537	-2.07572
2.2.1.3.1	major CHO metabolism.degradation.sucrose.invertases.neutral	Nta.4348	MRNA, transcriptionally up-regulated region associated with genomic hypomethylation, clone: G17	1.82858	1.37696
2.2.1.3.1	major CHO metabolism.degradation.sucrose.invertases.neutral	Nta.5878	moderately similar to XP_002326305.1 peroxiredoxin [Populus trichocarpa]	-3.16809	-3.65534
2.2.1.3.1	major CHO metabolism.degradation.sucrose.invertases.neutral	Nta.5955	moderately similar to NP_194748.1 AHA2; ATPase/ hydrogen-exporting ATPase, phosphorylative mechanism [Arabidopsis thaliana]	2.00397	1.72376
2.2.1.3.1	major CHO metabolism.degradation.sucrose.invertases.neutral	Nta.6557	strongly similar to NP_201073.1 AHA11 (Arabidopsis H(+)-ATPase 11); ATPase [Arabidopsis thaliana]	-0.708168	-1.17038
2.2.1.3.1	major CHO metabolism.degradation.sucrose.invertases.neutral	Nta.6648	strongly similar to NP_201080.1 band 7 family protein [Arabidopsis thaliana]	2.22493	2.92836
2.2.1.3.1	major CHO metabolism.degradation.sucrose.invertases.neutral	Nta.7092	CDNA-AFLP-fragment BSTT33-1-505, cultivar Bright Yellow 2	0.697756	1.07093
2.2.1.3.1	major CHO metabolism.degradation.sucrose.invertases.neutral	Nta.7279	NtINV2 mRNA for invertase	1.03848	0.930184
2.2.1.3.1	major CHO metabolism.degradation.sucrose.invertases.neutral	Nta.738	moderately similar to NP_850984.4 ATP binding [Arabidopsis thaliana]	1.2154	1.07538
2.2.1.3.1	major CHO metabolism.degradation.sucrose.invertases.neutral	Nta.7588	TKRP125	-1.52317	-0.474883
2.2.1.3.1	major CHO metabolism.degradation.sucrose.invertases.neutral	Nta.7594	MRNA, transcriptionally up-regulated region associated with genomic hypomethylation, clone: G17	1.19775	0.629197
2.2.1.3.1	major CHO metabolism.degradation.sucrose.invertases.neutral	Nta.7758	RhoGAP1	-1.19228	-1.41568
2.2.1.3.1	major CHO metabolism.degradation.sucrose.invertases.neutral	Nta.7820	Alpha-tubulin (tubA3 gene)	-1.98362	-1.90827
2.2.1.3.1	major CHO metabolism.degradation.sucrose.invertases.neutral	Nta.8032	weakly similar to XP_002264718.1 PREDICTED: hypothetical protein [Vitis vinifera]	0.697646	2.11107
2.2.1.3.1	major CHO metabolism.degradation.sucrose.invertases.neutral	Nta.8357	NtINV3 mRNA for neutral invertase	2.1742	1.58403
2.2.1.3.1	major CHO metabolism.degradation.sucrose.invertases.neutral	Nta.9153	weakly similar to NP_001065641.2 Os11g0129000 [Oryza sativa Japonica Group]	2.18562	2.01093
2.2.1.3.1	major CHO metabolism.degradation.sucrose.invertases.neutral	Nta.9857	CDNA-AFLP-fragment BSTT4-33-480, cultivar Bright Yellow 2	-1.80283	-2.82297
2.2.1.3.1	major CHO metabolism.degradation.sucrose.invertases.neutral	Nta.9862	CDNA-AFLP-fragment BSTT3-12-540, cultivar Bright Yellow 2	-1.15493	-0.38564
2.2.1.3.2	major CHO metabolism.degradation.sucrose.invertases.cell wall	Nta.3537	Beta-fructosidase	4.52882	4.21318
2.2.1.3.2	major CHO metabolism.degradation.sucrose.invertases.cell wall	Nta.3772	Extracellular invertase Nin88 (Nin88)	5.32455	5.59454
2.2.1.3.2	major CHO metabolism.degradation.sucrose.invertases.cell wall	Nta.3817	NtINV mRNA for invertase	5.74562	6.77012
2.2.1.4	major CHO metabolism.degradation.sucrose.hexokinase	A_95_P133207	similar to UniRef100_A9SY43 Cluster: Predicted protein; n=1; Physcomitrella patens subsp. patens|Rep: Predicted protein - Physcomitrella patens subsp. patens, partial (23%) [EB434512]	-1.82193	-1.73808
2.2.1.4	major CHO metabolism.degradation.sucrose.hexokinase	A_95_P162467	weakly similar to UniRef100_A7P4E5 Cluster: Chromosome chr4 scaffold_6, whole genome shotgun sequence; n=1; Vitis vinifera|Rep: Chromosome chr4 scaffold_6, whole genome shotgun sequence - Vitis vinifera (Grape), partial (19%) [EH621420]	1.46051	2.45913
2.2.1.4	major CHO metabolism.degradation.sucrose.hexokinase	Nta.10448	weakly similar to NP_197965.1 leucine-rich repeat family protein / protein kinase family protein [Arabidopsis thaliana]	1.33204	2.33875
2.2.1.4	major CHO metabolism.degradation.sucrose.hexokinase	Nta.1322	Hexokinase 6 (Hxk6)	-0.506466	-1.20949
2.2.1.4	major CHO metabolism.degradation.sucrose.hexokinase	Nta.13751	moderately similar to XP_002297657.1 predicted protein [Populus trichocarpa]	-3.28104	-3.60089
2.2.1.4	major CHO metabolism.degradation.sucrose.hexokinase	Nta.15060	moderately similar to XP_002284554.1 PREDICTED: hypothetical protein [Vitis vinifera]	-0.937783	-1.01997
2.2.1.4	major CHO metabolism.degradation.sucrose.hexokinase	Nta.15333	moderately similar to XP_002330827.1 predicted protein [Populus trichocarpa]	-1.99744	-2.32005
2.2.1.4	major CHO metabolism.degradation.sucrose.hexokinase	Nta.16114	moderately similar to XP_002321651.1 predicted protein [Populus trichocarpa]	-0.807208	-1.08239
2.2.1.4	major CHO metabolism.degradation.sucrose.hexokinase	Nta.17380	moderately similar to XP_002264711.1 PREDICTED: hypothetical protein, partial [Vitis vinifera]	-1.22367	-0.836584
2.2.1.4	major CHO metabolism.degradation.sucrose.hexokinase	Nta.23317	moderately similar to XP_002315692.1 predicted protein [Populus trichocarpa]	1.108	0.346324
2.2.1.4	major CHO metabolism.degradation.sucrose.hexokinase	Nta.2458	Transcribed locus	1.58476	-0.0136097
2.2.1.4	major CHO metabolism.degradation.sucrose.hexokinase	Nta.3622	Kinesin-like protein (tck1)	-1.56697	-1.35087
2.2.1.4	major CHO metabolism.degradation.sucrose.hexokinase	Nta.3696	Chloroplast outer envelope hexokinase 1 (Hxk1) mRNA, nuclear gene encoding chloroplast protein	2.04432	1.08559
2.2.1.4	major CHO metabolism.degradation.sucrose.hexokinase	Nta.606	moderately similar to XP_002283584.1 PREDICTED: hypothetical protein [Vitis vinifera]	2.02089	1.97991
2.2.1.4	major CHO metabolism.degradation.sucrose.hexokinase	Nta.6888	moderately similar to NP_565835.1 unknown protein [Arabidopsis thaliana]	-2.41078	-2.60871
2.2.1.4	major CHO metabolism.degradation.sucrose.hexokinase	Nta.7431	moderately similar to XP_002310197.1 predicted protein [Populus trichocarpa]	-1.42201	-0.974368
2.2.1.5	major CHO metabolism.degradation.sucrose.Susy	Nta.3393	moderately similar to NP_197583.1 SUS1 (SUCROSE SYNTHASE 1); UDP-glycosyltransferase/ sucrose synthase [Arabidopsis thaliana]	-1.44585	-1.31619
2.2.1.5	major CHO metabolism.degradation.sucrose.Susy	Nta.7693	SUSY mRNA for sucrose synthase	3.6202	3.53946
2.2.1.5	major CHO metabolism.degradation.sucrose.Susy	Nta.8159	moderately similar to XP_002275155.1 PREDICTED: hypothetical protein [Vitis vinifera]	1.8314	1.78778
2.2.1.5	major CHO metabolism.degradation.sucrose.Susy	Nta.9242	moderately similar to NP_178001.2 glycosyl transferase family 1 protein [Arabidopsis thaliana]	1.23345	1.26393
2.2.1.5	major CHO metabolism.degradation.sucrose.Susy	Nta.9368	moderately similar to NP_566865.2 SUS4; UDP-glycosyltransferase/ sucrose synthase/ transferase, transferring glycosyl groups [Arabidopsis thaliana]	0.700706	1.22029
2.2.1.99	major CHO metabolism.degradation.sucrose.misc	Nta.15677	weakly similar to XP_002273410.1 PREDICTED: hypothetical protein [Vitis vinifera]	1.95164	2.0511
2.2.1.99	major CHO metabolism.degradation.sucrose.misc	Nta.16434	moderately similar to XP_002270063.1 PREDICTED: hypothetical protein [Vitis vinifera]	-1.07482	-0.33633
2.2.2.1	major CHO metabolism.degradation.starch.starch cleavage	Nta.13102	moderately similar to XP_002324108.1 predicted protein [Populus trichocarpa]	-1.97957	-1.48926
2.2.2.1	major CHO metabolism.degradation.starch.starch cleavage	Nta.15096	moderately similar to XP_002263148.1 PREDICTED: hypothetical protein [Vitis vinifera]	-1.24206	-1.2547
2.2.2.1	major CHO metabolism.degradation.starch.starch cleavage	Nta.16041	moderately similar to XP_002263148.1 PREDICTED: hypothetical protein [Vitis vinifera]	-2.1429	-2.49254
2.2.2.1	major CHO metabolism.degradation.starch.starch cleavage	Nta.16678	moderately similar to XP_002300113.1 predicted protein [Populus trichocarpa]	1.84532	0.315109
2.2.2.1	major CHO metabolism.degradation.starch.starch cleavage	Nta.21488	weakly similar to XP_002270431.1 PREDICTED: hypothetical protein [Vitis vinifera]	-1.38703	-2.98015
2.2.2.1	major CHO metabolism.degradation.starch.starch cleavage	Nta.22236	moderately similar to XP_002315944.1 predicted protein [Populus trichocarpa]	-1.17473	-1.5827
2.2.2.1	major CHO metabolism.degradation.starch.starch cleavage	Nta.7305	moderately similar to NP_177023.1 XYL1 (ALPHA-XYLOSIDASE 1); alpha-N-arabinofuranosidase/ hydrolase, hydrolyzing O-glycosyl compounds / xylan 1,4-beta-xylosidase [Arabidopsis thaliana]	-1.30944	-1.38706
2.2.2.1.1	major CHO metabolism.degradation.starch.starch cleavage.alpha amylase	A_95_P085925	similar to UniRef100_A7P9J7 Cluster: Chromosome chr3 scaffold_8, whole genome shotgun sequence; n=1; Vitis vinifera|Rep: Chromosome chr3 scaffold_8, whole genome shotgun sequence - Vitis vinifera (Grape), partial (26%) [BP529412]	1.65991	1.28631
2.2.2.1.1	major CHO metabolism.degradation.starch.starch cleavage.alpha amylase	Nta.12747	moderately similar to NP_001044062.2 Os01g0715400 [Oryza sativa Japonica Group]	-1.38502	-1.63876
2.2.2.1.1	major CHO metabolism.degradation.starch.starch cleavage.alpha amylase	Nta.22621	moderately similar to XP_002301187.1 predicted protein [Populus trichocarpa]	1.03151	1.57604
2.2.2.1.1	major CHO metabolism.degradation.starch.starch cleavage.alpha amylase	Nta.9773	moderately similar to NP_177740.1 AMY2 (ALPHA-AMYLASE-LIKE 2); alpha-amylase/ calcium ion binding / catalytic/ cation binding [Arabidopsis thaliana]	-1.92364	-2.09859
2.2.2.1.2	major CHO metabolism.degradation.starch.starch cleavage.beta amylase	Nta.11584	moderately similar to XP_002326690.1 predicted protein [Populus trichocarpa]	0.650693	1.17919
2.2.2.1.2	major CHO metabolism.degradation.starch.starch cleavage.beta amylase	Nta.22697	moderately similar to XP_002281003.1 PREDICTED: hypothetical protein [Vitis vinifera]	-1.20857	-1.82914
2.2.2.1.2	major CHO metabolism.degradation.starch.starch cleavage.beta amylase	Nta.988	moderately similar to XP_002326690.1 predicted protein [Populus trichocarpa]	1.34088	0.650561
2.2.2.10	major CHO metabolism.degradation.starch.laforin like phosphoglucan phosphatase (SEX4)	Nta.22373	moderately similar to NP_566383.1 protein phosphatase-related [Arabidopsis thaliana]	-1.52007	-1.04642
2.2.2.10	major CHO metabolism.degradation.starch.laforin like phosphoglucan phosphatase (SEX4)	Nta.8317	CDNA-AFLP-fragment BSTT23-3-400, cultivar Bright Yellow 2	-1.607	-1.99092
2.2.2.2	major CHO metabolism.degradation.starch.starch phosphorylase	Nta.13537	moderately similar to XP_002305114.1 predicted protein [Populus trichocarpa]	-1.49534	-1.26947
2.2.2.2	major CHO metabolism.degradation.starch.starch phosphorylase	Nta.2014	moderately similar to NP_190281.1 PHS2 (ALPHA-GLUCAN PHOSPHORYLASE 2); phosphorylase/ transferase, transferring glycosyl groups [Arabidopsis thaliana]	-1.74365	-2.55378
2.2.2.2	major CHO metabolism.degradation.starch.starch phosphorylase	Nta.6341	moderately similar to NP_001051330.2 Os03g0758100 [Oryza sativa Japonica Group]	-1.20313	-1.54525
2.2.2.3	major CHO metabolism.degradation.starch.glucan water dikinase	A_95_P050261	homologue to UniRef100_Q9AWA5 Cluster: Alpha-glucan water dikinase, chloroplast precursor; n=1; Solanum tuberosum|Rep: Alpha-glucan water dikinase, chloroplast precursor - Solanum tuberosum (Potato), partial (8%) [BP132352]	-1.74256	-2.18745
2.2.2.3	major CHO metabolism.degradation.starch.glucan water dikinase	Nta.1466	moderately similar to NP_001167723.1 hypothetical protein LOC100381411 [Zea mays]	-1.96253	-2.35022
2.2.2.3	major CHO metabolism.degradation.starch.glucan water dikinase	Nta.6339	moderately similar to XP_002320442.1 predicted protein [Populus trichocarpa]	-1.99137	-2.41623
2.2.2.4	major CHO metabolism.degradation.starch.D enzyme	Nta.18497	moderately similar to NP_178508.2 RNEE/G (RNASE E/G-LIKE); endoribonuclease [Arabidopsis thaliana]	-1.80078	-2.26248
2.2.2.4	major CHO metabolism.degradation.starch.D enzyme	Nta.7173	moderately similar to NP_181616.3 DPE2 (DISPROPORTIONATING ENZYME 2); 4-alpha-glucanotransferase/ heteroglycan binding [Arabidopsis thaliana]	-1.3068	-1.95875
2.2.2.4	major CHO metabolism.degradation.starch.D enzyme	Nta.948	weakly similar to XP_002322974.1 predicted protein [Populus trichocarpa]	-2.1983	-2.35575
2.2.2.6	major CHO metabolism.degradation.starch.transporter	A_95_P121152	GTP-binding protein-like; n=1; Arabidopsis thaliana|Rep: GTP-binding protein-like - Arabidopsis thaliana (Mouse-ear cress) [DW001139]	-1.68266	-2.26219
2.2.2.6	major CHO metabolism.degradation.starch.transporter	A_95_P221387	At4g33480; n=2; Arabidopsis thaliana|Rep: At4g33480 - Arabidopsis thaliana (Mouse-ear cress) [TA21809_4097]	-2.08313	-2.6374
2.2.2.6	major CHO metabolism.degradation.starch.transporter	Nta.11372	moderately similar to XP_002268660.1 PREDICTED: hypothetical protein isoform 2 [Vitis vinifera]	-0.761966	-1.1703
2.2.2.6	major CHO metabolism.degradation.starch.transporter	Nta.12756	moderately similar to XP_002263274.1 PREDICTED: hypothetical protein [Vitis vinifera]	-1.52455	-2.2956
2.2.2.6	major CHO metabolism.degradation.starch.transporter	Nta.14930	moderately similar to XP_002325861.1 predicted protein [Populus trichocarpa]	0.586395	1.2437
2.2.2.6	major CHO metabolism.degradation.starch.transporter	Nta.1629	moderately similar to XP_002317303.1 predicted protein [Populus trichocarpa]	-0.587867	-1.06126
2.2.2.6	major CHO metabolism.degradation.starch.transporter	Nta.21514	moderately similar to NP_175293.1 phosphoethanolamine N-methyltransferase 2, putative (NMT2) [Arabidopsis thaliana]	-1.67047	-1.29427
2.2.2.6	major CHO metabolism.degradation.starch.transporter	Nta.22587	moderately similar to XP_002280889.1 PREDICTED: hypothetical protein [Vitis vinifera]	-0.807237	-2.07526
2.2.2.6	major CHO metabolism.degradation.starch.transporter	Nta.22629	weakly similar to XP_002275577.1 PREDICTED: hypothetical protein [Vitis vinifera]	-2.04828	-2.29044
2.2.2.6	major CHO metabolism.degradation.starch.transporter	Nta.22869	weakly similar to XP_002277629.1 PREDICTED: hypothetical protein [Vitis vinifera]	-1.14316	-1.18089
2.2.2.6	major CHO metabolism.degradation.starch.transporter	Nta.3054	moderately similar to NP_188427.2 XPL1 (XIPOTL 1); methyltransferase/ phosphoethanolamine N-methyltransferase [Arabidopsis thaliana]	-2.57761	-2.19345
2.2.2.6	major CHO metabolism.degradation.starch.transporter	Nta.3412	moderately similar to NP_175293.1 phosphoethanolamine N-methyltransferase 2, putative (NMT2) [Arabidopsis thaliana]	-1.27227	-0.766767
2.2.2.6	major CHO metabolism.degradation.starch.transporter	Nta.35	moderately similar to XP_002300893.1 predicted protein [Populus trichocarpa]	-1.2525	-1.65618
2.2.2.6	major CHO metabolism.degradation.starch.transporter	Nta.6308	moderately similar to XP_002280495.1 PREDICTED: hypothetical protein [Vitis vinifera]	-2.47875	-2.26461
2.2.2.6	major CHO metabolism.degradation.starch.transporter	Nta.6490	NtGPT mRNA for glucose-6-phosphate translocator	1.9363	3.61592
2.2.2.6	major CHO metabolism.degradation.starch.transporter	Nta.7136	Phosphate translocator	-1.85725	-2.72979
2.2.2.6	major CHO metabolism.degradation.starch.transporter	Nta.7371	moderately similar to NP_193468.2 oxidoreductase family protein [Arabidopsis thaliana]	3.58141	4.14426
2.2.2.6	major CHO metabolism.degradation.starch.transporter	Nta.7393	weakly similar to NP_187298.1 GNS1/SUR4 membrane family protein [Arabidopsis thaliana]	-1.21487	-1.04421
2.2.2.6	major CHO metabolism.degradation.starch.transporter	Nta.8016	Clone D210-BD4 CYP72A55v1	3.4417	3.98109
2.2.2.6	major CHO metabolism.degradation.starch.transporter	Nta.8402	Clone D215-AB5 CYP72A53v1	0.973381	1.32736
2.2.2.6	major CHO metabolism.degradation.starch.transporter	Nta.8466	moderately similar to XP_002280889.1 PREDICTED: hypothetical protein [Vitis vinifera]	3.38434	3.27682
2.2.2.6	major CHO metabolism.degradation.starch.transporter	Nta.8718	Clone D283-AC1 CYP72A58	-0.742049	-1.25067
2.2.2.6	major CHO metabolism.degradation.starch.transporter	Nta.8720	Clone D136-AF4 CYP72A56	-1.34242	-1.52085
2.2.2.6	major CHO metabolism.degradation.starch.transporter	Nta.8725	Clone D284-AH5 CYP72A57	-2.65656	-2.59387
2.2.2.8	major CHO metabolism.degradation.starch.ISA3	Nta.9254	moderately similar to XP_002284042.1 PREDICTED: similar to isoamylase-type starch-debranching enzyme 3 [Vitis vinifera]	-0.551377	-1.37091
3.3	minor CHO metabolism.sugar alcohols	A_95_P095588	BP533248 MAT005 Nicotiana tabacum cDNA clone BY29313, mRNA sequence [BP533248]	0.885088	1.04401
3.3	minor CHO metabolism.sugar alcohols	Nta.14295	Transcribed locus	-1.00465	-1.25835
3.3	minor CHO metabolism.sugar alcohols	Nta.3080	moderately similar to NP_194760.2 ribitol kinase, putative [Arabidopsis thaliana]	-1.3948	-0.838512
3.3	minor CHO metabolism.sugar alcohols	Nta.901	moderately similar to NP_200010.1 sorbitol dehydrogenase, putative / L-iditol 2-dehydrogenase, putative [Arabidopsis thaliana]	-1.40299	-1.49228
3.5	minor CHO metabolism.others	A_95_P036523	similar to UniRef100_Q0IRD6 Cluster: Os11g0645200 protein; n=1; Oryza sativa Japonica Group|Rep: Os11g0645200 protein - Oryza sativa subsp. japonica (Rice), partial (25%) [BP128754]	-1.05478	-1.50174
3.5	minor CHO metabolism.others	A_95_P137017	weakly similar to UniRef100_Q0JKP9 Cluster: Os01g0658700 protein; n=3; Oryza sativa|Rep: Os01g0658700 protein - Oryza sativa subsp. japonica (Rice), partial (6%) [EB440764]	-1.10693	-0.553044
3.5	minor CHO metabolism.others	Nta.10192	moderately similar to XP_002313665.1 predicted protein [Populus trichocarpa]	-2.03352	-2.18173
3.5	minor CHO metabolism.others	Nta.10572	moderately similar to XP_002278176.1 PREDICTED: hypothetical protein [Vitis vinifera]	1.34949	1.20832
3.5	minor CHO metabolism.others	Nta.10733	weakly similar to XP_002285548.1 PREDICTED: hypothetical protein [Vitis vinifera]	-1.22022	-0.795403
3.5	minor CHO metabolism.others	Nta.10888	moderately similar to XP_002322309.1 predicted protein [Populus trichocarpa]	-2.52047	-2.67812
3.5	minor CHO metabolism.others	Nta.11075	strongly similar to XP_002280302.1 PREDICTED: hypothetical protein [Vitis vinifera]	1.0715	0.625905
3.5	minor CHO metabolism.others	Nta.11408	weakly similar to XP_002277784.1 PREDICTED: hypothetical protein [Vitis vinifera]	-1.51079	-1.51965
3.5	minor CHO metabolism.others	Nta.11985	weakly similar to NP_200032.1 sugar isomerase (SIS) domain-containing protein [Arabidopsis thaliana]	-1.24182	-1.22488
3.5	minor CHO metabolism.others	Nta.12194	weakly similar to XP_002317718.1 predicted protein [Populus trichocarpa]	-2.04578	-2.23852
3.5	minor CHO metabolism.others	Nta.13080	moderately similar to XP_002306858.1 predicted protein [Populus trichocarpa]	-2.32794	-2.11832
3.5	minor CHO metabolism.others	Nta.13385	moderately similar to NP_199996.1 pfkB-type carbohydrate kinase family protein [Arabidopsis thaliana]	2.77382	1.68312
3.5	minor CHO metabolism.others	Nta.13857	Transcribed locus	1.82315	2.8833
3.5	minor CHO metabolism.others	Nta.1487	weakly similar to NP_190364.1 aldose 1-epimerase family protein [Arabidopsis thaliana]	3.95891	4.53299
3.5	minor CHO metabolism.others	Nta.1504	strongly similar to XP_002268176.1 PREDICTED: hypothetical protein [Vitis vinifera]	-0.759082	-1.0732
3.5	minor CHO metabolism.others	Nta.15053	moderately similar to NP_567780.1 pfkB-type carbohydrate kinase family protein [Arabidopsis thaliana]	-1.37531	-0.897899
3.5	minor CHO metabolism.others	Nta.15276	moderately similar to XP_002285916.1 PREDICTED: hypothetical protein [Vitis vinifera]	-2.11078	-2.85179
3.5	minor CHO metabolism.others	Nta.15641	moderately similar to XP_002299359.1 predicted protein [Populus trichocarpa]	-1.58003	-2.20014
3.5	minor CHO metabolism.others	Nta.15798	weakly similar to XP_002303549.1 predicted protein [Populus trichocarpa]	-0.612444	-1.02557
3.5	minor CHO metabolism.others	Nta.15922	moderately similar to XP_002285916.1 PREDICTED: hypothetical protein [Vitis vinifera]	-1.89202	-2.77209
3.5	minor CHO metabolism.others	Nta.16120	moderately similar to NP_189051.2 glutamine-fructose-6-phosphate transaminase (isomerizing)/ sugar binding / transaminase [Arabidopsis thaliana]	1.84523	2.40486
3.5	minor CHO metabolism.others	Nta.16243	moderately similar to NP_563770.1 aldo/keto reductase family protein [Arabidopsis thaliana]	-1.91433	-2.22731
3.5	minor CHO metabolism.others	Nta.16631	moderately similar to NP_567816.1 pfkB-type carbohydrate kinase family protein [Arabidopsis thaliana]	-1.81969	-1.68916
3.5	minor CHO metabolism.others	Nta.1683	moderately similar to NP_001078176.1 BGLU43 (BETA GLUCOSIDASE 43); catalytic/ cation binding / hydrolase, hydrolyzing O-glycosyl compounds [Arabidopsis thaliana]	-1.42136	-1.57608
3.5	minor CHO metabolism.others	Nta.17328	moderately similar to NP_568369.1 carbohydrate kinase family [Arabidopsis thaliana]	-0.87775	-1.00081
3.5	minor CHO metabolism.others	Nta.18724	moderately similar to NP_565656.1 aldo/keto reductase family protein [Arabidopsis thaliana]	-1.97988	-2.57732
3.5	minor CHO metabolism.others	Nta.20592	weakly similar to XP_002275451.1 PREDICTED: hypothetical protein [Vitis vinifera]	-0.287358	-1.03255
3.5	minor CHO metabolism.others	Nta.22014	moderately similar to XP_002265884.1 PREDICTED: hypothetical protein [Vitis vinifera]	-1.65675	-2.07491
3.5	minor CHO metabolism.others	Nta.22345	weakly similar to XP_002270563.1 PREDICTED: hypothetical protein [Vitis vinifera]	1.96603	2.38912
3.5	minor CHO metabolism.others	Nta.22540	moderately similar to XP_002272928.1 PREDICTED: hypothetical protein [Vitis vinifera]	1.43941	0.424484
3.5	minor CHO metabolism.others	Nta.22697	moderately similar to XP_002281003.1 PREDICTED: hypothetical protein [Vitis vinifera]	-1.20857	-1.82914
3.5	minor CHO metabolism.others	Nta.22726	Transcribed locus	-2.75606	-2.90357
3.5	minor CHO metabolism.others	Nta.23031	weakly similar to NP_195626.1 DNAJ heat shock N-terminal domain-containing protein [Arabidopsis thaliana]	0.908764	1.28566
3.5	minor CHO metabolism.others	Nta.3537	Beta-fructosidase	4.52882	4.21318
3.5	minor CHO metabolism.others	Nta.3764	mRNA, complete cds, 2174 bp sequence	1.33819	2.22656
3.5	minor CHO metabolism.others	Nta.3772	Extracellular invertase Nin88 (Nin88)	5.32455	5.59454
3.5	minor CHO metabolism.others	Nta.3817	NtINV mRNA for invertase	5.74562	6.77012
3.5	minor CHO metabolism.others	Nta.3877	Aldose-1-epimerase-like protein (GP40)	1.87718	1.72839
3.5	minor CHO metabolism.others	Nta.430	weakly similar to XP_002329557.1 hypothetical protein POPTRDRAFT_783792 [Populus trichocarpa]	2.0652	4.22959
3.5	minor CHO metabolism.others	Nta.5629	moderately similar to NP_566175.1 LBD41 (LOB DOMAIN-CONTAINING PROTEIN 41) [Arabidopsis thaliana]	2.55174	2.50664
3.5	minor CHO metabolism.others	Nta.6003	moderately similar to NP_173390.1 pfkB-type carbohydrate kinase family protein [Arabidopsis thaliana]	-0.660813	-1.2452
3.5	minor CHO metabolism.others	Nta.6810	CDNA-AFLP fragment N_BC1M21-268 sequence	3.80245	3.7656
3.5	minor CHO metabolism.others	Nta.7095	weakly similar to XP_002284798.1 PREDICTED: hypothetical protein [Vitis vinifera]	-1.23511	-1.04596
3.5	minor CHO metabolism.others	Nta.7125	moderately similar to NP_172964.1 ubiquinol-cytochrome C reductase complex 7.8 kDa protein, putative / mitochondrial hinge protein, putative [Arabidopsis thaliana]	1.08701	0.339971
3.5	minor CHO metabolism.others	Nta.7200	moderately similar to NP_201454.1 aldose 1-epimerase family protein [Arabidopsis thaliana]	-1.70835	-2.09507
3.5	minor CHO metabolism.others	Nta.764	moderately similar to NP_181315.2 aldo/keto reductase family protein [Arabidopsis thaliana]	1.47816	1.22477
3.5	minor CHO metabolism.others	Nta.8233	weakly similar to XP_002320455.1 predicted protein [Populus trichocarpa]	1.21588	1.42407
3.5	minor CHO metabolism.others	Nta.8309	moderately similar to NP_172964.1 ubiquinol-cytochrome C reductase complex 7.8 kDa protein, putative / mitochondrial hinge protein, putative [Arabidopsis thaliana]	1.51299	0.955437
3.5	minor CHO metabolism.others	Nta.8328	Transcribed locus	1.90344	1.98626
3.5	minor CHO metabolism.others	Nta.8497	weakly similar to XP_002280697.1 PREDICTED: hypothetical protein [Vitis vinifera]	1.50881	2.3382
3.5	minor CHO metabolism.others	Nta.876	moderately similar to XP_002265884.1 PREDICTED: hypothetical protein [Vitis vinifera]	-1.95427	-2.24497
3.5	minor CHO metabolism.others	Nta.904	moderately similar to XP_002285049.1 PREDICTED: hypothetical protein [Vitis vinifera]	-2.24937	-2.46749
3.6	minor CHO metabolism.callose	Nta.12293	moderately similar to XP_002285249.1 PREDICTED: hypothetical protein [Vitis vinifera]	1.03349	2.53463
3.6	minor CHO metabolism.callose	Nta.17785	weakly similar to XP_002308982.1 ein3-binding f-box protein 4 [Populus trichocarpa]	1.15521	0.81349
3.6	minor CHO metabolism.callose	Nta.3310	moderately similar to XP_002330632.1 predicted protein [Populus trichocarpa]	1.98889	2.65025
3.6	minor CHO metabolism.callose	Nta.5449	moderately similar to XP_002285249.1 PREDICTED: hypothetical protein [Vitis vinifera]	0.933628	1.20256
3.6	minor CHO metabolism.callose	Nta.8581	weakly similar to XP_002284112.1 PREDICTED: hypothetical protein [Vitis vinifera]	-1.85053	-2.34669
3.6	minor CHO metabolism.callose	Nta.9034	moderately similar to NP_001175008.1 Os06g0728766 [Oryza sativa Japonica Group]	-1.47353	-1.47574
3.7	minor CHO metabolism.sugar kinases	Nta.17579	moderately similar to XP_002265772.1 PREDICTED: hypothetical protein [Vitis vinifera]	-2.16176	-1.83329
3.99	minor CHO metabolism.misc	Nta.6013	CDNA-AFLP-fragment BSTC21-1-200, cultivar Bright Yellow 2	-2.275	-2.52061
3.1.1.1	minor CHO metabolism.raffinose family.galactinol synthases.known	Nta.5248	RsRG3-11 mRNA for putative protein, partial cds, responsive to Ralstonia solanacearum infection	-1.71272	-2.10024
3.1.1.2	minor CHO metabolism.raffinose family.galactinol synthases.putative	Nta.15268	weakly similar to NP_563925.1 GATL3 (Galacturonosyltransferase-like 3); polygalacturonate 4-alpha-galacturonosyltransferase/ transferase, transferring glycosyl groups / transferase, transferring hexosyl groups [Arabidopsis thaliana]	-1.58588	-1.34742
3.1.1.2	minor CHO metabolism.raffinose family.galactinol synthases.putative	Nta.17694	moderately similar to XP_002985526.1 galacturonosyltransferase-like protein [Selaginella moellendorffii]	2.67939	4.0566
3.1.1.2	minor CHO metabolism.raffinose family.galactinol synthases.putative	Nta.4036	Avr9/Cf-9 rapidly elicited protein 231 (ACRE231)	3.07803	5.07454
3.1.2.1	minor CHO metabolism.raffinose family.raffinose synthases.known	Nta.12544	weakly similar to XP_002285418.1 PREDICTED: hypothetical protein [Vitis vinifera]	2.28153	1.23507
3.1.2.1	minor CHO metabolism.raffinose family.raffinose synthases.known	Nta.16011	moderately similar to NP_001142147.1 hypothetical protein LOC100274312 [Zea mays]	1.39519	0.366632
3.1.2.1	minor CHO metabolism.raffinose family.raffinose synthases.known	Nta.16449	weakly similar to XP_002285418.1 PREDICTED: hypothetical protein [Vitis vinifera]	2.00522	1.65843
3.1.2.1	minor CHO metabolism.raffinose family.raffinose synthases.known	Nta.19938	weakly similar to XP_002327943.1 predicted protein [Populus trichocarpa]	3.26778	0.799474
3.1.2.1	minor CHO metabolism.raffinose family.raffinose synthases.known	Nta.4117	Seed imbibition protein	2.00145	0.979398
3.1.3	minor CHO metabolism.raffinose family.stachyose synthases	Nta.12544	weakly similar to XP_002285418.1 PREDICTED: hypothetical protein [Vitis vinifera]	2.28153	1.23507
3.1.3	minor CHO metabolism.raffinose family.stachyose synthases	Nta.16011	moderately similar to NP_001142147.1 hypothetical protein LOC100274312 [Zea mays]	1.39519	0.366632
3.1.3	minor CHO metabolism.raffinose family.stachyose synthases	Nta.16449	weakly similar to XP_002285418.1 PREDICTED: hypothetical protein [Vitis vinifera]	2.00522	1.65843
3.1.3	minor CHO metabolism.raffinose family.stachyose synthases	Nta.4117	Seed imbibition protein	2.00145	0.979398
3.2.1	minor CHO metabolism.trehalose.TPS	A_95_P051721	similar to UniRef100_O23617 Cluster: Trehalose-6-phosphate synthase like protein; n=1; Arabidopsis thaliana|Rep: Trehalose-6-phosphate synthase like protein - Arabidopsis thaliana (Mouse-ear cress), partial (3%) [BP132726]	1.78671	1.8991
3.2.1	minor CHO metabolism.trehalose.TPS	A_95_P084280	Glycosyl transferase, family 20; Trehalose-phosphatase; n=1; Medicago truncatula|Rep: Glycosyl transferase, family 20; Trehalose-phosphatase - Medicago truncatula (Barrel medic) [BP528976]	1.39923	2.15963
3.2.1	minor CHO metabolism.trehalose.TPS	Nta.11717	Transcribed locus	-1.03557	-0.695041
3.2.1	minor CHO metabolism.trehalose.TPS	Nta.12768	moderately similar to NP_001048355.2 Os02g0790500 [Oryza sativa Japonica Group]	1.69545	1.52351
3.2.1	minor CHO metabolism.trehalose.TPS	Nta.24159	Transcribed locus	1.14908	1.42734
3.2.1	minor CHO metabolism.trehalose.TPS	Nta.5029	NtTPS mRNA for trehalose 6-phosphate synthase	-1.52793	-1.50007
3.2.3	minor CHO metabolism.trehalose.potential TPS/TPP	A_95_P127542	similar to UniRef100_A7QVM9 Cluster: Chromosome chr14 scaffold_190, whole genome shotgun sequence; n=1; Vitis vinifera|Rep: Chromosome chr14 scaffold_190, whole genome shotgun sequence - Vitis vinifera (Grape), partial (38%) [EB427065]	1.27797	1.3833
3.2.3	minor CHO metabolism.trehalose.potential TPS/TPP	Nta.2158	moderately similar to XP_002264694.1 PREDICTED: hypothetical protein [Vitis vinifera]	0.740866	1.07677
3.4.1	minor CHO metabolism.myo-inositol.poly-phosphatases	A_95_P096008	BP533429 MAT005 Nicotiana tabacum cDNA clone BY30118, mRNA sequence [BP533429]	2.52293	4.1631
3.4.1	minor CHO metabolism.myo-inositol.poly-phosphatases	Nta.10105	moderately similar to NP_189056.2 FMA (FAMA); DNA binding / transcription activator/ transcription factor [Arabidopsis thaliana]	-1.83508	-1.30964
3.4.1	minor CHO metabolism.myo-inositol.poly-phosphatases	Nta.10512	weakly similar to XP_002272064.1 PREDICTED: hypothetical protein [Vitis vinifera]	-1.48092	-2.15592
3.4.1	minor CHO metabolism.myo-inositol.poly-phosphatases	Nta.11404	moderately similar to XP_002310087.1 predicted protein [Populus trichocarpa]	-1.45869	-1.86813
3.4.1	minor CHO metabolism.myo-inositol.poly-phosphatases	Nta.11414	moderately similar to XP_002298615.1 predicted protein [Populus trichocarpa]	-2.28059	-1.86589
3.4.1	minor CHO metabolism.myo-inositol.poly-phosphatases	Nta.11743	moderately similar to XP_002268681.1 PREDICTED: hypothetical protein [Vitis vinifera]	-1.57911	-1.80303
3.4.1	minor CHO metabolism.myo-inositol.poly-phosphatases	Nta.1197	Transcribed locus	-2.933	-2.91037
3.4.1	minor CHO metabolism.myo-inositol.poly-phosphatases	Nta.16720	moderately similar to XP_002267727.1 PREDICTED: hypothetical protein [Vitis vinifera]	-2.77254	-3.98045
3.4.1	minor CHO metabolism.myo-inositol.poly-phosphatases	Nta.18875	moderately similar to XP_002326882.1 predicted protein [Populus trichocarpa]	1.52118	1.70319
3.4.1	minor CHO metabolism.myo-inositol.poly-phosphatases	Nta.19043	moderately similar to XP_002269195.1 PREDICTED: hypothetical protein [Vitis vinifera]	-1.40073	-1.50895
3.4.1	minor CHO metabolism.myo-inositol.poly-phosphatases	Nta.20794	moderately similar to NP_171859.1 phagocytosis and cell motility protein ELMO1-related [Arabidopsis thaliana]	0.890676	1.28158
3.4.1	minor CHO metabolism.myo-inositol.poly-phosphatases	Nta.22863	weakly similar to XP_002268681.1 PREDICTED: hypothetical protein [Vitis vinifera]	-1.53488	-1.45859
3.4.1	minor CHO metabolism.myo-inositol.poly-phosphatases	Nta.3016	moderately similar to XP_002322666.1 predicted protein [Populus trichocarpa]	-1.71548	-1.44393
3.4.1	minor CHO metabolism.myo-inositol.poly-phosphatases	Nta.3693	Phragmoplastin, dynamin-like protein	1.32601	1.98777
3.4.1	minor CHO metabolism.myo-inositol.poly-phosphatases	Nta.5806	Transcribed locus	-1.66495	-1.75674
3.4.1	minor CHO metabolism.myo-inositol.poly-phosphatases	Nta.6027	moderately similar to XP_002312707.1 predicted protein [Populus trichocarpa]	1.78938	1.09352
3.4.1	minor CHO metabolism.myo-inositol.poly-phosphatases	Nta.606	moderately similar to XP_002283584.1 PREDICTED: hypothetical protein [Vitis vinifera]	2.02089	1.97991
3.4.1	minor CHO metabolism.myo-inositol.poly-phosphatases	Nta.7431	moderately similar to XP_002310197.1 predicted protein [Populus trichocarpa]	-1.42201	-0.974368
3.4.2	minor CHO metabolism.myo-inositol.InsP kinases	Nta.15426	weakly similar to XP_002281534.1 PREDICTED: hypothetical protein [Vitis vinifera]	-0.80256	-1.28066
3.4.2	minor CHO metabolism.myo-inositol.InsP kinases	Nta.17735	weakly similar to XP_002281534.1 PREDICTED: hypothetical protein [Vitis vinifera]	-1.03243	-1.44411
3.4.3	minor CHO metabolism.myo-inositol.InsP synthases	Nta.2772	Myo-inositol 1-phosphate synthase	-2.82406	-2.72796
3.4.3	minor CHO metabolism.myo-inositol.InsP synthases	Nta.7142	strongly similar to NP_196579.1 MIPS3 (MYO-INOSITOL-1-PHOSTPATE SYNTHASE 3); binding / catalytic/ inositol-3-phosphate synthase [Arabidopsis thaliana]	-2.80686	-2.42758
3.4.4	minor CHO metabolism.myo-inositol.myo-inositol oxygenases	Nta.26883	moderately similar to XP_002283119.1 PREDICTED: hypothetical protein [Vitis vinifera]	1.05342	1.40569
3.4.4	minor CHO metabolism.myo-inositol.myo-inositol oxygenases	Nta.3932	Clone PR14 mRNA sequence	1.93001	3.52015
3.4.5	minor CHO metabolism.myo-inositol.inositol phosphatase	A_95_P051301	homologue to UniRef100_A9RK27 Cluster: 26S proteasome regulatory complex, ATPase RPT4; n=1; Physcomitrella patens subsp. patens|Rep: 26S proteasome regulatory complex, ATPase RPT4 - Physcomitrella patens subsp. patens, partial (8%) [BP132610]	1.39645	-0.212461
3.4.5	minor CHO metabolism.myo-inositol.inositol phosphatase	A_95_P133857	similar to UniRef100_A7R1G5 Cluster: Chromosome undetermined scaffold_351, whole genome shotgun sequence; n=1; Vitis vinifera|Rep: Chromosome undetermined scaffold_351, whole genome shotgun sequence - Vitis vinifera (Grape), partial (53%) [EB435552]	-1.47663	-0.891629
3.4.5	minor CHO metabolism.myo-inositol.inositol phosphatase	Nta.10635	moderately similar to NP_564376.1 IMPL1 (MYO-INOSITOL MONOPHOSPHATASE LIKE 1); 3(2),5-bisphosphate nucleotidase/ inositol or phosphatidylinositol phosphatase/ inositol-1(or 4)-monophosphatase [Arabidopsis thaliana]	-2.17979	-1.39841
3.4.5	minor CHO metabolism.myo-inositol.inositol phosphatase	Nta.1307	moderately similar to XP_002307895.1 predicted protein [Populus trichocarpa]	-1.7067	-1.76298
3.4.5	minor CHO metabolism.myo-inositol.inositol phosphatase	Nta.19202	L-galactose-1-phosphate phosphatase	-1.3535	-1.61059
3.4.5	minor CHO metabolism.myo-inositol.inositol phosphatase	Nta.21535	moderately similar to XP_002324020.1 predicted protein [Populus trichocarpa]	-2.20301	-1.74544
3.4.5	minor CHO metabolism.myo-inositol.inositol phosphatase	Nta.22999	weakly similar to XP_002310779.1 predicted protein [Populus trichocarpa]	1.33103	2.64835
3.4.5	minor CHO metabolism.myo-inositol.inositol phosphatase	Nta.8667	moderately similar to XP_002313028.1 hypothetical protein POPTRDRAFT_557208 [Populus trichocarpa]	-1.03333	-0.606309
3.4.5	minor CHO metabolism.myo-inositol.inositol phosphatase	Nta.986	strongly similar to NP_175120.1 26S proteasome regulatory complex subunit p42D, putative [Arabidopsis thaliana]	1.48074	0.832302
3.8.1	minor CHO metabolism.galactose.galactokinases	Nta.1729	moderately similar to XP_002322306.1 predicted protein [Populus trichocarpa]	2.17138	0.596374
3.8.1	minor CHO metabolism.galactose.galactokinases	Nta.24462	weakly similar to XP_002269980.1 PREDICTED: hypothetical protein [Vitis vinifera]	-1.41587	-1.68738
3.8.2	minor CHO metabolism.galactose.alpha-galactosidases	Nta.13135	moderately similar to NP_196455.1 AtAGAL1 (Arabidopsis thaliana ALPHA-GALACTOSIDASE 1); alpha-galactosidase/ catalytic/ hydrolase, hydrolyzing O-glycosyl compounds	-1.40293	-1.07282
4.1.10	glycolysis.cytosolic branch.aldolase	Nta.2946	strongly similar to NP_194383.1 fructose-bisphosphate aldolase, putative [Arabidopsis thaliana]	-2.9291	-3.51799
4.1.10	glycolysis.cytosolic branch.aldolase	Nta.6744	Clone PR33 mRNA sequence	2.10416	1.64508
4.1.10	glycolysis.cytosolic branch.aldolase	Nta.9552	moderately similar to NP_001045130.2 Os01g0905800 [Oryza sativa Japonica Group]	3.16321	2.34248
4.1.11	glycolysis.cytosolic branch.3-phosphoglycerate kinase (PGK)	A_95_P048036	similar to UniRef100_A1Y2J9 Cluster: Phosphoglycerate kinase; n=1; Helianthus annuus|Rep: Phosphoglycerate kinase - Helianthus annuus (Common sunflower), partial (10%) [BP131804]	1.34232	1.08681
4.1.11	glycolysis.cytosolic branch.3-phosphoglycerate kinase (PGK)	Nta.11834	moderately similar to NP_178073.1 PGK (PHOSPHOGLYCERATE KINASE); phosphoglycerate kinase [Arabidopsis thaliana]	1.72672	1.94459
4.1.11	glycolysis.cytosolic branch.3-phosphoglycerate kinase (PGK)	Nta.6311	Phosphoglycerate kinase (chloroplast isoenzyme)	-2.38711	-2.85893
4.1.11	glycolysis.cytosolic branch.3-phosphoglycerate kinase (PGK)	Nta.7278	Phosphoglycerate kinase (cytosolic isoenzyme)	1.01961	1.77944
4.1.12	glycolysis.cytosolic branch.phosphoglycerate mutase	A_95_P151477	similar to UniRef100_A7QYD8 Cluster: Chromosome undetermined scaffold_245, whole genome shotgun sequence; n=1; Vitis vinifera|Rep: Chromosome undetermined scaffold_245, whole genome shotgun sequence - Vitis vinifera (Grape), partial (13%) [EB681680]	-1.02504	-0.409468
4.1.12	glycolysis.cytosolic branch.phosphoglycerate mutase	Nta.10547	moderately similar to XP_002285596.1 PREDICTED: hypothetical protein [Vitis vinifera]	-0.777532	-1.26597
4.1.12	glycolysis.cytosolic branch.phosphoglycerate mutase	Nta.11465	moderately similar to XP_002304514.1 predicted protein [Populus trichocarpa]	-2.48783	-2.54843
4.1.12	glycolysis.cytosolic branch.phosphoglycerate mutase	Nta.18449	moderately similar to XP_002262723.1 PREDICTED: hypothetical protein [Vitis vinifera]	4.97554	5.94435
4.1.12	glycolysis.cytosolic branch.phosphoglycerate mutase	Nta.1848	Phosphoglyceromutase	1.30011	0.773531
4.1.12	glycolysis.cytosolic branch.phosphoglycerate mutase	Nta.26708	Transcribed locus	-1.24144	1.31002
4.1.13	glycolysis.cytosolic branch.enolase	Nta.11746	strongly similar to NP_177543.1 enolase, putative [Arabidopsis thaliana]	1.23632	1.13498
4.1.13	glycolysis.cytosolic branch.enolase	Nta.17747	strongly similar to XP_002318555.1 predicted protein [Populus trichocarpa]	2.56072	2.11828
4.1.13	glycolysis.cytosolic branch.enolase	Nta.71	Cultivar Samsun NN enolase	3.2682	2.55362
4.1.14	glycolysis.cytosolic branch.pyruvate kinase (PK)	Nta.1036	moderately similar to NP_566976.1 pyruvate kinase, putative [Arabidopsis thaliana]	1.68784	1.01114
4.1.14	glycolysis.cytosolic branch.pyruvate kinase (PK)	Nta.6190	weakly similar to XP_002270689.1 PREDICTED: similar to pyruvate kinase family protein [Vitis vinifera]	-1.76688	-0.64214
4.1.14	glycolysis.cytosolic branch.pyruvate kinase (PK)	Nta.756	strongly similar to NP_566976.1 pyruvate kinase, putative [Arabidopsis thaliana]	2.78075	1.73531
4.1.14	glycolysis.cytosolic branch.pyruvate kinase (PK)	Nta.8635	moderately similar to NP_001078275.1 pyruvate kinase, putative [Arabidopsis thaliana]	-1.04253	-0.536369
4.1.14	glycolysis.cytosolic branch.pyruvate kinase (PK)	Nta.8778	moderately similar to NP_201173.1 pyruvate kinase, putative [Arabidopsis thaliana]	1.54695	1.10838
4.1.15	glycolysis.cytosolic branch.phospho-enol-pyruvate carboxylase (PEPC)	Nta.20387	moderately similar to NP_001041799.1 Os01g0110700 [Oryza sativa Japonica Group]	-1.95376	-2.46763
4.1.15	glycolysis.cytosolic branch.phospho-enol-pyruvate carboxylase (PEPC)	Nta.2239	moderately similar to NP_175738.1 ATPPC1 (PHOSPHOENOLPYRUVATE CARBOXYLASE 1); catalytic/ phosphoenolpyruvate carboxylase [Arabidopsis thaliana]	1.48495	0.120653
4.1.16	glycolysis.cytosolic branch.phosphoenolpyruvate carboxykinase (PEPCK)	Nta.16940	weakly similar to XP_002265952.1 PREDICTED: hypothetical protein [Vitis vinifera]	2.3712	0.265077
4.1.16	glycolysis.cytosolic branch.phosphoenolpyruvate carboxykinase (PEPCK)	Nta.17012	moderately similar to XP_002280303.1 PREDICTED: similar to CDPK-like protein [Vitis vinifera]	0.796933	1.27744
4.1.16	glycolysis.cytosolic branch.phosphoenolpyruvate carboxykinase (PEPCK)	Nta.6793	moderately similar to NP_001048452.1 Os02g0807000 [Oryza sativa Japonica Group]	2.34719	0.399846
4.1.2	glycolysis.cytosolic branch.phosphoglucomutase (PGM)	Nta.3818	NtPPGM mRNA for plastidic phosphoglucomutase	-2.56843	-2.65572
4.1.2	glycolysis.cytosolic branch.phosphoglucomutase (PGM)	Nta.45	moderately similar to NP_173732.1 phosphoglucomutase, cytoplasmic, putative / glucose phosphomutase, putative [Arabidopsis thaliana]	-1.68542	-1.85917
4.1.4	glycolysis.cytosolic branch.phosphofructokinase (PFK)	Nta.20370	moderately similar to NP_567742.1 PFK3 (PHOSPHOFRUCTOKINASE 3); 6-phosphofructokinase [Arabidopsis thaliana]	1.25697	1.28718
4.1.4	glycolysis.cytosolic branch.phosphofructokinase (PFK)	Nta.27201	Transcribed locus	5.65252	6.47907
4.1.6	glycolysis.cytosolic branch.fructose-2,6-bisphosphatase (Fru2,6BisPase)	Nta.12419	Transcribed locus	-1.06112	-0.639214
4.1.6	glycolysis.cytosolic branch.fructose-2,6-bisphosphatase (Fru2,6BisPase)	Nta.14295	Transcribed locus	-1.00465	-1.25835
4.1.6	glycolysis.cytosolic branch.fructose-2,6-bisphosphatase (Fru2,6BisPase)	Nta.17376	Transcribed locus	-1.26469	-0.683139
4.1.7	glycolysis.cytosolic branch.triosephosphate isomerase (TPI)	Nta.123	moderately similar to XP_002283671.1 PREDICTED: hypothetical protein [Vitis vinifera]	-1.89428	-2.17505
4.1.8	glycolysis.cytosolic branch.glyceraldehyde 3-phosphate dehydrogenase (GAP-DH)	Nta.6938	Clone TOB043H07 glyceraldehyde 3-phosphate dehydrogenase	1.69784	1.25016
4.1.9	glycolysis.cytosolic branch.non-phosphorylating glyceraldehyde 3-phosphate dehydrogenase (NPGAP-DH)	Nta.6340	strongly similar to NP_180004.1 ALDH11A3; 3-chloroallyl aldehyde dehydrogenase/ glyceraldehyde-3-phosphate dehydrogenase (NADP+) [Arabidopsis thaliana]	-1.48374	-1.60094
4.2.14	glycolysis.plastid branch.pyruvate kinase (PK)	Nta.10922	moderately similar to NP_566720.1 PKP-ALPHA; pyruvate kinase [Arabidopsis thaliana]	-1.33855	-1.23773
4.2.14	glycolysis.plastid branch.pyruvate kinase (PK)	Nta.20244	moderately similar to NP_566720.1 PKP-ALPHA; pyruvate kinase [Arabidopsis thaliana]	-1.16866	-0.815918
4.2.14	glycolysis.plastid branch.pyruvate kinase (PK)	Nta.23248	Transcribed locus	-0.679842	-1.1706
4.2.14	glycolysis.plastid branch.pyruvate kinase (PK)	Nta.8559	Transcribed locus	5.26981	5.24363
4.2.14	glycolysis.plastid branch.pyruvate kinase (PK)	Nta.8778	moderately similar to NP_201173.1 pyruvate kinase, putative [Arabidopsis thaliana]	1.54695	1.10838
4.2.14	glycolysis.plastid branch.pyruvate kinase (PK)	Nta.9177	Transcribed locus	2.0898	2.6101
4.2.2	glycolysis.plastid branch.phosphoglucomutase (PGM)	A_95_P116347	similar to UniRef100_A9T1T3 Cluster: Predicted protein; n=1; Physcomitrella patens subsp. patens|Rep: Predicted protein - Physcomitrella patens subsp. patens, partial (34%) [DV159051]	-0.808628	-1.29485
4.2.2	glycolysis.plastid branch.phosphoglucomutase (PGM)	Nta.18594	moderately similar to XP_002312448.1 predicted protein [Populus trichocarpa]	-2.81085	-2.80034
4.2.2	glycolysis.plastid branch.phosphoglucomutase (PGM)	Nta.3818	NtPPGM mRNA for plastidic phosphoglucomutase	-2.56843	-2.65572
4.2.2	glycolysis.plastid branch.phosphoglucomutase (PGM)	Nta.45	moderately similar to NP_173732.1 phosphoglucomutase, cytoplasmic, putative / glucose phosphomutase, putative [Arabidopsis thaliana]	-1.68542	-1.85917
4.2.4	glycolysis.plastid branch.phosphofructokinase (PFK)	Nta.12301	strongly similar to XP_002310313.1 predicted protein [Populus trichocarpa]	1.38609	1.5385
4.2.4	glycolysis.plastid branch.phosphofructokinase (PFK)	Nta.15781	strongly similar to XP_002310313.1 predicted protein [Populus trichocarpa]	1.32825	0.938641
4.2.4	glycolysis.plastid branch.phosphofructokinase (PFK)	Nta.20370	moderately similar to NP_567742.1 PFK3 (PHOSPHOFRUCTOKINASE 3); 6-phosphofructokinase [Arabidopsis thaliana]	1.25697	1.28718
4.2.4	glycolysis.plastid branch.phosphofructokinase (PFK)	Nta.27201	Transcribed locus	5.65252	6.47907
4.2.5	glycolysis.plastid branch.pyrophosphate-fructose-6-P phosphotransferase	Nta.10578	Transcribed locus	-1.56632	-0.761701
4.2.5	glycolysis.plastid branch.pyrophosphate-fructose-6-P phosphotransferase	Nta.12657	moderately similar to NP_192313.3 MEE51 (maternal effect embryo arrest 51); diphosphate-fructose-6-phosphate 1-phosphotransferase [Arabidopsis thaliana]	-1.27946	-1.23786
4.2.5	glycolysis.plastid branch.pyrophosphate-fructose-6-P phosphotransferase	Nta.26914	moderately similar to NP_192313.3 MEE51 (maternal effect embryo arrest 51); diphosphate-fructose-6-phosphate 1-phosphotransferase [Arabidopsis thaliana]	-1.18155	-1.57296
4.3.1	glycolysis.unclear/dually targeted.UGPase	Nta.21975	moderately similar to XP_002283629.1 PREDICTED: hypothetical protein [Vitis vinifera]	-1.14192	-1.52979
4.3.12	glycolysis.unclear/dually targeted.phosphoglycerate mutase	Nta.11644	moderately similar to NP_001042533.1 Os01g0237100 [Oryza sativa Japonica Group]	-2.63712	-2.90795
4.3.12	glycolysis.unclear/dually targeted.phosphoglycerate mutase	Nta.17561	moderately similar to NP_197654.1 phosphoglycerate/bisphosphoglycerate mutase family protein [Arabidopsis thaliana]	-2.90509	-3.11371
4.3.15	glycolysis.unclear/dually targeted.phospho-enol-pyruvate carboxylase (PEPC)	Nta.16940	weakly similar to XP_002265952.1 PREDICTED: hypothetical protein [Vitis vinifera]	2.3712	0.265077
4.3.15	glycolysis.unclear/dually targeted.phospho-enol-pyruvate carboxylase (PEPC)	Nta.16981	moderately similar to XP_002285162.1 PREDICTED: hypothetical protein [Vitis vinifera]	-1.42253	-1.82048
4.3.15	glycolysis.unclear/dually targeted.phospho-enol-pyruvate carboxylase (PEPC)	Nta.22589	moderately similar to XP_002266233.1 PREDICTED: hypothetical protein [Vitis vinifera]	-2.57507	-2.78263
4.3.15	glycolysis.unclear/dually targeted.phospho-enol-pyruvate carboxylase (PEPC)	Nta.23064	moderately similar to XP_002280334.1 PREDICTED: hypothetical protein [Vitis vinifera]	-1.27826	-0.671349
4.3.15	glycolysis.unclear/dually targeted.phospho-enol-pyruvate carboxylase (PEPC)	Nta.3386	moderately similar to NP_001051150.1 Os03g0728900 [Oryza sativa Japonica Group]	-1.65612	-1.07807
4.3.15	glycolysis.unclear/dually targeted.phospho-enol-pyruvate carboxylase (PEPC)	Nta.4364	Putative WRKY transcription factor 10	-0.0625024	2.08873
4.3.15	glycolysis.unclear/dually targeted.phospho-enol-pyruvate carboxylase (PEPC)	Nta.4365	Putative WRKY transcription factor 11	0.166884	2.27651
4.3.15	glycolysis.unclear/dually targeted.phospho-enol-pyruvate carboxylase (PEPC)	Nta.6793	moderately similar to NP_001048452.1 Os02g0807000 [Oryza sativa Japonica Group]	2.34719	0.399846
4.3.7	glycolysis.unclear/dually targeted.triosephosphate isomerase (TPI)	Nta.1996	moderately similar to NP_179713.1 TIM (TRIOSEPHOSPHATE ISOMERASE); catalytic/ triose-phosphate isomerase [Arabidopsis thaliana]	-1.69648	-1.62615
4.3.8	glycolysis.unclear/dually targeted.glyceraldehyde 3-phosphate dehydrogenase (GAP-DH)	Nta.6303	strongly similar to NP_174996.1 GAPB (GLYCERALDEHYDE-3-PHOSPHATE DEHYDROGENASE B SUBUNIT); glyceraldehyde-3-phosphate dehydrogenase (NADP+)/ glyceraldehyde-3-phosphate dehydrogenase [Arabidopsis thaliana]	-3.23157	-3.54086
5.1	fermentation.aldehyde dehydrogenase	Nta.11967	moderately similar to XP_002273358.1 PREDICTED: hypothetical protein [Vitis vinifera]	-1.20117	-0.576734
5.1	fermentation.aldehyde dehydrogenase	Nta.12192	moderately similar to XP_002324977.1 predicted protein [Populus trichocarpa]	1.6593	2.69097
5.1	fermentation.aldehyde dehydrogenase	Nta.22352	moderately similar to XP_002285466.1 PREDICTED: hypothetical protein [Vitis vinifera]	-1.79934	-1.21307
5.1	fermentation.aldehyde dehydrogenase	Nta.22882	moderately similar to XP_002285466.1 PREDICTED: hypothetical protein [Vitis vinifera]	-1.79972	-0.892025
5.1	fermentation.aldehyde dehydrogenase	Nta.2574	CDNA-AFLP-fragment BSTC21-4-280, cultivar Bright Yellow 2	-1.66958	-2.16317
5.1	fermentation.aldehyde dehydrogenase	Nta.892	CDNA-AFLP-fragment BSTT4-43-190, cultivar Bright Yellow 2	1.14778	0.0418646
5.1	fermentation.LDH	Nta.22802	weakly similar to NP_196194.1 DNAJ heat shock N-terminal domain-containing protein [Arabidopsis thaliana]	0.864018	1.6819
5.1	fermentation.LDH	Nta.8108	moderately similar to NP_193459.1 L-lactate dehydrogenase, putative [Arabidopsis thaliana]	4.1969	4.28296
5.1	fermentation.LDH	Nta.9194	weakly similar to XP_002285124.1 PREDICTED: hypothetical protein [Vitis vinifera]	0.960999	1.24597
5.2	fermentation.PDC	A_95_P157017	EST_CSP008xd15f1.ab1 EST_CSP Nicotiana tabacum cDNA, mRNA sequence [EH615072]	0.352323	1.84223
5.2	fermentation.PDC	Nta.4207	Pyruvate decarboxylase 2	1.22808	1.0205
5.2	fermentation.PDC	Nta.5562	moderately similar to NP_195033.1 pyruvate decarboxylase, putative [Arabidopsis thaliana]	4.68509	5.44399
5.2	fermentation.PDC	Nta.8314	moderately similar to NP_197240.1 pyruvate decarboxylase family protein [Arabidopsis thaliana]	1.74562	1.6864
5.2	fermentation.PDC	Nta.9571	moderately similar to XP_002265435.1 PREDICTED: hypothetical protein [Vitis vinifera]	1.66526	2.64087
5.3	fermentation.ADH	Nta.11694	moderately similar to XP_002268625.1 PREDICTED: hypothetical protein [Vitis vinifera]	-1.25283	-1.1405
5.3	fermentation.ADH	Nta.15276	moderately similar to XP_002285916.1 PREDICTED: hypothetical protein [Vitis vinifera]	-2.11078	-2.85179
5.3	fermentation.ADH	Nta.15922	moderately similar to XP_002285916.1 PREDICTED: hypothetical protein [Vitis vinifera]	-1.89202	-2.77209
5.3	fermentation.ADH	Nta.17506	moderately similar to XP_002333655.1 predicted protein [Populus trichocarpa]	2.12572	3.85712
5.3	fermentation.ADH	Nta.19843	weakly similar to XP_002281275.1 PREDICTED: hypothetical protein [Vitis vinifera]	-1.64576	-2.92423
5.3	fermentation.ADH	Nta.6086	strongly similar to NP_199207.1 HOT5 (sensitive to hot temperatures 5); S-(hydroxymethyl)glutathione dehydrogenase/ S-nitrosoglutathione reductase [Arabidopsis thaliana]	-0.793299	-1.1392
5.3	fermentation.ADH	Nta.7382	Alcohol dehydrogenase	-1.07213	-1.39606
5.3	fermentation.ADH	Nta.901	moderately similar to NP_200010.1 sorbitol dehydrogenase, putative / L-iditol 2-dehydrogenase, putative [Arabidopsis thaliana]	-1.40299	-1.49228
6	gluconeogenesis / glyoxylate cycle	Nta.3289	moderately similar to NP_188316.1 AAE7 (ACYL-ACTIVATING ENZYME 7); AMP binding / acetate-CoA ligase [Arabidopsis thaliana]	-1.8318	-1.88148
6	gluconeogenesis / glyoxylate cycle	Nta.8632	moderately similar to NP_188316.1 AAE7 (ACYL-ACTIVATING ENZYME 7); AMP binding / acetate-CoA ligase [Arabidopsis thaliana]	1.78439	1.80344
6	gluconeogenesis / glyoxylate cycle	Nta.974	moderately similar to NP_188316.1 AAE7 (ACYL-ACTIVATING ENZYME 7); AMP binding / acetate-CoA ligase [Arabidopsis thaliana]	1.04896	1.27008
6.1	gluconeogenesis / glyoxylate cycle.citrate synthase	Nta.8181	moderately similar to NP_191434.1 CSY2 (citrate synthase 2); citrate (SI)-synthase [Arabidopsis thaliana]	2.76574	2.48276
6.3	gluconeogenesis / glyoxylate cycle.malate dehydrogenase	A_95_P094408	similar to UniRef100_A7PDL7 Cluster: Chromosome chr17 scaffold_12, whole genome shotgun sequence; n=1; Vitis vinifera|Rep: Chromosome chr17 scaffold_12, whole genome shotgun sequence - Vitis vinifera (Grape), partial (10%) [BP532702]	-1.52817	-1.45922
6.3	gluconeogenesis / glyoxylate cycle.malate dehydrogenase	Nta.1780	moderately similar to NP_001031860.1 PMDH2 (peroxisomal NAD-malate dehydrogenase 2); malate dehydrogenase [Arabidopsis thaliana]	1.09959	1.03748
6.3	gluconeogenesis / glyoxylate cycle.malate dehydrogenase	Nta.4139	NAD-malate dehydrogenase	1.26075	-0.08238
6.3	gluconeogenesis / glyoxylate cycle.malate dehydrogenase	Nta.6268	strongly similar to NP_001031860.1 PMDH2 (peroxisomal NAD-malate dehydrogenase 2); malate dehydrogenase [Arabidopsis thaliana]	-2.58285	-2.9534
6.3	gluconeogenesis / glyoxylate cycle.malate dehydrogenase	Nta.9651	moderately similar to NP_179863.1 PMDH1 (PEROXISOMAL NAD-MALATE DEHYDROGENASE 1); L-malate dehydrogenase/ binding / catalytic/ malate dehydrogenase/ oxidoreductase/ oxidoreductase, acting on the CH-OH group of donors, NAD or NADP as acceptor [Arabidopsis thaliana]	-2.62878	-2.85396
6.5	gluconeogenesis / glyoxylate cycle.pyruvate dikinase	Nta.15404	moderately similar to NP_001031647.1 PPDK (pyruvate orthophosphate dikinase); kinase/ pyruvate, phosphate dikinase [Arabidopsis thaliana]	-2.08025	-2.0807
6.9	gluconeogenesis / glyoxylate cycle.isocitrate lyase	Nta.16482	moderately similar to XP_002301634.1 predicted protein [Populus trichocarpa]	-1.29895	-2.0661
7.3	OPP.electron transfer	Nta.10754	moderately similar to XP_002314698.1 predicted protein [Populus trichocarpa]	-2.40536	-2.17076
7.3	OPP.electron transfer	Nta.120	Ferredoxin-NADP oxidoreductase	2.06661	1.23985
7.3	OPP.electron transfer	Nta.5297	moderately similar to NP_001051821.1 Os03g0835900 [Oryza sativa Japonica Group]	1.0759	0.854352
7.3	OPP.electron transfer	Nta.7381	weakly similar to NP_180320.1 ATFD3 (ferredoxin 3); 2 iron, 2 sulfur cluster binding / electron carrier/ iron-sulfur cluster binding [Arabidopsis thaliana]	2.6872	1.87566
7.1.1	OPP.oxidative PP.glucose-6-phosphate 1-dehydrogenase (G6PD)	Nta.7000	MRNA cytosolic glucose-6-phosphate dehydrogenase TCG6	1.96669	2.5831
7.1.1	OPP.oxidative PP.glucose-6-phosphate 1-dehydrogenase (G6PD)	Nta.7626	Cytosolic glucose-6-phosphate dehydrogenase TCG9	2.62452	3.34644
7.1.1	OPP.oxidative PP.glucose-6-phosphate 1-dehydrogenase (G6PD)	Nta.7714	Plastidic glucose-6-phosphate dehydrogenase TPG16	-1.28308	-0.660406
7.1.2	OPP.oxidative PP.6-phosphogluconolactonase	A_95_P103787	Hypothetical protein; n=1; Oryza sativa (japonica cultivar-group)|Rep: Hypothetical protein - Oryza sativa subsp. japonica (Rice) [CV016689]	-1.55169	-0.759893
7.1.2	OPP.oxidative PP.6-phosphogluconolactonase	A_95_P141837	KR2B.108E16F.051229T7 KR2B Nicotiana tabacum cDNA clone KR2B.108E16, mRNA sequence [EB445465]	2.45804	2.71867
7.1.2	OPP.oxidative PP.6-phosphogluconolactonase	Nta.16841	moderately similar to XP_002276733.1 PREDICTED: similar to Pm27 [Vitis vinifera]	0.965368	1.16184
7.1.2	OPP.oxidative PP.6-phosphogluconolactonase	Nta.19399	weakly similar to XP_002277475.1 PREDICTED: hypothetical protein [Vitis vinifera]	-1.79933	-1.61711
7.1.2	OPP.oxidative PP.6-phosphogluconolactonase	Nta.21896	moderately similar to XP_002264324.1 PREDICTED: hypothetical protein isoform 1 [Vitis vinifera]	-1.75444	-1.91534
7.1.2	OPP.oxidative PP.6-phosphogluconolactonase	Nta.6543	moderately similar to NP_567892.1 epsin N-terminal homology (ENTH) domain-containing protein / clathrin assembly protein-related [Arabidopsis thaliana]	-1.10762	-0.465141
7.1.3	OPP.oxidative PP.6-phosphogluconate dehydrogenase	Nta.11366	weakly similar to XP_002299574.1 predicted protein [Populus trichocarpa]	-1.20254	-0.942384
7.1.3	OPP.oxidative PP.6-phosphogluconate dehydrogenase	Nta.12540	moderately similar to XP_002264140.1 PREDICTED: hypothetical protein [Vitis vinifera]	-1.04697	-0.753007
7.1.3	OPP.oxidative PP.6-phosphogluconate dehydrogenase	Nta.15153	moderately similar to XP_002322112.1 predicted protein [Populus trichocarpa]	1.32767	0.798563
7.1.3	OPP.oxidative PP.6-phosphogluconate dehydrogenase	Nta.16569	moderately similar to XP_002278967.1 PREDICTED: hypothetical protein [Vitis vinifera]	1.7545	1.03882
7.1.3	OPP.oxidative PP.6-phosphogluconate dehydrogenase	Nta.17170	moderately similar to XP_002327551.1 predicted protein [Populus trichocarpa]	-2.06613	-2.56236
7.1.3	OPP.oxidative PP.6-phosphogluconate dehydrogenase	Nta.21975	moderately similar to XP_002283629.1 PREDICTED: hypothetical protein [Vitis vinifera]	-1.14192	-1.52979
7.1.3	OPP.oxidative PP.6-phosphogluconate dehydrogenase	Nta.3112	strongly similar to NP_186885.1 6-phosphogluconate dehydrogenase family protein [Arabidopsis thaliana]	3.14161	3.40438
7.1.3	OPP.oxidative PP.6-phosphogluconate dehydrogenase	Nta.5949	moderately similar to NP_566768.1 GLYR1 (GLYOXYLATE REDUCTASE 1); 3-hydroxybutyrate dehydrogenase/ phosphogluconate dehydrogenase (decarboxylating) [Arabidopsis thaliana]	-2.46441	-2.12587
7.2.1	OPP.non-reductive PP.transketolase	Nta.1511	Plastid transketolase mRNA, complete cds; nuclear gene for plastid product	-1.37519	-1.88128
7.2.1	OPP.non-reductive PP.transketolase	Nta.9636	strongly similar to XP_002320056.1 predicted protein [Populus trichocarpa]	-2.97197	-3.16342
7.2.2	OPP.non-reductive PP.transaldolase	Nta.1519	moderately similar to XP_002329906.1 predicted protein [Populus trichocarpa]	-1.15796	-1.61531
7.2.2	OPP.non-reductive PP.transaldolase	Nta.5339	strongly similar to XP_002304636.1 predicted protein [Populus trichocarpa]	2.52821	1.96504
7.2.4	OPP.non-reductive PP.ribose 5-phosphate isomerase	Nta.2391	moderately similar to XP_002270834.1 PREDICTED: hypothetical protein [Vitis vinifera]	-1.31631	-1.51844
7.2.4	OPP.non-reductive PP.ribose 5-phosphate isomerase	Nta.6713	moderately similar to XP_002983271.1 hypothetical protein SELMODRAFT_117990 [Selaginella moellendorffii]	-2.40687	-2.14354
7.2.4	OPP.non-reductive PP.ribose 5-phosphate isomerase	Nta.7670	Clone PR49 mRNA sequence	-2.02595	-2.9612
7.2.4	OPP.non-reductive PP.ribose 5-phosphate isomerase	Nta.8534	moderately similar to XP_002284079.1 PREDICTED: hypothetical protein [Vitis vinifera]	-0.9194	-1.09088
7.2.4	OPP.non-reductive PP.ribose 5-phosphate isomerase	Nta.9121	moderately similar to XP_002284079.1 PREDICTED: hypothetical protein [Vitis vinifera]	-1.82485	-1.85865
8.3	TCA / organic transformation.carbonic anhydrases	Nta.17164	weakly similar to XP_002268233.1 PREDICTED: hypothetical protein [Vitis vinifera]	3.24806	5.35986
8.3	TCA / organic transformation.carbonic anhydrases	Nta.3255	moderately similar to XP_002314617.1 predicted protein [Populus trichocarpa]	-1.26107	-1.15714
8.3	TCA / organic transformation.carbonic anhydrases	Nta.7368	weakly similar to XP_002282507.1 PREDICTED: hypothetical protein [Vitis vinifera]	-2.34969	-2.67483
8.3	TCA / organic transformation.carbonic anhydrases	Nta.8451	moderately similar to NP_974782.1 CA2 (CARBONIC ANHYDRASE 2); carbonate dehydratase/ zinc ion binding [Arabidopsis thaliana]	1.59776	0.21522
8.3	TCA / organic transformation.carbonic anhydrases	Nta.922	Chloroplast carbonic anhydrase gene	-2.18883	-2.9037
8.1.1.1	TCA / organic transformation.TCA.pyruvate DH.E1	Nta.11574	moderately similar to XP_002284757.1 PREDICTED: hypothetical protein [Vitis vinifera]	1.51764	0.224639
8.1.1.1	TCA / organic transformation.TCA.pyruvate DH.E1	Nta.12384	moderately similar to XP_002274772.1 PREDICTED: hypothetical protein [Vitis vinifera]	-2.27187	-1.99966
8.1.1.1	TCA / organic transformation.TCA.pyruvate DH.E1	Nta.12836	weakly similar to XP_002309602.1 predicted protein [Populus trichocarpa]	3.01934	3.71837
8.1.1.1	TCA / organic transformation.TCA.pyruvate DH.E1	Nta.1407	moderately similar to NP_974756.1 2-oxoisovalerate dehydrogenase, putative / 3-methyl-2-oxobutanoate dehydrogenase, putative / branched-chain alpha-keto acid dehydrogenase E1 alpha subunit, putative [Arabidopsis thaliana]	-1.24517	-1.68388
8.1.1.1	TCA / organic transformation.TCA.pyruvate DH.E1	Nta.15234	strongly similar to XP_002304661.1 predicted protein [Populus trichocarpa]	1.56998	1.15255
8.1.1.1	TCA / organic transformation.TCA.pyruvate DH.E1	Nta.15345	moderately similar to XP_002303415.1 predicted protein [Populus trichocarpa]	-0.969484	-1.37419
8.1.1.1	TCA / organic transformation.TCA.pyruvate DH.E1	Nta.22468	Transcribed locus	0.514967	1.04168
8.1.1.1	TCA / organic transformation.TCA.pyruvate DH.E1	Nta.2271	weakly similar to XP_002326782.1 predicted protein [Populus trichocarpa]	5.55729	4.93625
8.1.1.1	TCA / organic transformation.TCA.pyruvate DH.E1	Nta.3694	Centrin (CEN1)	1.13486	1.11154
8.1.1.1	TCA / organic transformation.TCA.pyruvate DH.E1	Nta.414	PDH E1a mRNA for pyruvate dehydrogenase E1 alpha subunit	1.13327	0.869587
8.1.1.1	TCA / organic transformation.TCA.pyruvate DH.E1	Nta.514	CDNA-AFLP-fragment BSTC23-4-295, cultivar Bright Yellow 2	2.97185	2.34464
8.1.1.1	TCA / organic transformation.TCA.pyruvate DH.E1	Nta.5890	CDNA-AFLP-fragment BSTC21-1-310, cultivar Bright Yellow 2	-0.881325	-1.41255
8.1.1.1	TCA / organic transformation.TCA.pyruvate DH.E1	Nta.6810	CDNA-AFLP fragment N_BC1M21-268 sequence	3.80245	3.7656
8.1.1.1	TCA / organic transformation.TCA.pyruvate DH.E1	Nta.8517	moderately similar to XP_002275178.1 PREDICTED: hypothetical protein [Vitis vinifera]	1.44698	1.92461
8.1.1.1	TCA / organic transformation.TCA.pyruvate DH.E1	Nta.9599	moderately similar to NP_176198.1 AT-E1 ALPHA; oxidoreductase, acting on the aldehyde or oxo group of donors, disulfide as acceptor / pyruvate dehydrogenase (acetyl-transferring) [Arabidopsis thaliana]	1.7575	1.67029
8.1.1.2	TCA / organic transformation.TCA.pyruvate DH.E2	Nta.1332	moderately similar to XP_002329061.1 predicted protein [Populus trichocarpa]	1.60263	1.28207
8.1.1.2	TCA / organic transformation.TCA.pyruvate DH.E2	Nta.15942	moderately similar to NP_196072.1 unknown protein [Arabidopsis thaliana]	1.42061	1.18085
8.1.1.2	TCA / organic transformation.TCA.pyruvate DH.E2	Nta.15996	strongly similar to XP_002266445.1 PREDICTED: hypothetical protein [Vitis vinifera]	2.28564	1.61529
8.1.1.2	TCA / organic transformation.TCA.pyruvate DH.E2	Nta.1743	moderately similar to XP_002315946.1 predicted protein [Populus trichocarpa]	-1.31246	-1.23891
8.1.1.2	TCA / organic transformation.TCA.pyruvate DH.E2	Nta.5913	moderately similar to NP_849453.1 2-oxoacid dehydrogenase family protein [Arabidopsis thaliana]	2.06195	1.72985
8.1.1.2	TCA / organic transformation.TCA.pyruvate DH.E2	Nta.8601	moderately similar to XP_002262782.1 PREDICTED: hypothetical protein [Vitis vinifera]	1.59332	1.19117
8.1.1.3	TCA / organic transformation.TCA.pyruvate DH.E3	Nta.1497	strongly similar to XP_002263180.1 PREDICTED: hypothetical protein [Vitis vinifera]	-0.864437	-1.32413
8.1.2	TCA / organic transformation.TCA.CS	Nta.7276	Citrate synthase	2.65429	2.67404
8.1.3	TCA / organic transformation.TCA.aconitase	Nta.1469	moderately similar to NP_001119125.1 aconitate hydratase, cytoplasmic / citrate hydro-lyase / aconitase (ACO) [Arabidopsis thaliana]	1.1777	1.14995
8.1.3	TCA / organic transformation.TCA.aconitase	Nta.3743	Cytosolic aconitase (ACO)	1.64844	1.32235
8.1.3	TCA / organic transformation.TCA.aconitase	Nta.6425	moderately similar to NP_001119125.1 aconitate hydratase, cytoplasmic / citrate hydro-lyase / aconitase (ACO) [Arabidopsis thaliana]	1.74737	1.70623
8.1.4	TCA / organic transformation.TCA.IDH	Nta.20306	moderately similar to XP_001768322.1 predicted protein [Physcomitrella patens subsp. patens]	1.27709	1.10458
8.1.4	TCA / organic transformation.TCA.IDH	Nta.6054	moderately similar to XP_002276739.1 PREDICTED: hypothetical protein [Vitis vinifera]	-2.78255	-2.95993
8.1.4	TCA / organic transformation.TCA.IDH	Nta.7175	NAD-dependent isocitrate dehydrogenase	1.6083	1.16426
8.1.4	TCA / organic transformation.TCA.IDH	Nta.8450	NAD-dependent isocitrate dehydrogenase, clone pnadidh-c	1.34939	1.07398
8.1.5	TCA / organic transformation.TCA.2-oxoglutarate dehydrogenase	Nta.1172	moderately similar to NP_191101.2 2-oxoglutarate dehydrogenase E1 component, putative / oxoglutarate decarboxylase, putative / alpha-ketoglutaric dehydrogenase, putative [Arabidopsis thaliana]	1.95718	2.22922
8.1.5	TCA / organic transformation.TCA.2-oxoglutarate dehydrogenase	Nta.15996	strongly similar to XP_002266445.1 PREDICTED: hypothetical protein [Vitis vinifera]	2.28564	1.61529
8.1.5	TCA / organic transformation.TCA.2-oxoglutarate dehydrogenase	Nta.22433	moderately similar to NP_191101.2 2-oxoglutarate dehydrogenase E1 component, putative / oxoglutarate decarboxylase, putative / alpha-ketoglutaric dehydrogenase, putative [Arabidopsis thaliana]	1.9305	1.84615
8.1.5	TCA / organic transformation.TCA.2-oxoglutarate dehydrogenase	Nta.5913	moderately similar to NP_849453.1 2-oxoacid dehydrogenase family protein [Arabidopsis thaliana]	2.06195	1.72985
8.1.6	TCA / organic transformation.TCA.succinyl-CoA ligase	Nta.1340	moderately similar to NP_179632.1 succinyl-CoA ligase (GDP-forming) beta-chain, mitochondrial, putative / succinyl-CoA synthetase, beta chain, putative / SCS-beta, putative [Arabidopsis thaliana]	1.26147	0.892524
8.1.6	TCA / organic transformation.TCA.succinyl-CoA ligase	Nta.1697	strongly similar to XP_002318347.1 predicted protein [Populus trichocarpa]	1.85922	2.08193
8.1.6	TCA / organic transformation.TCA.succinyl-CoA ligase	Nta.22925	Transcribed locus	-1.05733	-0.851637
8.1.7	TCA / organic transformation.TCA.succinate dehydrogenase	Nta.12169	moderately similar to XP_002272351.1 PREDICTED: hypothetical protein [Vitis vinifera]	1.32298	1.58945
8.1.7	TCA / organic transformation.TCA.succinate dehydrogenase	Nta.15143	strongly similar to NP_201477.1 SDH1-1; ATP binding / succinate dehydrogenase [Arabidopsis thaliana]	1.8216	1.4769
8.1.7	TCA / organic transformation.TCA.succinate dehydrogenase	Nta.1904	moderately similar to NP_198881.1 SDH2-2; electron carrier/ succinate dehydrogenase [Arabidopsis thaliana]	1.08374	0.563152
8.1.7	TCA / organic transformation.TCA.succinate dehydrogenase	Nta.5615	strongly similar to XP_002310225.1 predicted protein [Populus trichocarpa]	1.18883	0.854994
8.1.8	TCA / organic transformation.TCA.fumarase	Nta.11661	moderately similar to XP_002284843.1 PREDICTED: hypothetical protein [Vitis vinifera]	-2.96746	-3.60399
8.1.8	TCA / organic transformation.TCA.fumarase	Nta.8337	moderately similar to NP_001078075.1 FUM1 (FUMARASE 1); catalytic/ fumarate hydratase [Arabidopsis thaliana]	1.56106	1.67006
8.1.9	TCA / organic transformation.TCA.malate DH	A_95_P094408	similar to UniRef100_A7PDL7 Cluster: Chromosome chr17 scaffold_12, whole genome shotgun sequence; n=1; Vitis vinifera|Rep: Chromosome chr17 scaffold_12, whole genome shotgun sequence - Vitis vinifera (Grape), partial (10%) [BP532702]	-1.52817	-1.45922
8.1.9	TCA / organic transformation.TCA.malate DH	Nta.4139	NAD-malate dehydrogenase	1.26075	-0.08238
8.1.99	TCA / organic transformation.TCA.misc	Nta.1972	moderately similar to XP_002265514.1 PREDICTED: hypothetical protein [Vitis vinifera]	-0.497492	-1.02808
8.2.10	TCA / organic transformation.other organic acid transformations.malic	Nta.5960	Cytosolic NADP-malic enzyme	2.55659	2.56626
8.2.10	TCA / organic transformation.other organic acid transformations.malic	Nta.9662	strongly similar to XP_002449695.1 hypothetical protein SORBIDRAFT_05g021742 [Sorghum bicolor]	2.4722	3.23071
8.2.11	TCA / organic transformation.other organic acid transformations.atp-citrate lyase	Nta.10842	Transcribed locus	-1.26734	-1.47597
8.2.11	TCA / organic transformation.other organic acid transformations.atp-citrate lyase	Nta.12737	weakly similar to NP_200651.1 ATEXO70B1 (exocyst subunit EXO70 family protein B1); protein binding [Arabidopsis thaliana]	0.0569332	1.07987
8.2.11	TCA / organic transformation.other organic acid transformations.atp-citrate lyase	Nta.1840	strongly similar to NP_199757.1 ACLB-2 (ATP CITRATE LYASE SUBUNIT B 2); ATP citrate synthase [Arabidopsis thaliana]	1.07214	1.7673
8.2.11	TCA / organic transformation.other organic acid transformations.atp-citrate lyase	Nta.1898	Calmodulin-binding protein (TCB60)	1.18834	1.11564
8.2.11	TCA / organic transformation.other organic acid transformations.atp-citrate lyase	Nta.20040	weakly similar to NP_200651.1 ATEXO70B1 (exocyst subunit EXO70 family protein B1); protein binding [Arabidopsis thaliana]	0.406774	1.1245
8.2.11	TCA / organic transformation.other organic acid transformations.atp-citrate lyase	Nta.6099	strongly similar to NP_172414.1 ACLA-3; ATP citrate synthase [Arabidopsis thaliana]	-1.02297	-1.12287
8.2.11	TCA / organic transformation.other organic acid transformations.atp-citrate lyase	Nta.6774	strongly similar to NP_176280.1 ACLA-2; ATP citrate synthase [Arabidopsis thaliana]	1.95199	3.43123
8.2.11	TCA / organic transformation.other organic acid transformations.atp-citrate lyase	Nta.9190	weakly similar to XP_002318022.1 predicted protein [Populus trichocarpa]	3.51527	5.00966
8.2.4	TCA / organic transformation.other organic acid transformations.IDH	Nta.7175	NAD-dependent isocitrate dehydrogenase	1.6083	1.16426
8.2.9	TCA / organic transformation.other organic acid transformations.cyt MDH	A_95_P094408	similar to UniRef100_A7PDL7 Cluster: Chromosome chr17 scaffold_12, whole genome shotgun sequence; n=1; Vitis vinifera|Rep: Chromosome chr17 scaffold_12, whole genome shotgun sequence - Vitis vinifera (Grape), partial (10%) [BP532702]	-1.52817	-1.45922
8.2.9	TCA / organic transformation.other organic acid transformations.cyt MDH	Nta.18545	moderately similar to NP_568875.2 malate dehydrogenase (NADP), chloroplast, putative [Arabidopsis thaliana]	-2.79978	-3.18981
8.2.9	TCA / organic transformation.other organic acid transformations.cyt MDH	Nta.4139	NAD-malate dehydrogenase	1.26075	-0.08238
8.2.9	TCA / organic transformation.other organic acid transformations.cyt MDH	Nta.5400	moderately similar to NP_198122.4 structural constituent of ribosome [Arabidopsis thaliana]	1.04207	0.407072
8.2.9	TCA / organic transformation.other organic acid transformations.cyt MDH	Nta.809	strongly similar to NP_974958.1 malate dehydrogenase (NADP), chloroplast, putative [Arabidopsis thaliana]	-2.52952	-3.02704
8.2.99	TCA / organic transformation.other organic acid transformations.misc	Nta.1972	moderately similar to XP_002265514.1 PREDICTED: hypothetical protein [Vitis vinifera]	-0.497492	-1.02808
9	mitochondrial electron transport / ATP synthesis	Nta.315	moderately similar to NP_001063735.1 Os09g0528100 [Oryza sativa Japonica Group]	1.24844	0.785918
9.3	mitochondrial electron transport / ATP synthesis.electron transfer flavoprotein	A_95_P052666	similar to UniRef100_A7P8Q2 Cluster: Chromosome chr3 scaffold_8, whole genome shotgun sequence; n=1; Vitis vinifera|Rep: Chromosome chr3 scaffold_8, whole genome shotgun sequence - Vitis vinifera (Grape), partial (4%) [BP132982]	-2.48064	-2.93211
9.3	mitochondrial electron transport / ATP synthesis.electron transfer flavoprotein	A_95_P084350	similar to UniRef100_UPI0000162E4C Cluster: auxin efflux carrier family protein; n=1; Arabidopsis thaliana|Rep: auxin efflux carrier family protein - Arabidopsis thaliana, partial (10%) [BP528995]	1.37373	0.552724
9.3	mitochondrial electron transport / ATP synthesis.electron transfer flavoprotein	A_95_P214077	similar to UniRef100_A2FVB9 Cluster: Phosphoribosyl transferase domain containing protein; n=1; Trichomonas vaginalis G3|Rep: Phosphoribosyl transferase domain containing protein - Trichomonas vaginalis G3, partial (8%) [TC165546]	-2.53808	-2.9342
9.3	mitochondrial electron transport / ATP synthesis.electron transfer flavoprotein	Nta.1196	moderately similar to XP_002281854.1 PREDICTED: hypothetical protein [Vitis vinifera]	2.04011	2.36031
9.3	mitochondrial electron transport / ATP synthesis.electron transfer flavoprotein	Nta.12175	weakly similar to XP_002272300.1 PREDICTED: hypothetical protein [Vitis vinifera]	-1.05179	-0.898185
9.3	mitochondrial electron transport / ATP synthesis.electron transfer flavoprotein	Nta.17625	weakly similar to XP_002281226.1 PREDICTED: hypothetical protein [Vitis vinifera]	0.705582	1.73722
9.3	mitochondrial electron transport / ATP synthesis.electron transfer flavoprotein	Nta.19543	weakly similar to XP_002336576.1 cytochrome P450 [Populus trichocarpa]	2.47067	1.01473
9.3	mitochondrial electron transport / ATP synthesis.electron transfer flavoprotein	Nta.21616	moderately similar to XP_002284752.1 PREDICTED: hypothetical protein [Vitis vinifera]	1.81366	1.14826
9.3	mitochondrial electron transport / ATP synthesis.electron transfer flavoprotein	Nta.22336	weakly similar to XP_002281226.1 PREDICTED: hypothetical protein [Vitis vinifera]	0.511392	1.09333
9.3	mitochondrial electron transport / ATP synthesis.electron transfer flavoprotein	Nta.5471	moderately similar to NP_174496.1 XTR4 (XYLOGLUCAN ENDOTRANSGLYCOSYLASE 4); hydrolase, acting on glycosyl bonds / hydrolase, hydrolyzing O-glycosyl compounds / xyloglucan:xyloglucosyl transferase [Arabidopsis thaliana]	4.62452	4.5675
9.3	mitochondrial electron transport / ATP synthesis.electron transfer flavoprotein	Nta.6534	weakly similar to XP_002317029.1 predicted protein [Populus trichocarpa]	-2.53797	-2.12192
9.3	mitochondrial electron transport / ATP synthesis.electron transfer flavoprotein	Nta.7113	Clone PR58 mRNA sequence	-1.25494	-1.71289
9.4	mitochondrial electron transport / ATP synthesis.alternative oxidase	Nta.9724	(SR1) aox mRNA	1.43861	1.78815
9.5	mitochondrial electron transport / ATP synthesis.cytochrome c reductase	Nta.11195	moderately similar to XP_002272524.1 PREDICTED: hypothetical protein [Vitis vinifera]	-1.70548	-1.73855
9.5	mitochondrial electron transport / ATP synthesis.cytochrome c reductase	Nta.19577	strongly similar to NP_001046975.1 Os02g0520800 [Oryza sativa Japonica Group]	1.13141	1.18454
9.5	mitochondrial electron transport / ATP synthesis.cytochrome c reductase	Nta.19677	weakly similar to XP_002318981.1 predicted protein [Populus trichocarpa]	-1.21471	-1.51541
9.5	mitochondrial electron transport / ATP synthesis.cytochrome c reductase	Nta.21934	moderately similar to NP_190841.1 ubiquinol-cytochrome C reductase UQCRX/QCR9-like family protein [Arabidopsis thaliana]	-0.978411	-1.07913
9.5	mitochondrial electron transport / ATP synthesis.cytochrome c reductase	Nta.22741	moderately similar to XP_002328604.1 predicted protein [Populus trichocarpa]	-2.15126	-3.04723
9.5	mitochondrial electron transport / ATP synthesis.cytochrome c reductase	Nta.7125	moderately similar to NP_172964.1 ubiquinol-cytochrome C reductase complex 7.8 kDa protein, putative / mitochondrial hinge protein, putative [Arabidopsis thaliana]	1.08701	0.339971
9.5	mitochondrial electron transport / ATP synthesis.cytochrome c reductase	Nta.7221	Mitochondrial Rieske Fe-S protein	1.3156	0.884632
9.5	mitochondrial electron transport / ATP synthesis.cytochrome c reductase	Nta.8309	moderately similar to NP_172964.1 ubiquinol-cytochrome C reductase complex 7.8 kDa protein, putative / mitochondrial hinge protein, putative [Arabidopsis thaliana]	1.51299	0.955437
9.5	mitochondrial electron transport / ATP synthesis.cytochrome c reductase	Nta.8785	moderately similar to NP_190841.1 ubiquinol-cytochrome C reductase UQCRX/QCR9-like family protein [Arabidopsis thaliana]	2.54416	1.76174
9.6	mitochondrial electron transport / ATP synthesis.cytochrome c	A_95_P061740	weakly similar to UniRef100_Q9C508 Cluster: Probable purine permease 18; n=1; Arabidopsis thaliana|Rep: Probable purine permease 18 - Arabidopsis thaliana (Mouse-ear cress), partial (5%) [BP135335]	-1.06535	-0.782254
9.6	mitochondrial electron transport / ATP synthesis.cytochrome c	A_95_P085255	G1p; n=1; Arabidopsis thaliana|Rep: G1p - Arabidopsis thaliana (Mouse-ear cress) [BP529232]	1.71333	2.5119
9.6	mitochondrial electron transport / ATP synthesis.cytochrome c	A_95_P151947	Similar to CCS1; n=1; Arabidopsis thaliana|Rep: Similar to CCS1 - Arabidopsis thaliana (Mouse-ear cress) [EB682209]	-2.95487	-2.95928
9.6	mitochondrial electron transport / ATP synthesis.cytochrome c	A_95_P164767	CHO_SL019xh18f1.ab1 CHO_SL Nicotiana tabacum cDNA, mRNA sequence [EH624076]	1.57909	2.66575
9.6	mitochondrial electron transport / ATP synthesis.cytochrome c	Nta.11646	weakly similar to XP_002329373.1 predicted protein [Populus trichocarpa]	2.65684	3.21606
9.6	mitochondrial electron transport / ATP synthesis.cytochrome c	Nta.11696	moderately similar to XP_002303294.1 predicted protein [Populus trichocarpa]	-1.66968	-2.32765
9.6	mitochondrial electron transport / ATP synthesis.cytochrome c	Nta.1506	strongly similar to NP_198897.1 cytochrome c1, putative [Arabidopsis thaliana]	1.66483	1.25826
9.6	mitochondrial electron transport / ATP synthesis.cytochrome c	Nta.5625	strongly similar to NP_192742.1 CYTC-2 (cytochrome c-2); electron carrier/ heme binding / iron ion binding [Arabidopsis thaliana]	2.77355	2.30223
9.6	mitochondrial electron transport / ATP synthesis.cytochrome c	Nta.6240	strongly similar to NP_192742.1 CYTC-2 (cytochrome c-2); electron carrier/ heme binding / iron ion binding [Arabidopsis thaliana]	2.21614	1.79858
9.6	mitochondrial electron transport / ATP synthesis.cytochrome c	Nta.8403	moderately similar to XP_002279160.1 PREDICTED: hypothetical protein [Vitis vinifera]	3.31027	2.98027
9.7	mitochondrial electron transport / ATP synthesis.cytochrome c oxidase	A_95_P040731	BP129906 MAT001 Nicotiana tabacum cDNA clone BY1811, mRNA sequence [BP129906]	-1.04744	-1.37373
9.7	mitochondrial electron transport / ATP synthesis.cytochrome c oxidase	Nta.11029	moderately similar to XP_002317864.1 predicted protein [Populus trichocarpa]	1.40635	0.0138075
9.7	mitochondrial electron transport / ATP synthesis.cytochrome c oxidase	Nta.11477	moderately similar to XP_002271984.1 PREDICTED: hypothetical protein [Vitis vinifera]	1.33367	2.59115
9.7	mitochondrial electron transport / ATP synthesis.cytochrome c oxidase	Nta.11597	moderately similar to XP_002277937.1 PREDICTED: hypothetical protein [Vitis vinifera]	-2.05695	-2.26699
9.7	mitochondrial electron transport / ATP synthesis.cytochrome c oxidase	Nta.12599	moderately similar to XP_002263345.1 PREDICTED: hypothetical protein [Vitis vinifera]	-2.29544	-2.13753
9.7	mitochondrial electron transport / ATP synthesis.cytochrome c oxidase	Nta.13525	Transcribed locus	-1.685	-0.407148
9.7	mitochondrial electron transport / ATP synthesis.cytochrome c oxidase	Nta.14996	weakly similar to NP_001168896.1 hypothetical protein LOC100382702 [Zea mays]	1.26661	0.611724
9.7	mitochondrial electron transport / ATP synthesis.cytochrome c oxidase	Nta.15413	weakly similar to NP_001045964.1 Os02g0159700 [Oryza sativa Japonica Group]	1.42166	1.13983
9.7	mitochondrial electron transport / ATP synthesis.cytochrome c oxidase	Nta.1836	T(S)14-3-3 protein	0.77385	1.08725
9.7	mitochondrial electron transport / ATP synthesis.cytochrome c oxidase	Nta.1908	moderately similar to NP_001078161.1 cytochrome c oxidase family protein [Arabidopsis thaliana]	1.4161	1.20619
9.7	mitochondrial electron transport / ATP synthesis.cytochrome c oxidase	Nta.2064	strongly similar to NP_568997.1 unknown protein [Arabidopsis thaliana]	-0.777094	-1.81008
9.7	mitochondrial electron transport / ATP synthesis.cytochrome c oxidase	Nta.22283	weakly similar to NP_001052315.1 Os04g0250700 [Oryza sativa Japonica Group]	-1.06557	-1.48373
9.7	mitochondrial electron transport / ATP synthesis.cytochrome c oxidase	Nta.5262	weakly similar to NP_201011.1 OXA1; P-P-bond-hydrolysis-driven protein transmembrane transporter [Arabidopsis thaliana]	1.39138	1.0361
9.7	mitochondrial electron transport / ATP synthesis.cytochrome c oxidase	Nta.6009	moderately similar to NP_564300.1 unknown protein [Arabidopsis thaliana]	-1.13723	-0.546865
9.7	mitochondrial electron transport / ATP synthesis.cytochrome c oxidase	Nta.6412	weakly similar to NP_173661.1 COX6B (CYTOCHROME C OXIDASE 6B); cytochrome-c oxidase [Arabidopsis thaliana]	1.46841	0.932062
9.7	mitochondrial electron transport / ATP synthesis.cytochrome c oxidase	Nta.7442	moderately similar to NP_850080.1 YAB5 (YABBY5); transcription factor [Arabidopsis thaliana]	-2.0281	-1.26162
9.7	mitochondrial electron transport / ATP synthesis.cytochrome c oxidase	Nta.8273	moderately similar to NP_566508.1 ATCOX17; copper chaperone [Arabidopsis thaliana]	1.89977	1.60299
9.7	mitochondrial electron transport / ATP synthesis.cytochrome c oxidase	Nta.8286	moderately similar to NP_001067021.1 Os12g0561000 [Oryza sativa Japonica Group]	2.50748	2.59115
9.8	mitochondrial electron transport / ATP synthesis.uncoupling protein	Nta.15105	moderately similar to XP_002274117.1 PREDICTED: hypothetical protein [Vitis vinifera]	1.13925	2.09851
9.8	mitochondrial electron transport / ATP synthesis.uncoupling protein	Nta.5585	moderately similar to NP_190979.1 PUMP1 (PLANT UNCOUPLING MITOCHONDRIAL PROTEIN 1); binding / oxidative phosphorylation uncoupler [Arabidopsis thaliana]	1.42982	1.31453
9.8	mitochondrial electron transport / ATP synthesis.uncoupling protein	Nta.6350	strongly similar to XP_002274117.1 PREDICTED: hypothetical protein [Vitis vinifera]	1.84716	3.0406
9.9	mitochondrial electron transport / ATP synthesis.F1-ATPase	A_95_P028346	ATPase; n=1; Camellia sinensis|Rep: ATPase - Camellia sinensis (Tea) [BP525606]	1.31158	-0.34092
9.9	mitochondrial electron transport / ATP synthesis.F1-ATPase	A_95_P139567	weakly similar to UniRef100_A7PJ55 Cluster: Chromosome chr12 scaffold_18, whole genome shotgun sequence; n=1; Vitis vinifera|Rep: Chromosome chr12 scaffold_18, whole genome shotgun sequence - Vitis vinifera (Grape), partial (15%) [EB443368]	2.53672	2.24268
9.9	mitochondrial electron transport / ATP synthesis.F1-ATPase	Nta.11518	weakly similar to XP_002311324.1 predicted protein [Populus trichocarpa]	1.47424	1.9028
9.9	mitochondrial electron transport / ATP synthesis.F1-ATPase	Nta.1430	strongly similar to XP_002280882.1 PREDICTED: hypothetical protein [Vitis vinifera]	1.06852	0.698531
9.9	mitochondrial electron transport / ATP synthesis.F1-ATPase	Nta.14348	Transcribed locus	-1.39602	-2.40477
9.9	mitochondrial electron transport / ATP synthesis.F1-ATPase	Nta.1445	weakly similar to XP_002270492.1 PREDICTED: hypothetical protein [Vitis vinifera]	-1.73377	-1.81905
9.9	mitochondrial electron transport / ATP synthesis.F1-ATPase	Nta.14769	Hypothetical protein (T407 gene)	1.1632	1.9971
9.9	mitochondrial electron transport / ATP synthesis.F1-ATPase	Nta.1477	moderately similar to NP_175576.1 ATP synthase epsilon chain, mitochondrial [Arabidopsis thaliana]	1.4776	0.783624
9.9	mitochondrial electron transport / ATP synthesis.F1-ATPase	Nta.17184	weakly similar to XP_002282418.1 PREDICTED: hypothetical protein [Vitis vinifera]	0.288629	1.6546
9.9	mitochondrial electron transport / ATP synthesis.F1-ATPase	Nta.17862	weakly similar to XP_002311324.1 predicted protein [Populus trichocarpa]	3.42485	4.16055
9.9	mitochondrial electron transport / ATP synthesis.F1-ATPase	Nta.2002	moderately similar to XP_002285672.1 PREDICTED: hypothetical protein [Vitis vinifera]	2.83268	2.17154
9.9	mitochondrial electron transport / ATP synthesis.F1-ATPase	Nta.22331	weakly similar to XP_002323705.1 predicted protein [Populus trichocarpa]	-2.5906	-2.07526
9.9	mitochondrial electron transport / ATP synthesis.F1-ATPase	Nta.22880	moderately similar to NP_175576.1 ATP synthase epsilon chain, mitochondrial [Arabidopsis thaliana]	1.05537	1.30234
9.9	mitochondrial electron transport / ATP synthesis.F1-ATPase	Nta.257	moderately similar to NP_194240.1 FSD1 (FE SUPEROXIDE DISMUTASE 1); copper ion binding / superoxide dismutase [Arabidopsis thaliana]	-1.67355	-2.53512
9.9	mitochondrial electron transport / ATP synthesis.F1-ATPase	Nta.2643	moderately similar to XP_002273764.1 PREDICTED: hypothetical protein [Vitis vinifera]	1.15523	0.928383
9.9	mitochondrial electron transport / ATP synthesis.F1-ATPase	Nta.27044	moderately similar to XP_002285672.1 PREDICTED: hypothetical protein [Vitis vinifera]	3.04617	2.34959
9.9	mitochondrial electron transport / ATP synthesis.F1-ATPase	Nta.2887	Transcribed locus	1.00144	-0.110251
9.9	mitochondrial electron transport / ATP synthesis.F1-ATPase	Nta.5257	strongly similar to NP_195563.1 vacuolar ATP synthase subunit B, putative / V-ATPase B subunit, putative / vacuolar proton pump B subunit, putative / V-ATPase 57 kDa subunit, putative [Arabidopsis thaliana]	-0.210461	-1.19017
9.9	mitochondrial electron transport / ATP synthesis.F1-ATPase	Nta.6294	strongly similar to NP_054505.1 ATP synthase CF1 epsilon subunit [Nicotiana tabacum]	0.2512	1.17072
9.9	mitochondrial electron transport / ATP synthesis.F1-ATPase	Nta.7341	moderately similar to XP_002312003.1 predicted protein [Populus trichocarpa]	-0.969015	-1.31445
9.9	mitochondrial electron transport / ATP synthesis.F1-ATPase	Nta.8639	weakly similar to NP_567957.1 cyclase family protein [Arabidopsis thaliana]	1.14636	1.966
9.1.1	mitochondrial electron transport / ATP synthesis.NADH-DH (type I).complex I	Nta.10988	moderately similar to NP_198893.1 ATPHB3 (PROHIBITIN 3) [Arabidopsis thaliana]	3.45105	0.141664
9.1.1	mitochondrial electron transport / ATP synthesis.NADH-DH (type I).complex I	Nta.17635	moderately similar to NP_194580.1 ATPHB1 (PROHIBITIN 1) [Arabidopsis thaliana]	2.53435	0.70487
9.1.1	mitochondrial electron transport / ATP synthesis.NADH-DH (type I).complex I	Nta.23109	moderately similar to NP_198893.1 ATPHB3 (PROHIBITIN 3) [Arabidopsis thaliana]	1.92883	0.749147
9.1.1	mitochondrial electron transport / ATP synthesis.NADH-DH (type I).complex I	Nta.27502	Transcribed locus	3.44216	1.27877
9.1.1	mitochondrial electron transport / ATP synthesis.NADH-DH (type I).complex I	Nta.7013	Prohibitin	1.22891	0.129206
9.1.1.5	mitochondrial electron transport / ATP synthesis.NADH-DH (type I).complex I.carbonic anhydrase	Nta.2070	moderately similar to NP_564091.1 GAMMA CA1 (GAMMA CARBONIC ANHYDRASE 1); carbonate dehydratase [Arabidopsis thaliana]	1.0697	0.54203
9.1.2	mitochondrial electron transport / ATP synthesis.NADH-DH (type I).localisation not clear	A_95_P138532	weakly similar to UniRef100_Q5AFA2 Cluster: Potential cell wall glycosidase; n=1; Candida albicans|Rep: Potential cell wall glycosidase - Candida albicans (Yeast), partial (5%) [EB442280]	-2.06944	-1.9666
9.1.2	mitochondrial electron transport / ATP synthesis.NADH-DH (type I).localisation not clear	Nta.1648	moderately similar to XP_002284468.1 PREDICTED: hypothetical protein [Vitis vinifera]	-2.41221	-2.82944
9.1.2	mitochondrial electron transport / ATP synthesis.NADH-DH (type I).localisation not clear	Nta.1859	moderately similar to NP_194662.2 DER1 (DERLIN-1) [Arabidopsis thaliana]	1.67911	2.38651
9.1.2	mitochondrial electron transport / ATP synthesis.NADH-DH (type I).localisation not clear	Nta.2921	strongly similar to XP_002271379.1 PREDICTED: hypothetical protein [Vitis vinifera]	0.909395	1.71195
9.1.2	mitochondrial electron transport / ATP synthesis.NADH-DH (type I).localisation not clear	Nta.5320	moderately similar to XP_002268298.1 PREDICTED: hypothetical protein [Vitis vinifera]	2.55077	3.15772
9.1.2	mitochondrial electron transport / ATP synthesis.NADH-DH (type I).localisation not clear	Nta.5740	moderately similar to XP_002268298.1 PREDICTED: hypothetical protein [Vitis vinifera]	0.563068	1.89059
9.1.2	mitochondrial electron transport / ATP synthesis.NADH-DH (type I).localisation not clear	Nta.9759	moderately similar to NP_194927.1 ASP5 (ASPARTATE AMINOTRANSFERASE 5); L-aspartate:2-oxoglutarate aminotransferase [Arabidopsis thaliana]	-0.96172	-1.2393
9.2.1	mitochondrial electron transport / ATP synthesis.NADH-DH (type II).internal matrix	Nta.15889	moderately similar to NP_193880.2 NDB3; NADH dehydrogenase [Arabidopsis thaliana]	3.68362	0.998172
9.2.1	mitochondrial electron transport / ATP synthesis.NADH-DH (type II).internal matrix	Nta.23233	Transcribed locus	1.88931	1.62545
9.2.1	mitochondrial electron transport / ATP synthesis.NADH-DH (type II).internal matrix	Nta.5160	CDNA-AFLP fragment H-N_BC3M34-657 sequence	3.51731	0.380545
9.2.2	mitochondrial electron transport / ATP synthesis.NADH-DH (type II).external	Nta.15889	moderately similar to NP_193880.2 NDB3; NADH dehydrogenase [Arabidopsis thaliana]	3.68362	0.998172
9.2.2	mitochondrial electron transport / ATP synthesis.NADH-DH (type II).external	Nta.5160	CDNA-AFLP fragment H-N_BC3M34-657 sequence	3.51731	0.380545
9.2.3	mitochondrial electron transport / ATP synthesis.NADH-DH (type II).mitochondrial	Nta.16072	moderately similar to NP_568205.6 NDC1 (NAD(P)H dehydrogenase C1); NADH dehydrogenase [Arabidopsis thaliana]	-1.08568	-0.86894
10	cell wall	Nta.1807	moderately similar to XP_002279898.1 PREDICTED: hypothetical protein [Vitis vinifera]	-2.33876	-1.28049
10.1	cell wall.precursor synthesis	A_95_P036688	homologue to UniRef100_Q7XAG4 Cluster: GDP-fucose protein-O-fucosyltransferase 2; n=1; Solanum tuberosum|Rep: GDP-fucose protein-O-fucosyltransferase 2 - Solanum tuberosum (Potato), partial (16%) [BP128797]	-1.4583	-1.41555
10.1	cell wall.precursor synthesis	A_95_P064680	homologue to UP|Q7XAG4 (Q7XAG4) GDP-fucose protein-O-fucosyltransferase 2, partial (45%) [BP136116]	-1.97166	-1.71685
10.1	cell wall.precursor synthesis	Nta.11078	strongly similar to NP_564372.3 UDP-N-acetylglucosamine pyrophosphorylase-related [Arabidopsis thaliana]	-0.819219	-1.48515
10.1	cell wall.precursor synthesis	Nta.19261	Transcribed locus	-1.43848	-2.16517
10.1	cell wall.precursor synthesis	Nta.278	strongly similar to XP_002322146.1 predicted protein [Populus trichocarpa]	-1.09071	-1.08651
10.2	cell wall.cellulose synthesis	Nta.160	weakly similar to XP_002284282.1 PREDICTED: hypothetical protein [Vitis vinifera]	-0.789339	-1.15316
10.2	cell wall.cellulose synthesis	Nta.17823	moderately similar to XP_002266444.1 PREDICTED: hypothetical protein [Vitis vinifera]	2.84966	2.89249
10.2	cell wall.cellulose synthesis	Nta.18635	moderately similar to NP_195996.1 ATCSLA09; mannan synthase/ transferase, transferring glycosyl groups [Arabidopsis thaliana]	-2.88402	-2.98434
10.2	cell wall.cellulose synthesis	Nta.532	moderately similar to XP_002269783.1 PREDICTED: hypothetical protein [Vitis vinifera]	-1.37005	-1.35017
10.2	cell wall.cellulose synthesis	Nta.89	moderately similar to XP_002325955.1 predicted protein [Populus trichocarpa]	-1.41628	-0.56154
10.3	cell wall.hemicellulose synthesis	A_95_P152007	similar to UniRef100_A7QEC3 Cluster: Chromosome chr1 scaffold_84, whole genome shotgun sequence; n=1; Vitis vinifera|Rep: Chromosome chr1 scaffold_84, whole genome shotgun sequence - Vitis vinifera (Grape), partial (36%) [EB682269]	0.994766	1.53687
10.3	cell wall.hemicellulose synthesis	Nta.1047	moderately similar to XP_002320464.1 predicted protein [Populus trichocarpa]	1.00141	2.35561
10.3	cell wall.hemicellulose synthesis	Nta.11804	moderately similar to XP_002310003.1 predicted protein [Populus trichocarpa]	1.45018	1.68133
10.3	cell wall.hemicellulose synthesis	Nta.12034	strongly similar to NP_199017.2 BIP2; ATP binding [Arabidopsis thaliana]	1.77632	2.96034
10.3	cell wall.hemicellulose synthesis	Nta.12194	weakly similar to XP_002317718.1 predicted protein [Populus trichocarpa]	-2.04578	-2.23852
10.3	cell wall.hemicellulose synthesis	Nta.13775	Transcribed locus	-2.24288	-2.83457
10.3	cell wall.hemicellulose synthesis	Nta.15094	strongly similar to NP_199017.2 BIP2; ATP binding [Arabidopsis thaliana]	2.16306	2.94645
10.3	cell wall.hemicellulose synthesis	Nta.1863	strongly similar to NP_001049719.2 Os03g0277300 [Oryza sativa Japonica Group]	1.10393	1.90882
10.3	cell wall.hemicellulose synthesis	Nta.19955	Transcribed locus	5.72477	5.56316
10.3	cell wall.hemicellulose synthesis	Nta.2155	strongly similar to NP_195870.1 HSC70-1 (HEAT SHOCK COGNATE PROTEIN 70-1); ATP binding [Arabidopsis thaliana]	1.50834	1.45874
10.3	cell wall.hemicellulose synthesis	Nta.21957	weakly similar to NP_187864.1 HSP70 (heat shock protein 70); ATP binding [Arabidopsis thaliana]	-0.0426959	1.43232
10.3	cell wall.hemicellulose synthesis	Nta.2306	Blp3 mRNA for luminal binding protein (BiP), partial	1.63421	2.88784
10.3	cell wall.hemicellulose synthesis	Nta.24770	weakly similar to XP_002315213.1 predicted protein [Populus trichocarpa]	1.61202	1.36733
10.3	cell wall.hemicellulose synthesis	Nta.3016	moderately similar to XP_002322666.1 predicted protein [Populus trichocarpa]	-1.71548	-1.44393
10.3	cell wall.hemicellulose synthesis	Nta.3075	Blp8 mRNA for luminal binding protein (BiP), partial	2.61591	4.27882
10.3	cell wall.hemicellulose synthesis	Nta.3411	Blp1 mRNA for luminal binding protein (BiP), partial	1.87618	2.60874
10.3	cell wall.hemicellulose synthesis	Nta.4176	Nthsp70 mRNA for heat shock protein 70	0.783103	3.30393
10.3	cell wall.hemicellulose synthesis	Nta.5350	moderately similar to NP_567241.1 XT2 (UDP-XYLOSYLTRANSFERASE 2); UDP-xylosyltransferase/ transferase/ transferase, transferring glycosyl groups / xyloglucan 6-xylosyltransferase [Arabidopsis thaliana]	-1.02464	-0.568354
10.3	cell wall.hemicellulose synthesis	Nta.6562	weakly similar to XP_002266538.1 PREDICTED: hypothetical protein [Vitis vinifera]	-2.98976	-3.30629
10.3	cell wall.hemicellulose synthesis	Nta.762	Blp5 mRNA for luminal binding protein (BiP)	2.73005	4.12193
10.3	cell wall.hemicellulose synthesis	Nta.764	moderately similar to NP_181315.2 aldo/keto reductase family protein [Arabidopsis thaliana]	1.47816	1.22477
10.3	cell wall.hemicellulose synthesis	Nta.8421	Transcribed locus	8.87539	6.41796
10.3	cell wall.hemicellulose synthesis	Nta.9619	strongly similar to NP_187864.1 HSP70 (heat shock protein 70); ATP binding [Arabidopsis thaliana]	2.45783	2.75772
10.3	cell wall.hemicellulose synthesis	Nta.9843	Blp2 mRNA for luminal binding protein (BiP), partial	2.08958	3.16984
10.5	cell wall.cell wall proteins	Nta.12719	weakly similar to XP_002278250.1 PREDICTED: hypothetical protein [Vitis vinifera]	0.18564	1.90599
10.5	cell wall.cell wall proteins	Nta.5318	moderately similar to XP_002283726.1 PREDICTED: hypothetical protein [Vitis vinifera]	1.31653	1.01807
10.6	cell wall.degradation	Nta.8949	weakly similar to XP_002270367.1 PREDICTED: hypothetical protein [Vitis vinifera]	1.34633	1.62196
10.7	cell wall.modification	A_95_P049451	similar to UniRef100_Q9FVH0 Cluster: Expansin; n=1; Solanum lycopersicum|Rep: Expansin - Solanum lycopersicum (Tomato) (Lycopersicon esculentum), partial (18%) [BP132165]	-0.937245	-1.54795
10.7	cell wall.modification	A_95_P104002	homologue to UniRef100_A7Q5S9 Cluster: Chromosome chr14 scaffold_54, whole genome shotgun sequence; n=1; Vitis vinifera|Rep: Chromosome chr14 scaffold_54, whole genome shotgun sequence - Vitis vinifera (Grape), partial (6%) [CV016800]	0.355445	1.23842
10.7	cell wall.modification	A_95_P191972	Unknow protein; n=1; Oryza sativa (japonica cultivar-group)|Rep: Unknow protein - Oryza sativa subsp. japonica (Rice) [TA15353_4097]	-1.10834	-0.872387
10.7	cell wall.modification	Nta.11982	moderately similar to NP_178409.2 ATEXPA15 (ARABIDOPSIS THALIANA EXPANSIN A15) [Arabidopsis thaliana]	-1.07214	-1.60782
10.7	cell wall.modification	Nta.12241	moderately similar to NP_181300.1 EXP3 [Arabidopsis thaliana]	-1.98078	-1.95047
10.7	cell wall.modification	Nta.12836	weakly similar to XP_002309602.1 predicted protein [Populus trichocarpa]	3.01934	3.71837
10.7	cell wall.modification	Nta.14776	weakly similar to NP_001058455.2 Os06g0696400 [Oryza sativa Japonica Group]	0.840264	2.19679
10.7	cell wall.modification	Nta.15559	moderately similar to NP_181224.1 xyloglucan:xyloglucosyl transferase, putative / xyloglucan endotransglycosylase, putative / endo-xyloglucan transferase, putative [Arabidopsis thaliana]	-0.776991	-1.25377
10.7	cell wall.modification	Nta.15728	moderately similar to XP_002283530.1 PREDICTED: hypothetical protein [Vitis vinifera]	-1.31185	-1.0489
10.7	cell wall.modification	Nta.16380	moderately similar to XP_002441263.1 hypothetical protein SORBIDRAFT_09g023440 [Sorghum bicolor]	-1.74459	-2.29462
10.7	cell wall.modification	Nta.16945	moderately similar to NP_001058455.2 Os06g0696400 [Oryza sativa Japonica Group]	2.53233	3.41088
10.7	cell wall.modification	Nta.22397	moderately similar to XP_002278917.1 PREDICTED: hypothetical protein [Vitis vinifera]	4.67987	4.45855
10.7	cell wall.modification	Nta.22926	moderately similar to XP_002306736.1 predicted protein [Populus trichocarpa]	1.35362	2.67737
10.7	cell wall.modification	Nta.22961	moderately similar to XP_002274827.1 PREDICTED: hypothetical protein [Vitis vinifera]	-0.300661	1.23843
10.7	cell wall.modification	Nta.230	moderately similar to XP_002267838.1 PREDICTED: hypothetical protein [Vitis vinifera]	-1.50411	-0.972465
10.7	cell wall.modification	Nta.23482	moderately similar to XP_002308092.1 predicted protein [Populus trichocarpa]	0.922178	2.26921
10.7	cell wall.modification	Nta.2943	moderately similar to XP_002313682.1 hypothetical protein POPTRDRAFT_832983 [Populus trichocarpa]	1.16706	1.92959
10.7	cell wall.modification	Nta.3570	Endoxyloglucan transferase related protein	-2.13936	-2.53541
10.7	cell wall.modification	Nta.4017	Alpha-expansin precursor (Nt-EXPA2)	-1.08508	-1.64405
10.7	cell wall.modification	Nta.4018	Alpha-expansin precursor (Nt-EXPA3)	-1.18083	-0.224781
10.7	cell wall.modification	Nta.4019	Alpha-expansin precursor (Nt-EXPA5)	-1.03201	-1.66971
10.7	cell wall.modification	Nta.4020	Alpha-expansin precursor (Nt-EXPA6)	-1.93651	-2.21382
10.7	cell wall.modification	Nta.430	weakly similar to XP_002329557.1 hypothetical protein POPTRDRAFT_783792 [Populus trichocarpa]	2.0652	4.22959
10.7	cell wall.modification	Nta.5471	moderately similar to NP_174496.1 XTR4 (XYLOGLUCAN ENDOTRANSGLYCOSYLASE 4); hydrolase, acting on glycosyl bonds / hydrolase, hydrolyzing O-glycosyl compounds / xyloglucan:xyloglucosyl transferase [Arabidopsis thaliana]	4.62452	4.5675
10.7	cell wall.modification	Nta.6449	moderately similar to XP_002270182.1 PREDICTED: hypothetical protein [Vitis vinifera]	-0.585272	1.34428
10.7	cell wall.modification	Nta.6794	moderately similar to XP_002326087.1 predicted protein [Populus trichocarpa]	-2.31065	-2.0836
10.7	cell wall.modification	Nta.7138	Endo-xyloglucan transferase (EXGT)	-1.42024	-1.98072
10.7	cell wall.modification	Nta.7461	CDNA-AFLP-fragment BSTT33-2-310, cultivar Bright Yellow 2	-1.46428	-1.34988
10.7	cell wall.modification	Nta.8712	moderately similar to XP_002329587.1 hypothetical protein POPTRDRAFT_264663 [Populus trichocarpa]	7.55645	6.63894
10.7	cell wall.modification	Nta.9459	moderately similar to XP_002310324.1 predicted protein [Populus trichocarpa]	-2.2351	-2.85422
10.1.10	cell wall.precursor synthesis.RHM	Nta.12744	CDNA-AFLP-fragment BSTT4-23-450, cultivar Bright Yellow 2	0.895333	1.18381
10.1.10	cell wall.precursor synthesis.RHM	Nta.4637	moderately similar to NP_001173114.1 Os02g0678400 [Oryza sativa Japonica Group]	0.694101	1.16365
10.1.12.1	cell wall.precursor synthesis.KDO pathway.arabinose-5-phosphate isomerase	Nta.13080	moderately similar to XP_002306858.1 predicted protein [Populus trichocarpa]	-2.32794	-2.11832
10.1.2	cell wall.precursor synthesis.UGE	Nta.19854	weakly similar to XP_002321261.1 hypothetical protein POPTRDRAFT_573245 [Populus trichocarpa]	-1.19508	-1.27434
10.1.2	cell wall.precursor synthesis.UGE	Nta.2304	moderately similar to XP_002327280.1 predicted protein [Populus trichocarpa]	-1.39253	-1.55937
10.1.2	cell wall.precursor synthesis.UGE	Nta.6457	moderately similar to NP_172738.1 UGE1 (UDP-D-glucose/UDP-D-galactose 4-epimerase 1); UDP-glucose 4-epimerase/ protein dimerization [Arabidopsis thaliana]	1.23058	0.794223
10.1.20	cell wall.precursor synthesis.phosphomannose isomerase	Nta.17478	weakly similar to XP_002329337.1 predicted protein [Populus trichocarpa]	-0.62057	-1.05613
10.1.30.1	cell wall.precursor synthesis.sugar kinases.galacturonic acid kinase	Nta.14670	moderately similar to NP_187681.2 GHMP kinase family protein [Arabidopsis thaliana]	-1.34279	-2.2724
10.1.4	cell wall.precursor synthesis.UGD	Nta.1178	strongly similar to NP_189582.1 UDP-glucose 6-dehydrogenase, putative [Arabidopsis thaliana]	0.863824	1.64141
10.1.4	cell wall.precursor synthesis.UGD	Nta.17057	moderately similar to NP_189582.1 UDP-glucose 6-dehydrogenase, putative [Arabidopsis thaliana]	-1.27986	-0.420174
10.1.4	cell wall.precursor synthesis.UGD	Nta.9870	Putative UDP-glucose dehydrogenase 1	1.10509	1.44191
10.1.5	cell wall.precursor synthesis.UXS	A_95_P118922	similar to UniRef100_Q38MV1 Cluster: Ethylene-responsive nuclear protein; n=1; Solanum lycopersicum|Rep: Ethylene-responsive nuclear protein - Solanum lycopersicum (Tomato) (Lycopersicon esculentum), partial (20%) [DV161997]	0.221181	1.68118
10.1.5	cell wall.precursor synthesis.UXS	A_95_P120257	similar to UniRef100_A7P3E9 Cluster: Chromosome chr1 scaffold_5, whole genome shotgun sequence; n=1; Vitis vinifera|Rep: Chromosome chr1 scaffold_5, whole genome shotgun sequence - Vitis vinifera (Grape), partial (61%) [DW000041]	-2.4067	-2.5986
10.1.5	cell wall.precursor synthesis.UXS	A_95_P132567	similar to UniRef100_A7R084 Cluster: Chromosome undetermined scaffold_298, whole genome shotgun sequence; n=1; Vitis vinifera|Rep: Chromosome undetermined scaffold_298, whole genome shotgun sequence - Vitis vinifera (Grape), partial (48%) [EB433069]	-1.86451	-1.744
10.1.5	cell wall.precursor synthesis.UXS	A_95_P148487	weakly similar to UniRef100_Q9LJ97 Cluster: Seed maturation protein, LEA protein in group 5-like; n=1; Arabidopsis thaliana|Rep: Seed maturation protein, LEA protein in group 5-like - Arabidopsis thaliana (Mouse-ear cress), partial (47%) [EB677828]	-1.84598	-0.653628
10.1.5	cell wall.precursor synthesis.UXS	A_95_P151732	similar to UniRef100_Q38MV1 Cluster: Ethylene-responsive nuclear protein; n=1; Solanum lycopersicum|Rep: Ethylene-responsive nuclear protein - Solanum lycopersicum (Tomato) (Lycopersicon esculentum), partial (37%) [EB681978]	0.101342	1.32746
10.1.5	cell wall.precursor synthesis.UXS	A_95_P153607	UDP-glucuronic acid:anthocyanin glucuronosyltransferase; n=1; Bellis perennis|Rep: UDP-glucuronic acid:anthocyanin glucuronosyltransferase - Bellis perennis (Daisy) [EB683842]	3.79564	5.82837
10.1.5	cell wall.precursor synthesis.UXS	A_95_P157137	similar to UniRef100_A7Q2Q1 Cluster: Chromosome chr1 scaffold_46, whole genome shotgun sequence; n=1; Vitis vinifera|Rep: Chromosome chr1 scaffold_46, whole genome shotgun sequence - Vitis vinifera (Grape), partial (14%) [EH615177]	-0.215339	-1.0608
10.1.5	cell wall.precursor synthesis.UXS	Nta.10306	moderately similar to XP_002275081.1 PREDICTED: hypothetical protein [Vitis vinifera]	-1.56818	-1.35364
10.1.5	cell wall.precursor synthesis.UXS	Nta.10572	moderately similar to XP_002278176.1 PREDICTED: hypothetical protein [Vitis vinifera]	1.34949	1.20832
10.1.5	cell wall.precursor synthesis.UXS	Nta.10599	weakly similar to XP_002265392.1 PREDICTED: hypothetical protein [Vitis vinifera]	-1.88075	-2.25633
10.1.5	cell wall.precursor synthesis.UXS	Nta.11007	moderately similar to XP_002266729.1 PREDICTED: hypothetical protein [Vitis vinifera]	-2.92264	-2.82031
10.1.5	cell wall.precursor synthesis.UXS	Nta.11261	moderately similar to NP_178204.1 unknown protein [Arabidopsis thaliana]	2.16401	1.49564
10.1.5	cell wall.precursor synthesis.UXS	Nta.11263	moderately similar to NP_191427.1 MBF1B (MULTIPROTEIN BRIDGING FACTOR 1B); DNA binding / transcription coactivator [Arabidopsis thaliana]	2.77265	3.09917
10.1.5	cell wall.precursor synthesis.UXS	Nta.11530	weakly similar to NP_181450.1 unknown protein [Arabidopsis thaliana]	-1.53035	-2.00795
10.1.5	cell wall.precursor synthesis.UXS	Nta.11678	moderately similar to XP_002276816.1 PREDICTED: hypothetical protein [Vitis vinifera]	-1.59765	-1.68205
10.1.5	cell wall.precursor synthesis.UXS	Nta.12224	moderately similar to XP_002278301.1 PREDICTED: hypothetical protein [Vitis vinifera]	-1.61033	-0.740616
10.1.5	cell wall.precursor synthesis.UXS	Nta.1244	Phytoene desaturase (pds gene)	-2.15717	-2.42615
10.1.5	cell wall.precursor synthesis.UXS	Nta.12615	strongly similar to XP_002264356.1 PREDICTED: hypothetical protein [Vitis vinifera]	1.19085	0.721651
10.1.5	cell wall.precursor synthesis.UXS	Nta.1382	moderately similar to XP_002270727.1 PREDICTED: hypothetical protein [Vitis vinifera]	-2.15587	-2.50066
10.1.5	cell wall.precursor synthesis.UXS	Nta.13857	Transcribed locus	1.82315	2.8833
10.1.5	cell wall.precursor synthesis.UXS	Nta.1427	moderately similar to NP_973638.1 GCN5-related N-acetyltransferase (GNAT) family protein [Arabidopsis thaliana]	-1.44262	-0.326975
10.1.5	cell wall.precursor synthesis.UXS	Nta.15868	Transcribed locus	1.09808	1.14906
10.1.5	cell wall.precursor synthesis.UXS	Nta.16385	weakly similar to XP_002267419.1 PREDICTED: hypothetical protein [Vitis vinifera]	-1.5791	-1.5558
10.1.5	cell wall.precursor synthesis.UXS	Nta.16582	moderately similar to NP_001078277.1 UXS1 (UDP-GLUCURONIC ACID DECARBOXYLASE 1); UDP-glucuronate decarboxylase/ catalytic [Arabidopsis thaliana]	-1.03551	-1.53317
10.1.5	cell wall.precursor synthesis.UXS	Nta.1663	weakly similar to XP_002282590.1 PREDICTED: hypothetical protein [Vitis vinifera]	-2.86622	-0.0330411
10.1.5	cell wall.precursor synthesis.UXS	Nta.16867	moderately similar to XP_002315673.1 predicted protein [Populus trichocarpa]	1.5314	0.872446
10.1.5	cell wall.precursor synthesis.UXS	Nta.16976	moderately similar to XP_002262862.1 PREDICTED: hypothetical protein [Vitis vinifera]	0.668734	1.16144
10.1.5	cell wall.precursor synthesis.UXS	Nta.17118	moderately similar to NP_191842.1 AUD1; UDP-glucuronate decarboxylase/ catalytic/ dTDP-glucose 4,6-dehydratase [Arabidopsis thaliana]	1.52227	2.24282
10.1.5	cell wall.precursor synthesis.UXS	Nta.17308	moderately similar to NP_001174974.1 Os06g0698674 [Oryza sativa Japonica Group]	1.0284	0.794136
10.1.5	cell wall.precursor synthesis.UXS	Nta.17380	moderately similar to XP_002264711.1 PREDICTED: hypothetical protein, partial [Vitis vinifera]	-1.22367	-0.836584
10.1.5	cell wall.precursor synthesis.UXS	Nta.17413	moderately similar to XP_002268017.1 PREDICTED: hypothetical protein isoform 2 [Vitis vinifera]	0.677482	1.26544
10.1.5	cell wall.precursor synthesis.UXS	Nta.1780	moderately similar to NP_001031860.1 PMDH2 (peroxisomal NAD-malate dehydrogenase 2); malate dehydrogenase [Arabidopsis thaliana]	1.09959	1.03748
10.1.5	cell wall.precursor synthesis.UXS	Nta.17948	moderately similar to XP_002311999.1 predicted protein [Populus trichocarpa]	0.670127	2.08998
10.1.5	cell wall.precursor synthesis.UXS	Nta.17967	moderately similar to XP_002273393.1 PREDICTED: hypothetical protein [Vitis vinifera]	-0.921632	-1.06282
10.1.5	cell wall.precursor synthesis.UXS	Nta.18564	moderately similar to XP_002266817.1 PREDICTED: hypothetical protein [Vitis vinifera]	1.45806	1.05811
10.1.5	cell wall.precursor synthesis.UXS	Nta.1880	moderately similar to NP_001049739.1 Os03g0280800 [Oryza sativa Japonica Group]	-0.946034	-1.13307
10.1.5	cell wall.precursor synthesis.UXS	Nta.1922	moderately similar to NP_196713.1 ASP3 (ASPARTATE AMINOTRANSFERASE 3); L-aspartate:2-oxoglutarate aminotransferase [Arabidopsis thaliana]	3.3576	2.62601
10.1.5	cell wall.precursor synthesis.UXS	Nta.2010	strongly similar to NP_194387.1 ATCBL3 (ARABIDOPSIS THALIANA CALCINEURIN B-LIKE 3); calcium ion binding [Arabidopsis thaliana]	-1.01142	-0.934593
10.1.5	cell wall.precursor synthesis.UXS	Nta.20442	moderately similar to NP_196854.1 unknown protein [Arabidopsis thaliana]	1.19443	0.637833
10.1.5	cell wall.precursor synthesis.UXS	Nta.21595	moderately similar to XP_002266729.1 PREDICTED: hypothetical protein [Vitis vinifera]	-2.21446	-2.95785
10.1.5	cell wall.precursor synthesis.UXS	Nta.21623	moderately similar to XP_002304409.1 predicted protein [Populus trichocarpa]	1.27226	1.84959
10.1.5	cell wall.precursor synthesis.UXS	Nta.21865	strongly similar to XP_002313261.1 predicted protein [Populus trichocarpa]	1.94408	1.32798
10.1.5	cell wall.precursor synthesis.UXS	Nta.22317	strongly similar to XP_002282632.1 PREDICTED: hypothetical protein [Vitis vinifera]	1.03967	1.65708
10.1.5	cell wall.precursor synthesis.UXS	Nta.22345	weakly similar to XP_002270563.1 PREDICTED: hypothetical protein [Vitis vinifera]	1.96603	2.38912
10.1.5	cell wall.precursor synthesis.UXS	Nta.22456	moderately similar to NP_001119162.1 ATEXO70A1 (exocyst subunit EXO70 family protein A1); protein binding [Arabidopsis thaliana]	-1.05755	-1.2553
10.1.5	cell wall.precursor synthesis.UXS	Nta.22726	Transcribed locus	-2.75606	-2.90357
10.1.5	cell wall.precursor synthesis.UXS	Nta.22830	moderately similar to XP_002265990.1 PREDICTED: hypothetical protein [Vitis vinifera]	-1.06117	-1.39993
10.1.5	cell wall.precursor synthesis.UXS	Nta.22836	moderately similar to XP_002312324.1 predicted protein [Populus trichocarpa]	-0.969078	-1.49553
10.1.5	cell wall.precursor synthesis.UXS	Nta.22887	weakly similar to XP_002271541.1 PREDICTED: hypothetical protein [Vitis vinifera]	-1.48443	-0.532163
10.1.5	cell wall.precursor synthesis.UXS	Nta.23031	weakly similar to NP_195626.1 DNAJ heat shock N-terminal domain-containing protein [Arabidopsis thaliana]	0.908764	1.28566
10.1.5	cell wall.precursor synthesis.UXS	Nta.23094	moderately similar to NP_565254.1 BAT1 (BIDIRECTIONAL AMINO ACID TRANSPORTER 1); amino acid transmembrane transporter [Arabidopsis thaliana]	-0.709793	-1.03645
10.1.5	cell wall.precursor synthesis.UXS	Nta.23296	moderately similar to XP_002279477.1 PREDICTED: hypothetical protein [Vitis vinifera]	-1.3419	-1.23617
10.1.5	cell wall.precursor synthesis.UXS	Nta.2472	moderately similar to XP_002277029.1 PREDICTED: similar to AtRPN1a/RPN1A (26S proteasome regulatory subunit S2 1A); binding [Vitis vinifera]	1.3867	0.332748
10.1.5	cell wall.precursor synthesis.UXS	Nta.26883	moderately similar to XP_002283119.1 PREDICTED: hypothetical protein [Vitis vinifera]	1.05342	1.40569
10.1.5	cell wall.precursor synthesis.UXS	Nta.280	strongly similar to NP_198236.1 GME (GDP-D-MANNOSE 3,5-EPIMERASE); GDP-mannose 3,5-epimerase/ NAD or NADH binding / catalytic [Arabidopsis thaliana]	-1.07919	-1.5235
10.1.5	cell wall.precursor synthesis.UXS	Nta.3422	weakly similar to NP_177907.1 eukaryotic translation initiation factor 5, putative / eIF-5, putative [Arabidopsis thaliana]	1.27694	0.956722
10.1.5	cell wall.precursor synthesis.UXS	Nta.3611	Feedback-insensitive anthranilate synthase alpha-2 chain (ASA2)	-1.00564	-1.26304
10.1.5	cell wall.precursor synthesis.UXS	Nta.3932	Clone PR14 mRNA sequence	1.93001	3.52015
10.1.5	cell wall.precursor synthesis.UXS	Nta.4130	Putative UDP-glucuronate decarboxylase 4	0.806519	1.00863
10.1.5	cell wall.precursor synthesis.UXS	Nta.5823	strongly similar to XP_002270727.1 PREDICTED: hypothetical protein [Vitis vinifera]	-1.5657	-1.89739
10.1.5	cell wall.precursor synthesis.UXS	Nta.6268	strongly similar to NP_001031860.1 PMDH2 (peroxisomal NAD-malate dehydrogenase 2); malate dehydrogenase [Arabidopsis thaliana]	-2.58285	-2.9534
10.1.5	cell wall.precursor synthesis.UXS	Nta.6321	strongly similar to NP_198236.1 GME (GDP-D-MANNOSE 3,5-EPIMERASE); GDP-mannose 3,5-epimerase/ NAD or NADH binding / catalytic [Arabidopsis thaliana]	-2.38974	-2.69107
10.1.5	cell wall.precursor synthesis.UXS	Nta.6389	Putative alpha7 proteasome subunit (a7 gene)	1.41713	0.308897
10.1.5	cell wall.precursor synthesis.UXS	Nta.6412	weakly similar to NP_173661.1 COX6B (CYTOCHROME C OXIDASE 6B); cytochrome-c oxidase [Arabidopsis thaliana]	1.46841	0.932062
10.1.5	cell wall.precursor synthesis.UXS	Nta.6474	moderately similar to XP_002301567.1 predicted protein [Populus trichocarpa]	1.1434	1.00583
10.1.5	cell wall.precursor synthesis.UXS	Nta.6664	strongly similar to XP_002324997.1 predicted protein [Populus trichocarpa]	1.44062	0.371595
10.1.5	cell wall.precursor synthesis.UXS	Nta.7125	moderately similar to NP_172964.1 ubiquinol-cytochrome C reductase complex 7.8 kDa protein, putative / mitochondrial hinge protein, putative [Arabidopsis thaliana]	1.08701	0.339971
10.1.5	cell wall.precursor synthesis.UXS	Nta.714	moderately similar to XP_002270702.1 PREDICTED: hypothetical protein [Vitis vinifera]	1.21426	0.816485
10.1.5	cell wall.precursor synthesis.UXS	Nta.7217	Acetyl-CoA carboxylase (biotin carboxylase subunit)	-1.10102	-0.670075
10.1.5	cell wall.precursor synthesis.UXS	Nta.8015	moderately similar to XP_002266110.1 PREDICTED: hypothetical protein [Vitis vinifera]	1.1672	0.045881
10.1.5	cell wall.precursor synthesis.UXS	Nta.8309	moderately similar to NP_172964.1 ubiquinol-cytochrome C reductase complex 7.8 kDa protein, putative / mitochondrial hinge protein, putative [Arabidopsis thaliana]	1.51299	0.955437
10.1.5	cell wall.precursor synthesis.UXS	Nta.8662	strongly similar to NP_186962.1 ATARFB1C (ADP-ribosylation factor B1C); GTP binding [Arabidopsis thaliana]	2.04727	2.7048
10.1.5	cell wall.precursor synthesis.UXS	Nta.8998	strongly similar to XP_002263911.1 PREDICTED: hypothetical protein [Vitis vinifera]	-0.95162	-1.076
10.1.5	cell wall.precursor synthesis.UXS	Nta.904	moderately similar to XP_002285049.1 PREDICTED: hypothetical protein [Vitis vinifera]	-2.24937	-2.46749
10.1.5	cell wall.precursor synthesis.UXS	Nta.9592	strongly similar to NP_180270.1 PAG1; endopeptidase/ peptidase/ threonine-type endopeptidase [Arabidopsis thaliana]	1.48175	-0.155527
10.1.5	cell wall.precursor synthesis.UXS	Nta.9635	strongly similar to NP_190228.1 UXS5; UDP-glucuronate decarboxylase/ catalytic [Arabidopsis thaliana]	1.21717	1.30527
10.1.5	cell wall.precursor synthesis.UXS	Nta.9651	moderately similar to NP_179863.1 PMDH1 (PEROXISOMAL NAD-MALATE DEHYDROGENASE 1); L-malate dehydrogenase/ binding / catalytic/ malate dehydrogenase/ oxidoreductase/ oxidoreductase, acting on the CH-OH group of donors, NAD or NADP as acceptor [Arabidopsis thaliana]	-2.62878	-2.85396
10.1.6	cell wall.precursor synthesis.GAE	Nta.147	moderately similar to NP_194773.1 GAE1 (UDP-D-GLUCURONATE 4-EPIMERASE 1); UDP-glucuronate 4-epimerase/ catalytic [Arabidopsis thaliana]	-1.03223	-0.576903
10.1.6	cell wall.precursor synthesis.GAE	Nta.19720	moderately similar to NP_191922.1 GAE3 (UDP-D-GLUCURONATE 4-EPIMERASE 3); UDP-glucuronate 4-epimerase/ catalytic [Arabidopsis thaliana]	-1.31942	-0.597837
10.1.6	cell wall.precursor synthesis.GAE	Nta.20254	weakly similar to NP_192962.1 GAE5 (UDP-D-GLUCURONATE 4-EPIMERASE 5); UDP-glucuronate 4-epimerase/ catalytic [Arabidopsis thaliana]	1.00153	0.944481
10.1.6	cell wall.precursor synthesis.GAE	Nta.22929	moderately similar to NP_192962.1 GAE5 (UDP-D-GLUCURONATE 4-EPIMERASE 5); UDP-glucuronate 4-epimerase/ catalytic [Arabidopsis thaliana]	1.04423	1.75904
10.1.7	cell wall.precursor synthesis.GMD	Nta.6346	Transcribed locus	-2.20657	-2.68753
10.1.9	cell wall.precursor synthesis.MUR4	Nta.16899	moderately similar to NP_174350.2 MUR4 (MURUS 4); UDP-arabinose 4-epimerase/ catalytic [Arabidopsis thaliana]	1.54258	2.01458
10.1.9	cell wall.precursor synthesis.MUR4	Nta.17006	moderately similar to NP_174350.2 MUR4 (MURUS 4); UDP-arabinose 4-epimerase/ catalytic [Arabidopsis thaliana]	0.442564	1.07136
10.1.9	cell wall.precursor synthesis.MUR4	Nta.8242	moderately similar to NP_850238.1 MEE25 (maternal effect embryo arrest 25); UDP-glucose 4-epimerase/ binding / catalytic/ coenzyme binding [Arabidopsis thaliana]	1.23399	1.72533
10.2.1	cell wall.cellulose synthesis.cellulose synthase	A_95_P035988	similar to UP|Q8VZG8 (Q8VZG8) AT4g08850/T32A17_160, partial (2%) [BP128614]	-0.242069	2.28873
10.2.1	cell wall.cellulose synthesis.cellulose synthase	A_95_P061155	weakly similar to UniRef100_A7Q1M6 Cluster: Chromosome chr7 scaffold_44, whole genome shotgun sequence; n=1; Vitis vinifera|Rep: Chromosome chr7 scaffold_44, whole genome shotgun sequence - Vitis vinifera (Grape), partial (5%) [BP135193]	2.54673	2.35747
10.2.1	cell wall.cellulose synthesis.cellulose synthase	Nta.1021	moderately similar to NP_197244.1 IRX3 (IRREGULAR XYLEM 3); cellulose synthase [Arabidopsis thaliana]	-1.78955	-1.50443
10.2.1	cell wall.cellulose synthesis.cellulose synthase	Nta.10883	moderately similar to NP_195645.1 CESA2 (CELLULOSE SYNTHASE A2); cellulose synthase/ transferase, transferring glycosyl groups [Arabidopsis thaliana]	-1.14673	-1.34718
10.2.1	cell wall.cellulose synthesis.cellulose synthase	Nta.15194	strongly similar to NP_196136.1 CEV1 (CONSTITUTIVE EXPRESSION OF VSP 1); cellulose synthase/ transferase, transferring glycosyl groups [Arabidopsis thaliana]	-1.36769	-0.725874
10.2.1	cell wall.cellulose synthesis.cellulose synthase	Nta.15647	moderately similar to NP_195645.1 CESA2 (CELLULOSE SYNTHASE A2); cellulose synthase/ transferase, transferring glycosyl groups [Arabidopsis thaliana]	-1.37422	-1.49432
10.2.1	cell wall.cellulose synthesis.cellulose synthase	Nta.1580	moderately similar to NP_194967.1 CESA1 (CELLULOSE SYNTHASE 1); cellulose synthase/ transferase, transferring glycosyl groups [Arabidopsis thaliana]	-1.10017	-1.41198
10.2.1	cell wall.cellulose synthesis.cellulose synthase	Nta.27004	moderately similar to NP_195996.1 ATCSLA09; mannan synthase/ transferase, transferring glycosyl groups [Arabidopsis thaliana]	-1.32684	-1.19785
10.2.1	cell wall.cellulose synthesis.cellulose synthase	Nta.4313	Cellulose synthase-like protein CslG	-2.1606	-2.55215
10.2.1	cell wall.cellulose synthesis.cellulose synthase	Nta.4340	MRNA, transcriptionally up-regulated region associated with genomic hypomethylation, clone: G8	-2.13207	-3.08872
10.2.1	cell wall.cellulose synthesis.cellulose synthase	Nta.455	moderately similar to NP_199216.2 CESA4 (CELLULOSE SYNTHASE A4); cellulose synthase/ transferase, transferring glycosyl groups [Arabidopsis thaliana]	-1.43742	-1.12011
10.2.1	cell wall.cellulose synthesis.cellulose synthase	Nta.6361	moderately similar to NP_197666.1 ATCSLA02; mannan synthase/ transferase, transferring glycosyl groups [Arabidopsis thaliana]	-2.39018	-2.03045
10.2.1	cell wall.cellulose synthesis.cellulose synthase	Nta.7018	Cellulose synthase-like protein CslE	-1.22539	-0.570154
10.2.1	cell wall.cellulose synthesis.cellulose synthase	Nta.7099	Cellulose synthase	-1.79836	-1.19806
10.2.1	cell wall.cellulose synthesis.cellulose synthase	Nta.7319	MRNA, transcriptionally up-regulated region associated with genomic hypomethylation, clone: G8	-2.18354	-2.43192
10.2.1	cell wall.cellulose synthesis.cellulose synthase	Nta.8671	moderately similar to NP_186955.1 CSLD3 (CELLULOSE SYNTHASE-LIKE D3); cellulose synthase/ transferase, transferring glycosyl groups [Arabidopsis thaliana]	0.506596	1.00855
10.2.2	cell wall.cellulose synthesis.COBRA	Nta.11186	moderately similar to NP_186870.1 COBL1 (COBRA-LIKE PROTEIN 1 PRECURSOR) [Arabidopsis thaliana]	0.442789	1.64575
10.2.2	cell wall.cellulose synthesis.COBRA	Nta.12020	weakly similar to XP_002266933.1 PREDICTED: hypothetical protein [Vitis vinifera]	-2.93073	-2.93989
10.2.2	cell wall.cellulose synthesis.COBRA	Nta.1978	CDNA-AFLP-fragment BSTC11-3-215, cultivar Bright Yellow 2	-1.15221	-0.761533
10.2.2	cell wall.cellulose synthesis.COBRA	Nta.22362	moderately similar to NP_197067.2 IRX6 [Arabidopsis thaliana]	-1.09632	-0.669756
10.3.2	cell wall.hemicellulose synthesis.glucuronoxylan	A_95_P146637	Secondary cell wall-related glycosyltransferase family 43; n=1; Populus tremula x Populus tremuloides|Rep: Secondary cell wall-related glycosyltransferase family 43 - Populus tremula x Populus tremuloides [EB450709]	-1.42189	-0.824355
10.3.2	cell wall.hemicellulose synthesis.glucuronoxylan	Nta.11915	weakly similar to XP_002265072.1 PREDICTED: hypothetical protein [Vitis vinifera]	-2.03349	-2.23257
10.3.2	cell wall.hemicellulose synthesis.glucuronoxylan	Nta.13634	moderately similar to XP_002302550.1 glycosyltransferase [Populus trichocarpa]	-1.17051	-1.19918
10.3.2	cell wall.hemicellulose synthesis.glucuronoxylan	Nta.15539	moderately similar to NP_564077.1 PARVUS (PARVUS); polygalacturonate 4-alpha-galacturonosyltransferase/ transferase, transferring glycosyl groups / transferase, transferring hexosyl groups [Arabidopsis thaliana]	0.650935	1.29616
10.3.2	cell wall.hemicellulose synthesis.glucuronoxylan	Nta.8912	moderately similar to XP_002275679.1 PREDICTED: hypothetical protein [Vitis vinifera]	1.67776	1.62916
10.4.1.1	cell wall.pectin synthesis.homogalacturonan.galacturonic acid transferase	Nta.13634	moderately similar to XP_002302550.1 glycosyltransferase [Populus trichocarpa]	-1.17051	-1.19918
10.5.1	cell wall.cell wall proteins.AGPs	A_95_P145232	similar to UniRef100_A8MS27 Cluster: Uncharacterized protein At4g29170.2; n=2; Arabidopsis thaliana|Rep: Uncharacterized protein At4g29170.2 - Arabidopsis thaliana (Mouse-ear cress), partial (90%) [EB448821]	-1.04306	-1.29158
10.5.1	cell wall.cell wall proteins.AGPs	Nta.19912	Transcribed locus	1.17637	0.748672
10.5.1	cell wall.cell wall proteins.AGPs	Nta.22206	weakly similar to XP_002272036.1 PREDICTED: hypothetical protein [Vitis vinifera]	-1.94182	-1.38902
10.5.1	cell wall.cell wall proteins.AGPs	Nta.2685	Transcribed locus	-1.23383	-0.675752
10.5.1	cell wall.cell wall proteins.AGPs	Nta.5389	weakly similar to XP_002284001.1 PREDICTED: hypothetical protein [Vitis vinifera]	-2.31552	-2.89263
10.5.1	cell wall.cell wall proteins.AGPs	Nta.8983	Transcribed locus	1.07764	0.584003
10.5.1.1	cell wall.cell wall proteins.AGPs.AGP	Nta.12305	moderately similar to NP_196257.2 FLA17 (FASCICLIN-LIKE ARABINOGALACTAN PROTEIN 17 PRECURSOR) [Arabidopsis thaliana]	-2.20784	-2.53515
10.5.1.1	cell wall.cell wall proteins.AGPs.AGP	Nta.16447	moderately similar to NP_850253.1 FLA16 (FASCICLIN-LIKE ARABINOGALACTAN PROTEIN 16 PRECURSOR) [Arabidopsis thaliana]	-1.97627	-2.09872
10.5.1.1	cell wall.cell wall proteins.AGPs.AGP	Nta.17311	moderately similar to NP_566043.1 FLA8 (FASCICLIN-LIKE ARABINOGALACTAN PROTEIN 8) [Arabidopsis thaliana]	-2.11486	-2.53917
10.5.1.1	cell wall.cell wall proteins.AGPs.AGP	Nta.507	moderately similar to XP_002320524.1 fasciclin-like arabinogalactan protein [Populus trichocarpa]	-2.61299	-2.73225
10.5.1.1	cell wall.cell wall proteins.AGPs.AGP	Nta.5290	weakly similar to NP_563692.1 FLA9 (FASCICLIN-LIKE ARABINOOGALACTAN 9) [Arabidopsis thaliana]	-2.75163	-2.16933
10.5.1.1	cell wall.cell wall proteins.AGPs.AGP	Nta.5411	moderately similar to XP_002266937.1 PREDICTED: hypothetical protein isoform 2 [Vitis vinifera]	-1.64395	-1.48269
10.5.1.1	cell wall.cell wall proteins.AGPs.AGP	Nta.6466	moderately similar to NP_001051504.1 Os03g0788600 [Oryza sativa Japonica Group]	-2.11968	-1.93638
10.5.1.1	cell wall.cell wall proteins.AGPs.AGP	Nta.65	weakly similar to XP_002267825.1 PREDICTED: hypothetical protein [Vitis vinifera]	-2.84431	-3.05084
10.5.1.1	cell wall.cell wall proteins.AGPs.AGP	Nta.6785	weakly similar to XP_002285068.1 PREDICTED: hypothetical protein [Vitis vinifera]	-1.56674	-1.31969
10.5.1.1	cell wall.cell wall proteins.AGPs.AGP	Nta.6837	moderately similar to XP_002285068.1 PREDICTED: hypothetical protein [Vitis vinifera]	-1.60093	-0.924456
10.5.1.1	cell wall.cell wall proteins.AGPs.AGP	Nta.8579	moderately similar to XP_002316776.1 fasciclin-like arabinogalactan protein [Populus trichocarpa]	-2.36721	-2.08108
10.5.2	cell wall.cell wall proteins.proline rich proteins	Nta.1103	weakly similar to XP_002305487.1 predicted protein [Populus trichocarpa]	-2.94966	-3.21804
10.5.2	cell wall.cell wall proteins.proline rich proteins	Nta.2126	Extensin	1.39821	1.46586
10.5.2	cell wall.cell wall proteins.proline rich proteins	Nta.457	Clone PR38 mRNA sequence	3.53817	3.64285
10.5.2	cell wall.cell wall proteins.proline rich proteins	Nta.6840	moderately similar to NP_001043390.1 Os01g0575500 [Oryza sativa Japonica Group]	-2.20826	-1.45754
10.5.2	cell wall.cell wall proteins.proline rich proteins	Nta.706	moderately similar to NP_194150.1 SHD (SHEPHERD); ATP binding / unfolded protein binding [Arabidopsis thaliana]	0.965439	1.87574
10.5.3	cell wall.cell wall proteins.LRR	Nta.10981	moderately similar to XP_002308303.1 predicted protein [Populus trichocarpa]	-1.51856	-0.840452
10.5.3	cell wall.cell wall proteins.LRR	Nta.16968	weakly similar to XP_002302653.1 predicted protein [Populus trichocarpa]	-1.09525	-1.48154
10.5.3	cell wall.cell wall proteins.LRR	Nta.182	weakly similar to XP_002313864.1 predicted protein [Populus trichocarpa]	-1.64188	-2.49082
10.5.3	cell wall.cell wall proteins.LRR	Nta.2126	Extensin	1.39821	1.46586
10.5.3	cell wall.cell wall proteins.LRR	Nta.21822	moderately similar to XP_002331740.1 predicted protein [Populus trichocarpa]	-1.65567	-1.46035
10.5.3	cell wall.cell wall proteins.LRR	Nta.3629	ORF	3.35142	4.81204
10.5.3	cell wall.cell wall proteins.LRR	Nta.457	Clone PR38 mRNA sequence	3.53817	3.64285
10.5.3	cell wall.cell wall proteins.LRR	Nta.5205	CDNA-AFLP fragment H-N_BT4M43-372 sequence	-2.13019	-1.47507
10.5.3	cell wall.cell wall proteins.LRR	Nta.6598	weakly similar to XP_002315885.1 predicted protein [Populus trichocarpa]	0.552975	1.59115
10.5.4	cell wall.cell wall proteins.HRGP	A_95_P067935	similar to UniRef100_Q65866 Cluster: Movement protein; n=1; Barley yellow dwarf virus|Rep: Movement protein - Barley yellow dwarf virus, partial (9%) [BP137005]	-1.08509	-0.931564
10.5.4	cell wall.cell wall proteins.HRGP	Nta.11112	weakly similar to XP_002272844.1 PREDICTED: similar to hydroxyproline-rich glycoprotein family protein [Vitis vinifera]	1.0318	1.24629
10.5.4	cell wall.cell wall proteins.HRGP	Nta.24561	weakly similar to XP_002283922.1 PREDICTED: hypothetical protein isoform 1 [Vitis vinifera]	0.792392	1.36346
10.5.5	cell wall.cell wall proteins.RGP	Nta.10577	strongly similar to NP_187502.2 RGP3 (REVERSIBLY GLYCOSYLATED POLYPEPTIDE 3); transferase, transferring hexosyl groups [Arabidopsis thaliana]	-1.8535	-1.85587
10.5.5	cell wall.cell wall proteins.RGP	Nta.231	CDNA-AFLP-fragment BSTT1-11-170, cultivar Bright Yellow 2	1.22034	0.780769
10.5.5	cell wall.cell wall proteins.RGP	Nta.8238	moderately similar to XP_002279911.1 PREDICTED: hypothetical protein [Vitis vinifera]	0.799897	1.18447
10.6.1	cell wall.degradation.cellulases and beta-1,4-glucanases	Nta.11559	weakly similar to XP_002272403.1 PREDICTED: hypothetical protein [Vitis vinifera]	-1.71758	-1.1892
10.6.1	cell wall.degradation.cellulases and beta-1,4-glucanases	Nta.12936	moderately similar to XP_002279757.1 PREDICTED: hypothetical protein [Vitis vinifera]	-0.599924	-1.27369
10.6.1	cell wall.degradation.cellulases and beta-1,4-glucanases	Nta.1352	moderately similar to XP_002277353.1 PREDICTED: hypothetical protein [Vitis vinifera]	-1.72679	-1.18937
10.6.1	cell wall.degradation.cellulases and beta-1,4-glucanases	Nta.16478	moderately similar to XP_002268626.1 PREDICTED: hypothetical protein [Vitis vinifera]	-1.10732	-1.67966
10.6.1	cell wall.degradation.cellulases and beta-1,4-glucanases	Nta.16711	moderately similar to NP_176621.1 AtGH9C2 (Arabidopsis thaliana glycosyl hydrolase 9C2); carbohydrate binding / catalytic/ hydrolase, hydrolyzing O-glycosyl compounds	-1.0972	-1.44155
10.6.1	cell wall.degradation.cellulases and beta-1,4-glucanases	Nta.17777	weakly similar to XP_002270991.1 PREDICTED: hypothetical protein [Vitis vinifera]	3.64739	4.34812
10.6.1	cell wall.degradation.cellulases and beta-1,4-glucanases	Nta.17823	moderately similar to XP_002266444.1 PREDICTED: hypothetical protein [Vitis vinifera]	2.84966	2.89249
10.6.1	cell wall.degradation.cellulases and beta-1,4-glucanases	Nta.19592	moderately similar to XP_002305460.1 predicted protein [Populus trichocarpa]	-2.11433	-1.97772
10.6.1	cell wall.degradation.cellulases and beta-1,4-glucanases	Nta.22357	moderately similar to NP_849578.5 BGLU11 (BETA GLUCOSIDASE 11); hydrolase, hydrolyzing O-glycosyl compounds [Arabidopsis thaliana]	-2.25518	-2.48586
10.6.1	cell wall.degradation.cellulases and beta-1,4-glucanases	Nta.23312	weakly similar to XP_002271826.1 PREDICTED: hypothetical protein [Vitis vinifera]	2.82079	4.08499
10.6.1	cell wall.degradation.cellulases and beta-1,4-glucanases	Nta.3803	Endo-beta-1,4-glucanase precursor (Cel7)	-1.31695	-1.61652
10.6.1	cell wall.degradation.cellulases and beta-1,4-glucanases	Nta.3804	Endo-beta-1,4-glucanase precursor (Cel2)	-1.29417	-0.204948
10.6.1	cell wall.degradation.cellulases and beta-1,4-glucanases	Nta.3805	Endo-beta-1,4-glucanase precursor (Cel8)	-2.46964	-2.25059
10.6.1	cell wall.degradation.cellulases and beta-1,4-glucanases	Nta.3807	Endo-beta-1,4-glucanase precursor (Cel5)	-1.96227	-0.683929
10.6.1	cell wall.degradation.cellulases and beta-1,4-glucanases	Nta.532	moderately similar to XP_002269783.1 PREDICTED: hypothetical protein [Vitis vinifera]	-1.37005	-1.35017
10.6.1	cell wall.degradation.cellulases and beta-1,4-glucanases	Nta.6054	moderately similar to XP_002276739.1 PREDICTED: hypothetical protein [Vitis vinifera]	-2.78255	-2.95993
10.6.1	cell wall.degradation.cellulases and beta-1,4-glucanases	Nta.7337	moderately similar to NP_197595.2 glycosyl hydrolase family 3 protein [Arabidopsis thaliana]	-1.24244	-1.66315
10.6.1	cell wall.degradation.cellulases and beta-1,4-glucanases	Nta.8764	moderately similar to NP_001078254.1 glycosyl hydrolase family 3 protein [Arabidopsis thaliana]	-0.846866	-1.37371
10.6.1	cell wall.degradation.cellulases and beta-1,4-glucanases	Nta.916	CDNA-AFLP-fragment BSTT4-32-230, cultivar Bright Yellow 2	1.07497	-0.151478
10.6.2	cell wall.degradation.mannan-xylose-arabinose-fucose	A_95_P084250	similar to UniRef100_A7QWI8 Cluster: Chromosome chr10 scaffold_204, whole genome shotgun sequence; n=1; Vitis vinifera|Rep: Chromosome chr10 scaffold_204, whole genome shotgun sequence - Vitis vinifera (Grape), partial (41%) [BP528970]	0.981714	1.50851
10.6.2	cell wall.degradation.mannan-xylose-arabinose-fucose	A_95_P092768	similar to UniRef100_A7P3G4 Cluster: Chromosome chr1 scaffold_5, whole genome shotgun sequence; n=1; Vitis vinifera|Rep: Chromosome chr1 scaffold_5, whole genome shotgun sequence - Vitis vinifera (Grape), partial (16%) [BP531959]	1.88068	0.999215
10.6.2	cell wall.degradation.mannan-xylose-arabinose-fucose	A_95_P102377	similar to UniRef100_Q0DJ30 Cluster: Os05g0334000 protein; n=1; Oryza sativa Japonica Group|Rep: Os05g0334000 protein - Oryza sativa subsp. japonica (Rice), partial (35%) [CV015997]	-1.07652	-1.52118
10.6.2	cell wall.degradation.mannan-xylose-arabinose-fucose	A_95_P125662	KF8C.101G10F.051214T7 KF8 Nicotiana tabacum cDNA clone KF8C.101G10, mRNA sequence [EB424746]	-0.922227	-1.6463
10.6.2	cell wall.degradation.mannan-xylose-arabinose-fucose	A_95_P128847	similar to UniRef100_A7QFK9 Cluster: Chromosome chr8 scaffold_88, whole genome shotgun sequence; n=1; Vitis vinifera|Rep: Chromosome chr8 scaffold_88, whole genome shotgun sequence - Vitis vinifera (Grape), partial (28%) [EB428564]	-1.81088	-0.945051
10.6.2	cell wall.degradation.mannan-xylose-arabinose-fucose	Nta.10430	moderately similar to XP_002308268.1 predicted protein [Populus trichocarpa]	2.40271	3.64392
10.6.2	cell wall.degradation.mannan-xylose-arabinose-fucose	Nta.11020	weakly similar to XP_002445587.1 hypothetical protein SORBIDRAFT_07g022010 [Sorghum bicolor]	2.75665	3.10536
10.6.2	cell wall.degradation.mannan-xylose-arabinose-fucose	Nta.11559	weakly similar to XP_002272403.1 PREDICTED: hypothetical protein [Vitis vinifera]	-1.71758	-1.1892
10.6.2	cell wall.degradation.mannan-xylose-arabinose-fucose	Nta.12624	moderately similar to NP_001031171.1 mannosyl-oligosaccharide 1,2-alpha-mannosidase, putative [Arabidopsis thaliana]	1.08094	0.924217
10.6.2	cell wall.degradation.mannan-xylose-arabinose-fucose	Nta.12678	moderately similar to NP_565533.1 DNAJ heat shock family protein [Arabidopsis thaliana]	-1.32134	-0.636673
10.6.2	cell wall.degradation.mannan-xylose-arabinose-fucose	Nta.14776	weakly similar to NP_001058455.2 Os06g0696400 [Oryza sativa Japonica Group]	0.840264	2.19679
10.6.2	cell wall.degradation.mannan-xylose-arabinose-fucose	Nta.15766	moderately similar to XP_002263382.1 PREDICTED: hypothetical protein [Vitis vinifera]	-0.628513	-1.33178
10.6.2	cell wall.degradation.mannan-xylose-arabinose-fucose	Nta.15858	moderately similar to XP_002327432.1 predicted protein [Populus trichocarpa]	-1.87683	-2.39046
10.6.2	cell wall.degradation.mannan-xylose-arabinose-fucose	Nta.16478	moderately similar to XP_002268626.1 PREDICTED: hypothetical protein [Vitis vinifera]	-1.10732	-1.67966
10.6.2	cell wall.degradation.mannan-xylose-arabinose-fucose	Nta.16902	moderately similar to XP_002323680.1 predicted protein [Populus trichocarpa]	-1.5964	-1.1682
10.6.2	cell wall.degradation.mannan-xylose-arabinose-fucose	Nta.17026	moderately similar to XP_002274449.1 PREDICTED: hypothetical protein [Vitis vinifera]	-1.73388	-1.93625
10.6.2	cell wall.degradation.mannan-xylose-arabinose-fucose	Nta.17424	weakly similar to XP_002266471.1 PREDICTED: hypothetical protein [Vitis vinifera]	-1.66318	-0.934347
10.6.2	cell wall.degradation.mannan-xylose-arabinose-fucose	Nta.1766	weakly similar to XP_002310540.1 predicted protein [Populus trichocarpa]	-1.27693	-1.38233
10.6.2	cell wall.degradation.mannan-xylose-arabinose-fucose	Nta.19311	weakly similar to NP_189274.1 GDSL-motif lipase/hydrolase family protein [Arabidopsis thaliana]	1.39784	0.678635
10.6.2	cell wall.degradation.mannan-xylose-arabinose-fucose	Nta.21162	weakly similar to XP_002278545.1 PREDICTED: hypothetical protein [Vitis vinifera]	-1.20156	0.111295
10.6.2	cell wall.degradation.mannan-xylose-arabinose-fucose	Nta.2214	strongly similar to NP_001173188.1 Os02g0804150 [Oryza sativa Japonica Group]	1.11901	0.583934
10.6.2	cell wall.degradation.mannan-xylose-arabinose-fucose	Nta.22926	moderately similar to XP_002306736.1 predicted protein [Populus trichocarpa]	1.35362	2.67737
10.6.2	cell wall.degradation.mannan-xylose-arabinose-fucose	Nta.23482	moderately similar to XP_002308092.1 predicted protein [Populus trichocarpa]	0.922178	2.26921
10.6.2	cell wall.degradation.mannan-xylose-arabinose-fucose	Nta.25269	moderately similar to NP_194344.2 BGAL12 (beta-galactosidase 12); beta-galactosidase/ catalytic/ cation binding / hydrolase, hydrolyzing O-glycosyl compounds [Arabidopsis thaliana]	0.47849	1.09965
10.6.2	cell wall.degradation.mannan-xylose-arabinose-fucose	Nta.25305	weakly similar to XP_002279349.1 PREDICTED: hypothetical protein [Vitis vinifera]	-0.846309	-1.31775
10.6.2	cell wall.degradation.mannan-xylose-arabinose-fucose	Nta.27075	moderately similar to XP_002279310.1 PREDICTED: hypothetical protein [Vitis vinifera]	-1.32617	-1.38876
10.6.2	cell wall.degradation.mannan-xylose-arabinose-fucose	Nta.3919	EREBP-4 mRNA for ethylene-responsive element binding protein	1.6342	2.73094
10.6.2	cell wall.degradation.mannan-xylose-arabinose-fucose	Nta.3987	Adenylosuccinate synthase (purA)	1.12589	0.794305
10.6.2	cell wall.degradation.mannan-xylose-arabinose-fucose	Nta.5082	CDNA-AFLP-fragment BSTT21-1-270, cultivar Bright Yellow 2	2.49234	1.97002
10.6.2	cell wall.degradation.mannan-xylose-arabinose-fucose	Nta.5173	CDNA-AFLP fragment H-N_BC4M23-271 sequence	-1.84517	-2.27514
10.6.2	cell wall.degradation.mannan-xylose-arabinose-fucose	Nta.642	moderately similar to XP_001756879.1 predicted protein [Physcomitrella patens subsp. patens]	-1.07097	0.607531
10.6.2	cell wall.degradation.mannan-xylose-arabinose-fucose	Nta.6435	moderately similar to XP_001756879.1 predicted protein [Physcomitrella patens subsp. patens]	-0.781886	2.16061
10.6.2	cell wall.degradation.mannan-xylose-arabinose-fucose	Nta.6449	moderately similar to XP_002270182.1 PREDICTED: hypothetical protein [Vitis vinifera]	-0.585272	1.34428
10.6.2	cell wall.degradation.mannan-xylose-arabinose-fucose	Nta.6505	moderately similar to XP_002327685.1 predicted protein [Populus trichocarpa]	-2.05126	-2.12268
10.6.3	cell wall.degradation.pectate lyases and polygalacturonases	A_95_P121177	F21D18.18; n=1; Arabidopsis thaliana|Rep: F21D18.18 - Arabidopsis thaliana (Mouse-ear cress) [DW001196]	-2.29122	-2.76082
10.6.3	cell wall.degradation.pectate lyases and polygalacturonases	Nta.11424	weakly similar to XP_002325304.1 predicted protein [Populus trichocarpa]	1.86091	3.35644
10.6.3	cell wall.degradation.pectate lyases and polygalacturonases	Nta.12253	moderately similar to XP_002304552.1 predicted protein [Populus trichocarpa]	-1.79706	-1.61367
10.6.3	cell wall.degradation.pectate lyases and polygalacturonases	Nta.1288	moderately similar to XP_002278930.1 PREDICTED: hypothetical protein [Vitis vinifera]	-2.43044	-2.16824
10.6.3	cell wall.degradation.pectate lyases and polygalacturonases	Nta.15673	moderately similar to XP_002266600.1 PREDICTED: hypothetical protein [Vitis vinifera]	-3.22064	-2.87876
10.6.3	cell wall.degradation.pectate lyases and polygalacturonases	Nta.16060	moderately similar to NP_563715.1 pectate lyase family protein [Arabidopsis thaliana]	-1.71643	-1.8917
10.6.3	cell wall.degradation.pectate lyases and polygalacturonases	Nta.16562	moderately similar to XP_002300069.1 predicted protein [Populus trichocarpa]	-2.13405	-2.43477
10.6.3	cell wall.degradation.pectate lyases and polygalacturonases	Nta.16616	moderately similar to NP_567707.1 pectate lyase family protein [Arabidopsis thaliana]	-2.6516	-2.70304
10.6.3	cell wall.degradation.pectate lyases and polygalacturonases	Nta.1705	weakly similar to XP_002314352.1 predicted protein [Populus trichocarpa]	-2.3296	-1.81471
10.6.3	cell wall.degradation.pectate lyases and polygalacturonases	Nta.17165	moderately similar to NP_177194.1 BURP domain-containing protein / polygalacturonase, putative [Arabidopsis thaliana]	-1.64508	-1.35695
10.6.3	cell wall.degradation.pectate lyases and polygalacturonases	Nta.19154	moderately similar to XP_002322693.1 predicted protein [Populus trichocarpa]	-1.04998	-0.842416
10.6.3	cell wall.degradation.pectate lyases and polygalacturonases	Nta.1935	weakly similar to NP_196304.1 PGIP1 (POLYGALACTURONASE INHIBITING PROTEIN 1); protein binding [Arabidopsis thaliana]	3.3902	2.28163
10.6.3	cell wall.degradation.pectate lyases and polygalacturonases	Nta.20264	weakly similar to XP_002281827.1 PREDICTED: hypothetical protein [Vitis vinifera]	-3.24364	-3.74693
10.6.3	cell wall.degradation.pectate lyases and polygalacturonases	Nta.2397	weakly similar to XP_002324250.1 predicted protein [Populus trichocarpa]	1.36715	2.06823
10.6.3	cell wall.degradation.pectate lyases and polygalacturonases	Nta.2773	weakly similar to XP_002284483.1 PREDICTED: hypothetical protein isoform 1 [Vitis vinifera]	-1.69986	-2.97608
10.6.3	cell wall.degradation.pectate lyases and polygalacturonases	Nta.3483	MRNA sequence	-1.17727	0.0244357
10.6.3	cell wall.degradation.pectate lyases and polygalacturonases	Nta.3699	mRNA, complete cds, 1346 bp sequence	3.23985	5.38376
10.6.3	cell wall.degradation.pectate lyases and polygalacturonases	Nta.5590	moderately similar to NP_191708.1 glycoside hydrolase family 28 protein / polygalacturonase (pectinase) family protein [Arabidopsis thaliana]	-1.80652	-2.60672
10.6.3	cell wall.degradation.pectate lyases and polygalacturonases	Nta.6092	moderately similar to NP_564906.1 pectate lyase family protein [Arabidopsis thaliana]	-2.69099	-2.83374
10.6.3	cell wall.degradation.pectate lyases and polygalacturonases	Nta.6506	weakly similar to XP_002299601.1 predicted protein [Populus trichocarpa]	-1.30189	-0.562903
10.6.3	cell wall.degradation.pectate lyases and polygalacturonases	Nta.6805	moderately similar to XP_002323433.1 predicted protein [Populus trichocarpa]	-1.39488	-0.95629
10.6.3	cell wall.degradation.pectate lyases and polygalacturonases	Nta.7426	Mapk mRNA for mitogen-activated protein kinase	1.32052	1.27092
10.6.3	cell wall.degradation.pectate lyases and polygalacturonases	Nta.8568	moderately similar to XP_002311777.1 predicted protein [Populus trichocarpa]	-1.79888	-3.28702
10.8.1	cell wall.pectinesterases.PME	A_95_P029021	similar to UniRef100_A7PP90 Cluster: Chromosome chr8 scaffold_23, whole genome shotgun sequence; n=1; Vitis vinifera|Rep: Chromosome chr8 scaffold_23, whole genome shotgun sequence - Vitis vinifera (Grape), partial (24%) [TC163862]	-1.33036	-1.16331
10.8.1	cell wall.pectinesterases.PME	A_95_P095588	BP533248 MAT005 Nicotiana tabacum cDNA clone BY29313, mRNA sequence [BP533248]	0.885088	1.04401
10.8.1	cell wall.pectinesterases.PME	A_95_P138677	similar to UniRef100_A7PC63 Cluster: Chromosome chr2 scaffold_11, whole genome shotgun sequence; n=1; Vitis vinifera|Rep: Chromosome chr2 scaffold_11, whole genome shotgun sequence - Vitis vinifera (Grape), partial (37%) [EB442401]	-1.67969	-0.671403
10.8.1	cell wall.pectinesterases.PME	Nta.10437	moderately similar to XP_002269614.1 PREDICTED: hypothetical protein [Vitis vinifera]	-1.70716	-2.04884
10.8.1	cell wall.pectinesterases.PME	Nta.11665	moderately similar to XP_002317777.1 predicted protein [Populus trichocarpa]	-1.61194	-1.00243
10.8.1	cell wall.pectinesterases.PME	Nta.11935	moderately similar to XP_002320279.1 predicted protein [Populus trichocarpa]	-1.89931	-1.292
10.8.1	cell wall.pectinesterases.PME	Nta.12159	moderately similar to XP_002266980.1 PREDICTED: hypothetical protein [Vitis vinifera]	-2.50339	-3.95259
10.8.1	cell wall.pectinesterases.PME	Nta.1347	weakly similar to XP_002303861.1 predicted protein [Populus trichocarpa]	2.30072	3.22453
10.8.1	cell wall.pectinesterases.PME	Nta.14295	Transcribed locus	-1.00465	-1.25835
10.8.1	cell wall.pectinesterases.PME	Nta.15056	weakly similar to XP_002263949.1 PREDICTED: hypothetical protein [Vitis vinifera]	-1.38938	-0.861506
10.8.1	cell wall.pectinesterases.PME	Nta.15566	strongly similar to XP_002274528.1 PREDICTED: hypothetical protein [Vitis vinifera]	1.41215	0.58321
10.8.1	cell wall.pectinesterases.PME	Nta.16813	moderately similar to XP_002317777.1 predicted protein [Populus trichocarpa]	-1.76809	-2.04673
10.8.1	cell wall.pectinesterases.PME	Nta.19983	weakly similar to XP_002314364.1 predicted protein [Populus trichocarpa]	0.675314	1.07583
10.8.1	cell wall.pectinesterases.PME	Nta.21566	weakly similar to XP_002320332.1 predicted protein [Populus trichocarpa]	2.20923	4.15751
10.8.1	cell wall.pectinesterases.PME	Nta.21582	moderately similar to XP_002285913.1 PREDICTED: hypothetical protein [Vitis vinifera]	-1.04279	-1.45225
10.8.1	cell wall.pectinesterases.PME	Nta.21927	Transcribed locus	1.37305	1.09405
10.8.1	cell wall.pectinesterases.PME	Nta.22604	weakly similar to XP_002280446.1 PREDICTED: hypothetical protein [Vitis vinifera]	1.68016	2.2593
10.8.1	cell wall.pectinesterases.PME	Nta.2718	moderately similar to XP_002317208.1 predicted protein [Populus trichocarpa]	-1.54198	-2.07496
10.8.1	cell wall.pectinesterases.PME	Nta.2850	Pectin methylesterase (pectin methylesterase gene)	1.74671	2.19042
10.8.1	cell wall.pectinesterases.PME	Nta.2896	Invertase inhibitor	-0.867866	-1.53966
10.8.1	cell wall.pectinesterases.PME	Nta.3467	strongly similar to XP_002334075.1 ABC transporter family protein [Populus trichocarpa]	3.0447	2.68863
10.8.1	cell wall.pectinesterases.PME	Nta.4644	CDNA-AFLP-fragment BSTT4-34-160, cultivar Bright Yellow 2	-2.44915	-2.79377
10.8.1	cell wall.pectinesterases.PME	Nta.5195	CDNA-AFLP fragment H-N_BT3M23-215 sequence	3.16046	2.90016
10.8.1	cell wall.pectinesterases.PME	Nta.5959	moderately similar to XP_002310845.1 predicted protein [Populus trichocarpa]	-1.51839	-1.29594
10.8.1	cell wall.pectinesterases.PME	Nta.6841	moderately similar to NP_177743.1 sks5 (SKU5 Similar 5); copper ion binding / oxidoreductase [Arabidopsis thaliana]	-1.69485	-1.73427
10.8.1	cell wall.pectinesterases.PME	Nta.6945	Putative chloroplast thiazole biosynthetic protein (ThiI) mRNA, complete cds; nuclear gene for chloroplast product	-2.91206	-3.81431
10.8.1	cell wall.pectinesterases.PME	Nta.7127	Pectin methylesterase	1.52759	1.19002
10.8.1	cell wall.pectinesterases.PME	Nta.9945	Transcribed locus	-0.793411	-1.23184
10.8.1	cell wall.pectinesterases.PME	Nta.9961	moderately similar to XP_002276408.1 PREDICTED: similar to ABC transporter family protein [Vitis vinifera]	1.92212	1.78973
10.8.2	cell wall.pectinesterases.acetyl esterase	Nta.16472	weakly similar to NP_567585.1 pectinacetylesterase, putative [Arabidopsis thaliana]	1.85668	3.28031
10.8.2	cell wall.pectinesterases.acetyl esterase	Nta.16515	weakly similar to NP_193677.2 pectinacetylesterase family protein [Arabidopsis thaliana]	0.0859924	1.23312
10.8.2	cell wall.pectinesterases.acetyl esterase	Nta.2005	moderately similar to XP_002273920.1 PREDICTED: hypothetical protein [Vitis vinifera]	-1.69798	-2.47861
10.8.2	cell wall.pectinesterases.acetyl esterase	Nta.21158	weakly similar to XP_002273920.1 PREDICTED: hypothetical protein [Vitis vinifera]	1.81152	3.46169
10.8.2	cell wall.pectinesterases.acetyl esterase	Nta.8925	Transcribed locus	1.10791	1.57928
10.8.99	cell wall.pectinesterases.misc	Nta.11429	moderately similar to XP_002263760.1 PREDICTED: hypothetical protein [Vitis vinifera]	-1.90004	-2.48862
10.8.99	cell wall.pectinesterases.misc	Nta.15730	weakly similar to NP_194254.2 SKS1 (SKU5 SIMILAR 1); copper ion binding / oxidoreductase [Arabidopsis thaliana]	1.5293	1.50212
10.8.99	cell wall.pectinesterases.misc	Nta.1853	CDNA-AFLP-fragment BSTT1-43-470, cultivar Bright Yellow 2	-2.43215	-2.49727
11.3	lipid metabolism.phospholipid synthesis	A_95_P078800	weakly similar to UniRef100_Q0KIU3 Cluster: Integrase core domain containing protein; n=1; Solanum demissum|Rep: Integrase core domain containing protein - Solanum demissum (Wild potato), partial (5%) [BP527607]	-1.35612	-1.76994
11.3	lipid metabolism.phospholipid synthesis	A_95_P091428	Putative senescence-associated protein; n=1; Pisum sativum|Rep: Putative senescence-associated protein - Pisum sativum (Garden pea) [TA12368_4097]	0.307861	1.9087
11.3	lipid metabolism.phospholipid synthesis	Nta.10236	moderately similar to XP_002307540.1 predicted protein [Populus trichocarpa]	-1.89558	-1.99339
11.3	lipid metabolism.phospholipid synthesis	Nta.11301	moderately similar to NP_001045877.1 Os02g0146500 [Oryza sativa Japonica Group]	1.25497	1.45874
11.3	lipid metabolism.phospholipid synthesis	Nta.1241	moderately similar to XP_002320138.1 predicted protein [Populus trichocarpa]	-2.27632	-1.54425
11.3	lipid metabolism.phospholipid synthesis	Nta.1328	strongly similar to XP_002280860.1 PREDICTED: hypothetical protein [Vitis vinifera]	-1.01111	-1.27272
11.3	lipid metabolism.phospholipid synthesis	Nta.16581	weakly similar to XP_002310932.1 predicted protein [Populus trichocarpa]	1.87377	2.60846
11.3	lipid metabolism.phospholipid synthesis	Nta.17974	weakly similar to NP_191442.2 haloacid dehalogenase (HAD) superfamily protein [Arabidopsis thaliana]	-2.41078	-2.60655
11.3	lipid metabolism.phospholipid synthesis	Nta.21514	moderately similar to NP_175293.1 phosphoethanolamine N-methyltransferase 2, putative (NMT2) [Arabidopsis thaliana]	-1.67047	-1.29427
11.3	lipid metabolism.phospholipid synthesis	Nta.22031	moderately similar to XP_002278805.1 PREDICTED: hypothetical protein [Vitis vinifera]	1.21375	1.26989
11.3	lipid metabolism.phospholipid synthesis	Nta.22624	NtP4H2.2 mRNA for type 2 proly 4-hydroxylase	2.48137	3.46982
11.3	lipid metabolism.phospholipid synthesis	Nta.22845	moderately similar to XP_002309124.1 predicted protein [Populus trichocarpa]	-2.94726	-3.02337
11.3	lipid metabolism.phospholipid synthesis	Nta.23332	moderately similar to XP_002324603.1 predicted protein [Populus trichocarpa]	-1.29774	-1.62556
11.3	lipid metabolism.phospholipid synthesis	Nta.24770	weakly similar to XP_002315213.1 predicted protein [Populus trichocarpa]	1.61202	1.36733
11.3	lipid metabolism.phospholipid synthesis	Nta.2540	moderately similar to XP_002273792.1 PREDICTED: hypothetical protein [Vitis vinifera]	-1.01695	-0.708839
11.3	lipid metabolism.phospholipid synthesis	Nta.2849	moderately similar to NP_175036.1 emb1075 (embryo defective 1075); carboxy-lyase/ catalytic/ pyridoxal phosphate binding [Arabidopsis thaliana]	-1.0317	-0.728078
11.3	lipid metabolism.phospholipid synthesis	Nta.3054	moderately similar to NP_188427.2 XPL1 (XIPOTL 1); methyltransferase/ phosphoethanolamine N-methyltransferase [Arabidopsis thaliana]	-2.57761	-2.19345
11.3	lipid metabolism.phospholipid synthesis	Nta.3412	moderately similar to NP_175293.1 phosphoethanolamine N-methyltransferase 2, putative (NMT2) [Arabidopsis thaliana]	-1.27227	-0.766767
11.3	lipid metabolism.phospholipid synthesis	Nta.4044	Avr9/Cf-9 rapidly elicited protein 284 (ACRE284)	3.26953	3.26239
11.3	lipid metabolism.phospholipid synthesis	Nta.6538	moderately similar to NP_176646.1 unknown protein [Arabidopsis thaliana]	-1.14242	-0.857108
11.3	lipid metabolism.phospholipid synthesis	Nta.6543	moderately similar to NP_567892.1 epsin N-terminal homology (ENTH) domain-containing protein / clathrin assembly protein-related [Arabidopsis thaliana]	-1.10762	-0.465141
11.3	lipid metabolism.phospholipid synthesis	Nta.8363	moderately similar to XP_002329013.1 predicted protein [Populus trichocarpa]	-2.07405	-2.31984
11.3	lipid metabolism.phospholipid synthesis	Nta.9125	weakly similar to XP_002331013.1 predicted protein [Populus trichocarpa]	-0.904193	-1.76857
11.4	lipid metabolism.TAG synthesis	Nta.108	moderately similar to XP_002281746.1 PREDICTED: hypothetical protein [Vitis vinifera]	2.75995	1.72033
11.4	lipid metabolism.TAG synthesis	Nta.27620	moderately similar to XP_002308278.1 predicted protein [Populus trichocarpa]	1.80402	2.71686
11.4	lipid metabolism.TAG synthesis	Nta.3697	Diacylglycerol acylCoA acyltransferase (DAGAT)	1.16886	1.10601
11.6	lipid metabolism.lipid transfer proteins etc	Nta.11653	weakly similar to XP_002270671.1 PREDICTED: hypothetical protein [Vitis vinifera]	-1.04321	-1.30089
11.6	lipid metabolism.lipid transfer proteins etc	Nta.16373	weakly similar to XP_002282896.1 PREDICTED: hypothetical protein [Vitis vinifera]	3.26361	2.15311
11.6	lipid metabolism.lipid transfer proteins etc	Nta.18476	weakly similar to XP_002305877.1 predicted protein [Populus trichocarpa]	-1.73141	0.2152
11.6	lipid metabolism.lipid transfer proteins etc	Nta.19065	weakly similar to XP_002271116.1 PREDICTED: lipid transfer protein [Vitis vinifera]	-1.37982	-1.53685
11.6	lipid metabolism.lipid transfer proteins etc	Nta.22313	weakly similar to XP_002283506.1 PREDICTED: hypothetical protein [Vitis vinifera]	-1.04497	-0.386841
11.6	lipid metabolism.lipid transfer proteins etc	Nta.22636	Transcribed locus	2.24484	2.73019
11.6	lipid metabolism.lipid transfer proteins etc	Nta.2847	weakly similar to NP_174116.1 LTPG1 (GLYCOSYLPHOSPHATIDYLINOSITOL-ANCHORED LIPID PROTEIN TRANSFER 1) [Arabidopsis thaliana]	-1.26599	-1.1193
11.6	lipid metabolism.lipid transfer proteins etc	Nta.5186	CDNA-AFLP fragment H-N_BT1M41-149 sequence	-2.29799	-3.30683
11.6	lipid metabolism.lipid transfer proteins etc	Nta.5448	weakly similar to XP_002271116.1 PREDICTED: lipid transfer protein [Vitis vinifera]	-1.96111	-1.31941
11.6	lipid metabolism.lipid transfer proteins etc	Nta.5738	moderately similar to XP_002281585.1 PREDICTED: hypothetical protein [Vitis vinifera]	0.972594	1.02858
11.6	lipid metabolism.lipid transfer proteins etc	Nta.6143	moderately similar to NP_001047468.1 Os02g0622400 [Oryza sativa Japonica Group]	-0.965809	-1.14431
11.6	lipid metabolism.lipid transfer proteins etc	Nta.6564	weakly similar to XP_002270970.1 PREDICTED: hypothetical protein [Vitis vinifera]	-0.765466	-1.10596
11.6	lipid metabolism.lipid transfer proteins etc	Nta.8293	moderately similar to XP_002300509.1 predicted protein [Populus trichocarpa]	-0.788005	-1.3357
11.7	lipid metabolism.unassigned	Nta.20089	weakly similar to NP_001043027.1 Os01g0362100 [Oryza sativa Japonica Group]	-1.40067	-1.61795
11.7	lipid metabolism.unassigned	Nta.814	weakly similar to NP_564662.1 esterase/lipase/thioesterase family protein [Arabidopsis thaliana]	-2.74081	-2.55621
11.8	lipid metabolism.exotics (steroids, squalene etc)	Nta.11041	moderately similar to XP_002298798.1 predicted protein [Populus trichocarpa]	-1.12857	-1.44025
11.8	lipid metabolism.exotics (steroids, squalene etc)	Nta.11235	moderately similar to XP_002285532.1 PREDICTED: hypothetical protein [Vitis vinifera]	-1.1934	-1.54928
11.8	lipid metabolism.exotics (steroids, squalene etc)	Nta.12205	moderately similar to XP_002337587.1 predicted protein [Populus trichocarpa]	-1.70132	-1.68509
11.8	lipid metabolism.exotics (steroids, squalene etc)	Nta.1396	moderately similar to NP_001049463.1 Os03g0231800 [Oryza sativa Japonica Group]	-1.82291	-1.81666
11.8	lipid metabolism.exotics (steroids, squalene etc)	Nta.1867	weakly similar to NP_190093.1 sulfotransferase family protein [Arabidopsis thaliana]	1.5951	2.62578
11.8	lipid metabolism.exotics (steroids, squalene etc)	Nta.22662	moderately similar to NP_179058.3 CBS domain-containing protein [Arabidopsis thaliana]	-0.980948	-1.25941
11.8	lipid metabolism.exotics (steroids, squalene etc)	Nta.23315	moderately similar to XP_002332299.1 predicted protein [Populus trichocarpa]	-0.719259	1.22519
11.8	lipid metabolism.exotics (steroids, squalene etc)	Nta.2681	weakly similar to XP_002267209.1 PREDICTED: hypothetical protein [Vitis vinifera]	-1.73079	-2.0091
11.8	lipid metabolism.exotics (steroids, squalene etc)	Nta.9177	Transcribed locus	2.0898	2.6101
11.9	lipid metabolism.lipid degradation	Nta.1854	moderately similar to XP_002285334.1 PREDICTED: hypothetical protein [Vitis vinifera]	-2.01152	-0.877253
11.1.1	lipid metabolism.FA synthesis and FA elongation.acetyl CoA carboxylation	Nta.20203	weakly similar to XP_002316186.1 predicted protein [Populus trichocarpa]	-1.04652	-1.39188
11.1.1	lipid metabolism.FA synthesis and FA elongation.acetyl CoA carboxylation	Nta.4676	CDNA-AFLP-fragment BSTT42-1-160, cultivar Bright Yellow 2	-1.08964	-1.13654
11.1.1.1	lipid metabolism.FA synthesis and FA elongation.acetyl CoA carboxylation.homomeric enzyme	Nta.12734	moderately similar to XP_002285808.1 PREDICTED: hypothetical protein [Vitis vinifera]	-1.09303	-0.891289
11.1.1.2.3	lipid metabolism.FA synthesis and FA elongation.acetyl CoA carboxylation.heteromeric complex.biotin carboxyl carrier protein	Nta.12655	moderately similar to XP_001754932.1 predicted protein [Physcomitrella patens subsp. patens]	-1.46732	-2.68317
11.1.1.2.3	lipid metabolism.FA synthesis and FA elongation.acetyl CoA carboxylation.heteromeric complex.biotin carboxyl carrier protein	Nta.16555	moderately similar to XP_001754932.1 predicted protein [Physcomitrella patens subsp. patens]	-0.728785	-1.00503
11.1.1.2.4	lipid metabolism.FA synthesis and FA elongation.acetyl CoA carboxylation.heteromeric complex.biotin carboxylase	Nta.7217	Acetyl-CoA carboxylase (biotin carboxylase subunit)	-1.10102	-0.670075
11.1.10	lipid metabolism.FA synthesis and FA elongation.beta ketoacyl CoA synthase	Nta.11271	moderately similar to NP_195177.1 KCS17 (3-KETOACYL-COA SYNTHASE 17); acyltransferase/ catalytic/ transferase, transferring acyl groups other than amino-acyl groups [Arabidopsis thaliana]	0.762745	1.76003
11.1.10	lipid metabolism.FA synthesis and FA elongation.beta ketoacyl CoA synthase	Nta.13085	moderately similar to NP_177020.1 KCS6 (3-KETOACYL-COA SYNTHASE 6); catalytic/ transferase, transferring acyl groups other than amino-acyl groups [Arabidopsis thaliana]	-1.09415	-0.829438
11.1.10	lipid metabolism.FA synthesis and FA elongation.beta ketoacyl CoA synthase	Nta.17616	weakly similar to XP_002282067.1 PREDICTED: hypothetical protein [Vitis vinifera]	0.840315	1.63749
11.1.10	lipid metabolism.FA synthesis and FA elongation.beta ketoacyl CoA synthase	Nta.18843	moderately similar to NP_199189.1 KCS20 (3-KETOACYL-COA SYNTHASE 20); fatty acid elongase [Arabidopsis thaliana]	-1.29868	-1.12806
11.1.10	lipid metabolism.FA synthesis and FA elongation.beta ketoacyl CoA synthase	Nta.19780	moderately similar to XP_002315942.1 predicted protein [Populus trichocarpa]	-2.56397	-1.80045
11.1.10	lipid metabolism.FA synthesis and FA elongation.beta ketoacyl CoA synthase	Nta.20372	moderately similar to NP_180232.1 KCS11 (3-KETOACYL-COA SYNTHASE 11); acyltransferase/ catalytic/ transferase, transferring acyl groups other than amino-acyl groups [Arabidopsis thaliana]	0.844166	1.87646
11.1.10	lipid metabolism.FA synthesis and FA elongation.beta ketoacyl CoA synthase	Nta.503	moderately similar to NP_177020.1 KCS6 (3-KETOACYL-COA SYNTHASE 6); catalytic/ transferase, transferring acyl groups other than amino-acyl groups [Arabidopsis thaliana]	-1.91569	-2.07315
11.1.10	lipid metabolism.FA synthesis and FA elongation.beta ketoacyl CoA synthase	Nta.8021	Transcribed locus	4.25893	3.93544
11.1.11	lipid metabolism.FA synthesis and FA elongation.fatty acid elongase	Nta.11271	moderately similar to NP_195177.1 KCS17 (3-KETOACYL-COA SYNTHASE 17); acyltransferase/ catalytic/ transferase, transferring acyl groups other than amino-acyl groups [Arabidopsis thaliana]	0.762745	1.76003
11.1.11	lipid metabolism.FA synthesis and FA elongation.fatty acid elongase	Nta.13085	moderately similar to NP_177020.1 KCS6 (3-KETOACYL-COA SYNTHASE 6); catalytic/ transferase, transferring acyl groups other than amino-acyl groups [Arabidopsis thaliana]	-1.09415	-0.829438
11.1.11	lipid metabolism.FA synthesis and FA elongation.fatty acid elongase	Nta.18843	moderately similar to NP_199189.1 KCS20 (3-KETOACYL-COA SYNTHASE 20); fatty acid elongase [Arabidopsis thaliana]	-1.29868	-1.12806
11.1.11	lipid metabolism.FA synthesis and FA elongation.fatty acid elongase	Nta.19780	moderately similar to XP_002315942.1 predicted protein [Populus trichocarpa]	-2.56397	-1.80045
11.1.11	lipid metabolism.FA synthesis and FA elongation.fatty acid elongase	Nta.20372	moderately similar to NP_180232.1 KCS11 (3-KETOACYL-COA SYNTHASE 11); acyltransferase/ catalytic/ transferase, transferring acyl groups other than amino-acyl groups [Arabidopsis thaliana]	0.844166	1.87646
11.1.11	lipid metabolism.FA synthesis and FA elongation.fatty acid elongase	Nta.2934	weakly similar to XP_002264429.1 PREDICTED: hypothetical protein [Vitis vinifera]	-2.42723	-1.80811
11.1.11	lipid metabolism.FA synthesis and FA elongation.fatty acid elongase	Nta.503	moderately similar to NP_177020.1 KCS6 (3-KETOACYL-COA SYNTHASE 6); catalytic/ transferase, transferring acyl groups other than amino-acyl groups [Arabidopsis thaliana]	-1.91569	-2.07315
11.1.12	lipid metabolism.FA synthesis and FA elongation.ACP protein	Nta.1985	moderately similar to NP_176708.1 mtACP2 (mitochondrial acyl carrier protein 2); acyl carrier/ metal ion binding [Arabidopsis thaliana]	1.20036	0.876213
11.1.12	lipid metabolism.FA synthesis and FA elongation.ACP protein	Nta.22161	moderately similar to XP_002308763.1 predicted protein [Populus trichocarpa]	-0.950992	-1.37561
11.1.12	lipid metabolism.FA synthesis and FA elongation.ACP protein	Nta.5691	moderately similar to NP_181990.1 MTACP-1 (MITOCHONDRIAL ACYL CARRIER PROTEIN 1); acyl carrier/ cofactor binding / phosphopantetheine binding [Arabidopsis thaliana]	1.11225	0.896111
11.1.13	lipid metabolism.FA synthesis and FA elongation.acyl-CoA binding protein	A_95_P115327	similar to UniRef100_A7PD90 Cluster: Chromosome chr17 scaffold_12, whole genome shotgun sequence; n=1; Vitis vinifera|Rep: Chromosome chr17 scaffold_12, whole genome shotgun sequence - Vitis vinifera (Grape), partial (19%) [DR752076]	-0.959198	-1.75833
11.1.13	lipid metabolism.FA synthesis and FA elongation.acyl-CoA binding protein	Nta.11518	weakly similar to XP_002311324.1 predicted protein [Populus trichocarpa]	1.47424	1.9028
11.1.13	lipid metabolism.FA synthesis and FA elongation.acyl-CoA binding protein	Nta.12365	weakly similar to XP_002316829.1 predicted protein [Populus trichocarpa]	1.0343	0.626551
11.1.13	lipid metabolism.FA synthesis and FA elongation.acyl-CoA binding protein	Nta.12781	weakly similar to NP_568621.1 peroxisomal membrane 22 kDa family protein [Arabidopsis thaliana]	1.74541	1.19231
11.1.13	lipid metabolism.FA synthesis and FA elongation.acyl-CoA binding protein	Nta.13529	moderately similar to XP_002283826.1 PREDICTED: hypothetical protein [Vitis vinifera]	-1.31379	-0.717851
11.1.13	lipid metabolism.FA synthesis and FA elongation.acyl-CoA binding protein	Nta.15514	moderately similar to XP_002268798.1 PREDICTED: hypothetical protein [Vitis vinifera]	0.765988	1.4841
11.1.13	lipid metabolism.FA synthesis and FA elongation.acyl-CoA binding protein	Nta.15801	moderately similar to XP_002327911.1 predicted protein [Populus trichocarpa]	-1.00662	-0.061871
11.1.13	lipid metabolism.FA synthesis and FA elongation.acyl-CoA binding protein	Nta.17862	weakly similar to XP_002311324.1 predicted protein [Populus trichocarpa]	3.42485	4.16055
11.1.13	lipid metabolism.FA synthesis and FA elongation.acyl-CoA binding protein	Nta.18648	moderately similar to XP_002309119.1 predicted protein [Populus trichocarpa]	-1.21716	-1.70515
11.1.13	lipid metabolism.FA synthesis and FA elongation.acyl-CoA binding protein	Nta.18686	moderately similar to XP_002283826.1 PREDICTED: hypothetical protein [Vitis vinifera]	0.999695	1.05237
11.1.13	lipid metabolism.FA synthesis and FA elongation.acyl-CoA binding protein	Nta.21611	moderately similar to NP_565300.1 unknown protein [Arabidopsis thaliana]	-1.35015	-2.0392
11.1.13	lipid metabolism.FA synthesis and FA elongation.acyl-CoA binding protein	Nta.3318	moderately similar to XP_002266182.1 PREDICTED: hypothetical protein [Vitis vinifera]	-1.91949	-3.41707
11.1.13	lipid metabolism.FA synthesis and FA elongation.acyl-CoA binding protein	Nta.4216	Cyclin A-like protein (clone 13)	-1.26382	-1.62981
11.1.15	lipid metabolism.FA synthesis and FA elongation.ACP desaturase	Nta.5887	moderately similar to NP_181899.1 SSI2; acyl-[acyl-carrier-protein] desaturase/ stearoyl-CoA 9-desaturase [Arabidopsis thaliana]	-1.24849	-1.6051
11.1.2	lipid metabolism.FA synthesis and FA elongation.acetyl CoA transacylase	Nta.1172	moderately similar to NP_191101.2 2-oxoglutarate dehydrogenase E1 component, putative / oxoglutarate decarboxylase, putative / alpha-ketoglutaric dehydrogenase, putative [Arabidopsis thaliana]	1.95718	2.22922
11.1.2	lipid metabolism.FA synthesis and FA elongation.acetyl CoA transacylase	Nta.22433	moderately similar to NP_191101.2 2-oxoglutarate dehydrogenase E1 component, putative / oxoglutarate decarboxylase, putative / alpha-ketoglutaric dehydrogenase, putative [Arabidopsis thaliana]	1.9305	1.84615
11.1.2	lipid metabolism.FA synthesis and FA elongation.acetyl CoA transacylase	Nta.305	moderately similar to NP_565697.1 [acyl-carrier-protein] S-malonyltransferase/ binding / catalytic/ transferase [Arabidopsis thaliana]	-1.37356	-1.17486
11.1.20	lipid metabolism.FA synthesis and FA elongation.MCD	C3631_at	KT7C.109L13F.051221T7 KT7 Nicotiana tabacum cDNA clone KT7C.109L13, mRNA sequence [EB451140]	2.71977	3.49326
11.1.3	lipid metabolism.FA synthesis and FA elongation.ketoacyl ACP synthase	A_95_P043466	UniRef100_A0CZT2 Cluster: Chromosome undetermined scaffold_32, whole genome shotgun sequence; n=1; Paramecium tetraurelia|Rep: Chromosome undetermined scaffold_32, whole genome shotgun sequence - Paramecium tetraurelia, partial (5%) [BP130622]	0.616429	1.11274
11.1.3	lipid metabolism.FA synthesis and FA elongation.ketoacyl ACP synthase	A_95_P116267	KG9B.004O02F.050721T7 KG9B Nicotiana tabacum cDNA clone KG9B.004O02, mRNA sequence [DV158893]	-0.782359	-1.63599
11.1.3	lipid metabolism.FA synthesis and FA elongation.ketoacyl ACP synthase	Nta.10580	Transcribed locus	-1.23807	-1.45399
11.1.3	lipid metabolism.FA synthesis and FA elongation.ketoacyl ACP synthase	Nta.11640	strongly similar to NP_565097.1 FAB1 (FATTY ACID BIOSYNTHESIS 1); 3-oxoacyl-[acyl-carrier-protein] synthase/ fatty-acid synthase [Arabidopsis thaliana]	-2.53132	-2.85863
11.1.3	lipid metabolism.FA synthesis and FA elongation.ketoacyl ACP synthase	Nta.2399	moderately similar to NP_565097.1 FAB1 (FATTY ACID BIOSYNTHESIS 1); 3-oxoacyl-[acyl-carrier-protein] synthase/ fatty-acid synthase [Arabidopsis thaliana]	-0.952956	-1.40913
11.1.3	lipid metabolism.FA synthesis and FA elongation.ketoacyl ACP synthase	Nta.6031	moderately similar to NP_176452.1 KAS III (3-KETOACYL-ACYL CARRIER PROTEIN SYNTHASE III); 3-oxoacyl-[acyl-carrier-protein] synthase/ catalytic/ transferase, transferring acyl groups other than amino-acyl groups [Arabidopsis thaliana]	-1.2627	-0.872212
11.1.3	lipid metabolism.FA synthesis and FA elongation.ketoacyl ACP synthase	Nta.6995	moderately similar to NP_176452.1 KAS III (3-KETOACYL-ACYL CARRIER PROTEIN SYNTHASE III); 3-oxoacyl-[acyl-carrier-protein] synthase/ catalytic/ transferase, transferring acyl groups other than amino-acyl groups [Arabidopsis thaliana]	-1.42442	-1.64356
11.1.30	lipid metabolism.FA synthesis and FA elongation.pyruvate kinase	A_95_P016456	At4g29070; n=1; Arabidopsis thaliana|Rep: At4g29070 - Arabidopsis thaliana (Mouse-ear cress) [DV999481]	-1.28519	-1.75778
11.1.30	lipid metabolism.FA synthesis and FA elongation.pyruvate kinase	A_95_P134522	weakly similar to UniRef100_A7PZJ3 Cluster: Chromosome chr15 scaffold_40, whole genome shotgun sequence; n=1; Vitis vinifera|Rep: Chromosome chr15 scaffold_40, whole genome shotgun sequence - Vitis vinifera (Grape), partial (19%) [EB436971]	1.45693	0.74927
11.1.30	lipid metabolism.FA synthesis and FA elongation.pyruvate kinase	A_95_P137642	similar to UniRef100_A7P0N9 Cluster: Chromosome chr19 scaffold_4, whole genome shotgun sequence; n=1; Vitis vinifera|Rep: Chromosome chr19 scaffold_4, whole genome shotgun sequence - Vitis vinifera (Grape), partial (56%) [EB441375]	-1.15977	-1.309
11.1.30	lipid metabolism.FA synthesis and FA elongation.pyruvate kinase	Nta.1036	moderately similar to NP_566976.1 pyruvate kinase, putative [Arabidopsis thaliana]	1.68784	1.01114
11.1.30	lipid metabolism.FA synthesis and FA elongation.pyruvate kinase	Nta.10686	moderately similar to XP_002285688.1 PREDICTED: hypothetical protein [Vitis vinifera]	-1.73475	-1.12017
11.1.30	lipid metabolism.FA synthesis and FA elongation.pyruvate kinase	Nta.10922	moderately similar to NP_566720.1 PKP-ALPHA; pyruvate kinase [Arabidopsis thaliana]	-1.33855	-1.23773
11.1.30	lipid metabolism.FA synthesis and FA elongation.pyruvate kinase	Nta.12250	moderately similar to NP_200110.1 unknown protein [Arabidopsis thaliana]	1.32762	1.16287
11.1.30	lipid metabolism.FA synthesis and FA elongation.pyruvate kinase	Nta.15362	moderately similar to XP_002284867.1 PREDICTED: hypothetical protein [Vitis vinifera]	1.32295	1.81018
11.1.30	lipid metabolism.FA synthesis and FA elongation.pyruvate kinase	Nta.16306	weakly similar to XP_002320186.1 predicted protein [Populus trichocarpa]	-1.43737	-1.57399
11.1.30	lipid metabolism.FA synthesis and FA elongation.pyruvate kinase	Nta.16359	moderately similar to XP_002270696.1 PREDICTED: hypothetical protein [Vitis vinifera]	-1.50831	-1.36386
11.1.30	lipid metabolism.FA synthesis and FA elongation.pyruvate kinase	Nta.1638	strongly similar to XP_002324537.1 predicted protein [Populus trichocarpa]	1.63395	2.52235
11.1.30	lipid metabolism.FA synthesis and FA elongation.pyruvate kinase	Nta.18037	strongly similar to NP_194789.1 signal recognition particle receptor alpha subunit family protein [Arabidopsis thaliana]	0.595037	1.03495
11.1.30	lipid metabolism.FA synthesis and FA elongation.pyruvate kinase	Nta.192	RsRG3-3 mRNA for MtN19 like protein, partial cds, responsive to Ralstonia solanacearum infection	1.64607	1.97826
11.1.30	lipid metabolism.FA synthesis and FA elongation.pyruvate kinase	Nta.20244	moderately similar to NP_566720.1 PKP-ALPHA; pyruvate kinase [Arabidopsis thaliana]	-1.16866	-0.815918
11.1.30	lipid metabolism.FA synthesis and FA elongation.pyruvate kinase	Nta.2161	moderately similar to NP_187597.2 unknown protein [Arabidopsis thaliana]	-0.621269	-1.15328
11.1.30	lipid metabolism.FA synthesis and FA elongation.pyruvate kinase	Nta.23248	Transcribed locus	-0.679842	-1.1706
11.1.30	lipid metabolism.FA synthesis and FA elongation.pyruvate kinase	Nta.5328	Chloroplast methionine sulfoxide reductase B2 precursor (MsrB2) mRNA, complete cds; nuclear gene for chloroplast product	-0.947231	-1.08147
11.1.30	lipid metabolism.FA synthesis and FA elongation.pyruvate kinase	Nta.6348	strongly similar to NP_568049.1 fructose-bisphosphate aldolase, putative [Arabidopsis thaliana]	-3.13741	-3.2542
11.1.30	lipid metabolism.FA synthesis and FA elongation.pyruvate kinase	Nta.6738	moderately similar to NP_178224.1 fructose-bisphosphate aldolase, putative [Arabidopsis thaliana]	1.79025	1.83743
11.1.30	lipid metabolism.FA synthesis and FA elongation.pyruvate kinase	Nta.746	weakly similar to XP_002267109.1 PREDICTED: hypothetical protein [Vitis vinifera]	-0.416312	-1.09328
11.1.30	lipid metabolism.FA synthesis and FA elongation.pyruvate kinase	Nta.756	strongly similar to NP_566976.1 pyruvate kinase, putative [Arabidopsis thaliana]	2.78075	1.73531
11.1.30	lipid metabolism.FA synthesis and FA elongation.pyruvate kinase	Nta.8559	Transcribed locus	5.26981	5.24363
11.1.30	lipid metabolism.FA synthesis and FA elongation.pyruvate kinase	Nta.8635	moderately similar to NP_001078275.1 pyruvate kinase, putative [Arabidopsis thaliana]	-1.04253	-0.536369
11.1.30	lipid metabolism.FA synthesis and FA elongation.pyruvate kinase	Nta.8778	moderately similar to NP_201173.1 pyruvate kinase, putative [Arabidopsis thaliana]	1.54695	1.10838
11.1.30	lipid metabolism.FA synthesis and FA elongation.pyruvate kinase	Nta.9177	Transcribed locus	2.0898	2.6101
11.1.30	lipid metabolism.FA synthesis and FA elongation.pyruvate kinase	Nta.9423	strongly similar to NP_568049.1 fructose-bisphosphate aldolase, putative [Arabidopsis thaliana]	-2.66548	-3.16771
11.1.31	lipid metabolism.FA synthesis and FA elongation.pyruvate DH	Nta.1743	moderately similar to XP_002315946.1 predicted protein [Populus trichocarpa]	-1.31246	-1.23891
11.1.31	lipid metabolism.FA synthesis and FA elongation.pyruvate DH	Nta.5890	CDNA-AFLP-fragment BSTC21-1-310, cultivar Bright Yellow 2	-0.881325	-1.41255
11.1.4	lipid metabolism.FA synthesis and FA elongation.ACP oxoacyl reductase	A_95_P150937	Hypothetical protein; n=1; Cleome spinosa|Rep: Hypothetical protein - Cleome spinosa [EB681084]	-0.52548	-1.07217
11.1.5	lipid metabolism.FA synthesis and FA elongation.beta hydroxyacyl ACP dehydratase	Nta.15915	moderately similar to NP_196578.1 beta-hydroxyacyl-ACP dehydratase, putative [Arabidopsis thaliana]	-2.08747	-2.56054
11.1.7	lipid metabolism.FA synthesis and FA elongation.ACP thioesterase	A_95_P079220	similar to UniRef100_O49947 Cluster: Acyl carrier protein thioesterase; n=1; Solanum tuberosum|Rep: Acyl carrier protein thioesterase - Solanum tuberosum (Potato), partial (31%) [BP527710]	-2.29914	-1.80485
11.1.8	lipid metabolism.FA synthesis and FA elongation.acyl CoA ligase	Nta.12191	moderately similar to XP_002281151.1 PREDICTED: hypothetical protein [Vitis vinifera]	-2.67728	-1.43302
11.1.8	lipid metabolism.FA synthesis and FA elongation.acyl CoA ligase	Nta.14333	moderately similar to XP_002338384.1 predicted protein [Populus trichocarpa]	-2.00249	-1.60529
11.1.8	lipid metabolism.FA synthesis and FA elongation.acyl CoA ligase	Nta.16266	moderately similar to XP_002304555.1 predicted protein [Populus trichocarpa]	1.34108	1.97066
11.1.8	lipid metabolism.FA synthesis and FA elongation.acyl CoA ligase	Nta.17477	moderately similar to NP_198504.1 acetyl-CoA synthetase, putative / acetate-CoA ligase, putative [Arabidopsis thaliana]	0.81574	1.34183
11.1.8	lipid metabolism.FA synthesis and FA elongation.acyl CoA ligase	Nta.17658	Beta-tubulin 1	-1.71161	-1.92428
11.1.8	lipid metabolism.FA synthesis and FA elongation.acyl CoA ligase	Nta.277	CDNA-AFLP-fragment BSTT3-42-220, cultivar Bright Yellow 2	-1.60392	-1.48312
11.1.8	lipid metabolism.FA synthesis and FA elongation.acyl CoA ligase	Nta.3289	moderately similar to NP_188316.1 AAE7 (ACYL-ACTIVATING ENZYME 7); AMP binding / acetate-CoA ligase [Arabidopsis thaliana]	-1.8318	-1.88148
11.1.8	lipid metabolism.FA synthesis and FA elongation.acyl CoA ligase	Nta.3336	moderately similar to XP_002267459.1 PREDICTED: hypothetical protein [Vitis vinifera]	2.28858	3.81295
11.1.8	lipid metabolism.FA synthesis and FA elongation.acyl CoA ligase	Nta.4255	Adenosine kinase isoform 2S	1.61024	0.960291
11.1.8	lipid metabolism.FA synthesis and FA elongation.acyl CoA ligase	Nta.5614	moderately similar to XP_002263501.1 PREDICTED: hypothetical protein [Vitis vinifera]	-1.24931	-0.553622
11.1.8	lipid metabolism.FA synthesis and FA elongation.acyl CoA ligase	Nta.5780	Beta-tubulin 4	-1.00474	-1.06255
11.1.8	lipid metabolism.FA synthesis and FA elongation.acyl CoA ligase	Nta.6690	moderately similar to NP_001077568.1 AAE1 (ACYL ACTIVATING ENZYME 1); AMP binding [Arabidopsis thaliana]	-0.338517	-1.01582
11.1.8	lipid metabolism.FA synthesis and FA elongation.acyl CoA ligase	Nta.7026	moderately similar to XP_002279139.1 PREDICTED: hypothetical protein [Vitis vinifera]	-1.02768	-0.933834
11.1.8	lipid metabolism.FA synthesis and FA elongation.acyl CoA ligase	Nta.7706	Beta-tubulin 3	-1.89829	-2.00734
11.1.8	lipid metabolism.FA synthesis and FA elongation.acyl CoA ligase	Nta.8077	moderately similar to XP_002270385.1 PREDICTED: hypothetical protein [Vitis vinifera]	1.19641	1.81719
11.1.8	lipid metabolism.FA synthesis and FA elongation.acyl CoA ligase	Nta.8632	moderately similar to NP_188316.1 AAE7 (ACYL-ACTIVATING ENZYME 7); AMP binding / acetate-CoA ligase [Arabidopsis thaliana]	1.78439	1.80344
11.1.8	lipid metabolism.FA synthesis and FA elongation.acyl CoA ligase	Nta.8946	weakly similar to XP_002298229.1 predicted protein [Populus trichocarpa]	-2.14351	-1.43556
11.1.8	lipid metabolism.FA synthesis and FA elongation.acyl CoA ligase	Nta.9513	strongly similar to NP_196786.1 TUB6 (BETA-6 TUBULIN); structural constituent of cytoskeleton [Arabidopsis thaliana]	-1.02329	-1.14442
11.1.8	lipid metabolism.FA synthesis and FA elongation.acyl CoA ligase	Nta.974	moderately similar to NP_188316.1 AAE7 (ACYL-ACTIVATING ENZYME 7); AMP binding / acetate-CoA ligase [Arabidopsis thaliana]	1.04896	1.27008
11.1.9	lipid metabolism.FA synthesis and FA elongation.long chain fatty acid CoA ligase	A_95_P082995	similar to UniRef100_A2RE86 Cluster: ABC transporter permease protein precursor; n=1; Streptococcus pyogenes str. Manfredo|Rep:, partial (2%) [BP528647]	0.912444	1.22624
11.1.9	lipid metabolism.FA synthesis and FA elongation.long chain fatty acid CoA ligase	A_95_P132567	similar to UniRef100_A7R084 Cluster: Chromosome undetermined scaffold_298, whole genome shotgun sequence; n=1; Vitis vinifera|Rep: Chromosome undetermined scaffold_298, whole genome shotgun sequence - Vitis vinifera (Grape), partial (48%) [EB433069]	-1.86451	-1.744
11.1.9	lipid metabolism.FA synthesis and FA elongation.long chain fatty acid CoA ligase	A_95_P133212	similar to UniRef100_Q71BZ4 Cluster: Type-A response regulator; n=1; Catharanthus roseus|Rep: Type-A response regulator - Catharanthus roseus (Rosy periwinkle) (Madagascar periwinkle), partial (12%) [EB434519]	-0.724288	-1.76584
11.1.9	lipid metabolism.FA synthesis and FA elongation.long chain fatty acid CoA ligase	Nta.10270	weakly similar to XP_002270776.1 PREDICTED: hypothetical protein [Vitis vinifera]	-2.06207	-1.71399
11.1.9	lipid metabolism.FA synthesis and FA elongation.long chain fatty acid CoA ligase	Nta.10434	moderately similar to XP_002312464.1 predicted protein [Populus trichocarpa]	-1.32521	-0.923118
11.1.9	lipid metabolism.FA synthesis and FA elongation.long chain fatty acid CoA ligase	Nta.10971	moderately similar to XP_002323033.1 predicted protein [Populus trichocarpa]	-1.36438	-1.41241
11.1.9	lipid metabolism.FA synthesis and FA elongation.long chain fatty acid CoA ligase	Nta.1104	Transcribed locus	1.99338	2.83436
11.1.9	lipid metabolism.FA synthesis and FA elongation.long chain fatty acid CoA ligase	Nta.11429	moderately similar to XP_002263760.1 PREDICTED: hypothetical protein [Vitis vinifera]	-1.90004	-2.48862
11.1.9	lipid metabolism.FA synthesis and FA elongation.long chain fatty acid CoA ligase	Nta.11502	weakly similar to XP_002310550.1 predicted protein [Populus trichocarpa]	0.932956	1.19768
11.1.9	lipid metabolism.FA synthesis and FA elongation.long chain fatty acid CoA ligase	Nta.12191	moderately similar to XP_002281151.1 PREDICTED: hypothetical protein [Vitis vinifera]	-2.67728	-1.43302
11.1.9	lipid metabolism.FA synthesis and FA elongation.long chain fatty acid CoA ligase	Nta.12558	moderately similar to XP_002269291.1 PREDICTED: hypothetical protein [Vitis vinifera]	-1.69661	-2.20858
11.1.9	lipid metabolism.FA synthesis and FA elongation.long chain fatty acid CoA ligase	Nta.12961	weakly similar to XP_002269291.1 PREDICTED: hypothetical protein [Vitis vinifera]	-1.82738	-1.66822
11.1.9	lipid metabolism.FA synthesis and FA elongation.long chain fatty acid CoA ligase	Nta.1467	Dehydroascorbate reductase (DHAR)	-1.29664	-1.92892
11.1.9	lipid metabolism.FA synthesis and FA elongation.long chain fatty acid CoA ligase	Nta.14961	weakly similar to XP_002268595.1 PREDICTED: hypothetical protein [Vitis vinifera]	-1.87141	-1.92229
11.1.9	lipid metabolism.FA synthesis and FA elongation.long chain fatty acid CoA ligase	Nta.1515	moderately similar to NP_176466.1 unknown protein [Arabidopsis thaliana]	-2.85024	-3.01145
11.1.9	lipid metabolism.FA synthesis and FA elongation.long chain fatty acid CoA ligase	Nta.15730	weakly similar to NP_194254.2 SKS1 (SKU5 SIMILAR 1); copper ion binding / oxidoreductase [Arabidopsis thaliana]	1.5293	1.50212
11.1.9	lipid metabolism.FA synthesis and FA elongation.long chain fatty acid CoA ligase	Nta.15865	moderately similar to NP_001154394.1 unknown protein [Arabidopsis thaliana]	2.19006	2.10731
11.1.9	lipid metabolism.FA synthesis and FA elongation.long chain fatty acid CoA ligase	Nta.16034	moderately similar to NP_177882.1 LACS9 (LONG CHAIN ACYL-COA SYNTHETASE 9); long-chain-fatty-acid-CoA ligase [Arabidopsis thaliana]	-1.52227	-1.50081
11.1.9	lipid metabolism.FA synthesis and FA elongation.long chain fatty acid CoA ligase	Nta.16266	moderately similar to XP_002304555.1 predicted protein [Populus trichocarpa]	1.34108	1.97066
11.1.9	lipid metabolism.FA synthesis and FA elongation.long chain fatty acid CoA ligase	Nta.16786	moderately similar to NP_193051.4 unknown protein [Arabidopsis thaliana]	-1.91787	-2.12247
11.1.9	lipid metabolism.FA synthesis and FA elongation.long chain fatty acid CoA ligase	Nta.1853	CDNA-AFLP-fragment BSTT1-43-470, cultivar Bright Yellow 2	-2.43215	-2.49727
11.1.9	lipid metabolism.FA synthesis and FA elongation.long chain fatty acid CoA ligase	Nta.19783	weakly similar to XP_002277082.1 PREDICTED: hypothetical protein isoform 2 [Vitis vinifera]	1.60388	1.74193
11.1.9	lipid metabolism.FA synthesis and FA elongation.long chain fatty acid CoA ligase	Nta.20393	moderately similar to XP_002274128.1 PREDICTED: hypothetical protein [Vitis vinifera]	-0.85109	-1.3141
11.1.9	lipid metabolism.FA synthesis and FA elongation.long chain fatty acid CoA ligase	Nta.3243	weakly similar to XP_002273990.1 PREDICTED: hypothetical protein [Vitis vinifera]	-1.08016	-1.9688
11.1.9	lipid metabolism.FA synthesis and FA elongation.long chain fatty acid CoA ligase	Nta.3274	moderately similar to XP_002321205.1 predicted protein [Populus trichocarpa]	1.46404	1.46065
11.1.9	lipid metabolism.FA synthesis and FA elongation.long chain fatty acid CoA ligase	Nta.3347	weakly similar to XP_002273146.1 PREDICTED: hypothetical protein [Vitis vinifera]	1.20089	1.96068
11.1.9	lipid metabolism.FA synthesis and FA elongation.long chain fatty acid CoA ligase	Nta.5339	strongly similar to XP_002304636.1 predicted protein [Populus trichocarpa]	2.52821	1.96504
11.1.9	lipid metabolism.FA synthesis and FA elongation.long chain fatty acid CoA ligase	Nta.7300	Putative beta5 proteasome subunit (b5 gene)	1.78166	0.656575
11.1.9	lipid metabolism.FA synthesis and FA elongation.long chain fatty acid CoA ligase	Nta.8077	moderately similar to XP_002270385.1 PREDICTED: hypothetical protein [Vitis vinifera]	1.19641	1.81719
11.1.9	lipid metabolism.FA synthesis and FA elongation.long chain fatty acid CoA ligase	Nta.8098	weakly similar to XP_002263977.1 PREDICTED: hypothetical protein [Vitis vinifera]	1.99712	2.77741
11.1.9	lipid metabolism.FA synthesis and FA elongation.long chain fatty acid CoA ligase	Nta.8228	moderately similar to NP_001066118.2 Os12g0139400 [Oryza sativa Japonica Group]	-0.0975134	-1.17858
11.10.1	lipid metabolism.glycolipid synthesis.MGDG synthase	Nta.12218	strongly similar to XP_002263443.1 PREDICTED: hypothetical protein [Vitis vinifera]	-1.20535	-0.179906
11.10.2	lipid metabolism.glycolipid synthesis.DGDG synthase	A_95_P038281	similar to UniRef100_Q9S7D1 Cluster: Digalactosyldiacylglycerol synthase 1, chloroplast precursor; n=2; Arabidopsis thaliana|Rep: Digalactosyldiacylglycerol synthase 1, chloroplast precursor - Arabidopsis thaliana (Mouse-ear cress), partial (6%) [BP129232]	-1.41307	-1.31444
11.10.2	lipid metabolism.glycolipid synthesis.DGDG synthase	Nta.18886	weakly similar to XP_002284067.1 PREDICTED: hypothetical protein [Vitis vinifera]	0.987422	1.34384
11.10.2	lipid metabolism.glycolipid synthesis.DGDG synthase	Nta.3652	Syntaxin-related protein Nt-syr1 (Nt-Syr1)	3.20541	5.09632
11.10.3	lipid metabolism.glycolipid synthesis.UDP-sulfoquinovose synthase	A_95_P091028	similar to UniRef100_A7P4L9 Cluster: Chromosome chr4 scaffold_6, whole genome shotgun sequence; n=3; Magnoliophyta|Rep: Chromosome chr4 scaffold_6, whole genome shotgun sequence - Vitis vinifera (Grape), partial (22%) [BP531185]	-0.167867	-1.68171
11.10.4	lipid metabolism.glycolipid synthesis.sulfolipid synthase	Nta.16185	moderately similar to XP_002278868.1 PREDICTED: hypothetical protein [Vitis vinifera]	-2.06909	-1.77172
11.2.1	lipid metabolism.FA desaturation.desaturase	Nta.226	moderately similar to NP_566529.1 FAD5 (FATTY ACID DESATURASE 5); 16:0 monogalactosyldiacylglycerol desaturase/ oxidoreductase [Arabidopsis thaliana]	-2.95873	-4.15895
11.2.3	lipid metabolism.FA desaturation.omega 3 desaturase	Nta.22314	NtFAD3 mRNA for microsomal omega-3 acid desaturase	-2.22465	-3.11384
11.2.3	lipid metabolism.FA desaturation.omega 3 desaturase	Nta.27183	moderately similar to XP_002298309.1 predicted protein [Populus trichocarpa]	-1.13517	-0.695984
11.2.3	lipid metabolism.FA desaturation.omega 3 desaturase	Nta.3571	Omega-3 fatty acid desaturase	-1.59406	-1.92889
11.2.4	lipid metabolism.FA desaturation.omega 6 desaturase	Nta.828	moderately similar to NP_001061906.1 Os08g0440900 [Oryza sativa Japonica Group]	-1.392	-1.34858
11.2.4	lipid metabolism.FA desaturation.omega 6 desaturase	Nta.8353	moderately similar to XP_002273327.1 PREDICTED: hypothetical protein [Vitis vinifera]	1.57804	1.69099
11.3.1	lipid metabolism.phospholipid synthesis.1-acylglycerol-3-phosphate O-acyltransferase	Nta.12182	moderately similar to NP_174499.1 ATS1; glycerol-3-phosphate O-acyltransferase [Arabidopsis thaliana]	-2.38375	-2.64721
11.3.10	lipid metabolism.phospholipid synthesis.(S)-coclaurine-N-methyltransferase	Nta.7282	moderately similar to XP_002280292.1 PREDICTED: hypothetical protein [Vitis vinifera]	-2.04761	-2.72906
11.3.2	lipid metabolism.phospholipid synthesis.choline kinase	Nta.26919	weakly similar to XP_001763152.1 predicted protein [Physcomitrella patens subsp. patens]	2.20419	4.07202
11.3.2	lipid metabolism.phospholipid synthesis.choline kinase	Nta.3471	weakly similar to XP_002275941.1 PREDICTED: hypothetical protein [Vitis vinifera]	2.08566	4.25092
11.3.2	lipid metabolism.phospholipid synthesis.choline kinase	Nta.8132	weakly similar to XP_002267578.1 PREDICTED: hypothetical protein isoform 3 [Vitis vinifera]	2.14631	3.74602
11.3.2	lipid metabolism.phospholipid synthesis.choline kinase	Nta.8285	weakly similar to NP_177572.2 choline kinase, putative [Arabidopsis thaliana]	3.15869	3.23316
11.3.3	lipid metabolism.phospholipid synthesis.phosphatidate cytidylyltransferase	Nta.1011	moderately similar to XP_002265868.1 PREDICTED: hypothetical protein [Vitis vinifera]	-0.547377	-1.14672
11.3.3	lipid metabolism.phospholipid synthesis.phosphatidate cytidylyltransferase	Nta.11549	moderately similar to XP_002269950.1 PREDICTED: hypothetical protein [Vitis vinifera]	-1.80136	-1.94488
11.3.5	lipid metabolism.phospholipid synthesis.diacylglycerol kinase	A_95_P040671	UniRef100_Q9FVC9 Cluster: Diacylglycerol kinase variant B; n=1; Solanum lycopersicum|Rep: Diacylglycerol kinase variant B - Solanum lycopersicum (Tomato) (Lycopersicon esculentum), partial (7%) [BP129890]	3.4314	2.36427
11.3.5	lipid metabolism.phospholipid synthesis.diacylglycerol kinase	Nta.11477	moderately similar to XP_002271984.1 PREDICTED: hypothetical protein [Vitis vinifera]	1.33367	2.59115
11.3.5	lipid metabolism.phospholipid synthesis.diacylglycerol kinase	Nta.16585	moderately similar to NP_565492.1 diacylglycerol kinase, putative [Arabidopsis thaliana]	2.80894	3.15911
11.3.5	lipid metabolism.phospholipid synthesis.diacylglycerol kinase	Nta.5191	CDNA-AFLP fragment H-N_BT2M23-340 sequence	1.96746	2.1903
11.3.5	lipid metabolism.phospholipid synthesis.diacylglycerol kinase	Nta.7467	moderately similar to NP_565492.1 diacylglycerol kinase, putative [Arabidopsis thaliana]	1.14402	1.22138
11.3.5	lipid metabolism.phospholipid synthesis.diacylglycerol kinase	Nta.9057	Transcribed locus	0.534638	1.33876
11.3.7	lipid metabolism.phospholipid synthesis.cyclopropane-fatty-acyl-phospholipid synthase	Nta.6357	Transcribed locus	-1.15975	-1.36219
11.3.9	lipid metabolism.phospholipid synthesis.choline monooxygenase	Nta.23037	moderately similar to NP_194718.2 choline monooxygenase, putative (CMO-like) [Arabidopsis thaliana]	-0.932857	-1.28188
11.5.1	lipid metabolism.glycerol metabolism.glycerol kinase	Nta.11921	moderately similar to NP_178161.1 NHO1 (nonhost resistance to P. s. phaseolicola 1); carbohydrate kinase/ glycerol kinase [Arabidopsis thaliana]	1.57686	2.03548
11.5.2	lipid metabolism.glycerol metabolism.glycerol-3-phosphate dehydrogenase (NAD+)	Nta.18672	moderately similar to NP_181685.1 GPDHC1; NAD or NADH binding / glycerol-3-phosphate dehydrogenase (NAD+) [Arabidopsis thaliana]	-2.10479	-0.557718
11.8.1	lipid metabolism.exotics (steroids, squalene etc).sphingolipids	A_95_P039066	similar to UniRef100_A7P9K0 Cluster: Chromosome chr3 scaffold_8, whole genome shotgun sequence; n=1; Vitis vinifera|Rep: Chromosome chr3 scaffold_8, whole genome shotgun sequence - Vitis vinifera (Grape), partial (11%) [BP129444]	-1.02389	-0.103663
11.8.1	lipid metabolism.exotics (steroids, squalene etc).sphingolipids	A_95_P138487	similar to UniRef100_Q5KR50 Cluster: Sphingosine kinase; n=1; Lotus japonicus|Rep: Sphingosine kinase - Lotus japonicus, partial (33%) [EB442237]	0.334595	1.07202
11.8.1	lipid metabolism.exotics (steroids, squalene etc).sphingolipids	C5116_at	Hypothetical protein F14P22.80; n=1; Arabidopsis thaliana|Rep: Hypothetical protein F14P22.80 - Arabidopsis thaliana (Mouse-ear cress) [EB440958]	0.936477	1.63122
11.8.1	lipid metabolism.exotics (steroids, squalene etc).sphingolipids	Nta.10814	moderately similar to NP_177122.2 SBH1 (SPHINGOID BASE HYDROXYLASE 1); catalytic/ sphingosine hydroxylase [Arabidopsis thaliana]	1.26804	1.7878
11.8.1	lipid metabolism.exotics (steroids, squalene etc).sphingolipids	Nta.11424	weakly similar to XP_002325304.1 predicted protein [Populus trichocarpa]	1.86091	3.35644
11.8.1	lipid metabolism.exotics (steroids, squalene etc).sphingolipids	Nta.11546	moderately similar to XP_002274213.1 PREDICTED: hypothetical protein [Vitis vinifera]	-1.07953	-1.42216
11.8.1	lipid metabolism.exotics (steroids, squalene etc).sphingolipids	Nta.12473	moderately similar to XP_002274213.1 PREDICTED: hypothetical protein [Vitis vinifera]	-1.3267	-2.22337
11.8.1	lipid metabolism.exotics (steroids, squalene etc).sphingolipids	Nta.15026	moderately similar to XP_002298170.1 predicted protein [Populus trichocarpa]	1.95492	3.00329
11.8.1	lipid metabolism.exotics (steroids, squalene etc).sphingolipids	Nta.15493	moderately similar to XP_002270943.1 PREDICTED: hypothetical protein, partial [Vitis vinifera]	1.15498	0.885309
11.8.1	lipid metabolism.exotics (steroids, squalene etc).sphingolipids	Nta.15646	moderately similar to NP_568005.1 ATLCB1 (LONG-CHAIN BASE1); protein binding / serine C-palmitoyltransferase [Arabidopsis thaliana]	1.57299	1.89026
11.8.1	lipid metabolism.exotics (steroids, squalene etc).sphingolipids	Nta.16897	moderately similar to XP_002267378.1 PREDICTED: hypothetical protein [Vitis vinifera]	-1.07264	-1.27919
11.8.1	lipid metabolism.exotics (steroids, squalene etc).sphingolipids	Nta.17580	Transcribed locus	1.22914	2.75679
11.8.1	lipid metabolism.exotics (steroids, squalene etc).sphingolipids	Nta.17780	Transcribed locus	1.64775	2.75838
11.8.1	lipid metabolism.exotics (steroids, squalene etc).sphingolipids	Nta.22629	weakly similar to XP_002275577.1 PREDICTED: hypothetical protein [Vitis vinifera]	-2.04828	-2.29044
11.8.1	lipid metabolism.exotics (steroids, squalene etc).sphingolipids	Nta.22819	weakly similar to XP_002270943.1 PREDICTED: hypothetical protein, partial [Vitis vinifera]	1.50093	1.49421
11.8.1	lipid metabolism.exotics (steroids, squalene etc).sphingolipids	Nta.23005	weakly similar to XP_002315985.1 predicted protein [Populus trichocarpa]	3.73207	4.86737
11.8.1	lipid metabolism.exotics (steroids, squalene etc).sphingolipids	Nta.23240	weakly similar to NP_001047244.1 Os02g0581300 [Oryza sativa Japonica Group]	2.64711	3.20659
11.8.1	lipid metabolism.exotics (steroids, squalene etc).sphingolipids	Nta.2397	weakly similar to XP_002324250.1 predicted protein [Populus trichocarpa]	1.36715	2.06823
11.8.1	lipid metabolism.exotics (steroids, squalene etc).sphingolipids	Nta.7393	weakly similar to NP_187298.1 GNS1/SUR4 membrane family protein [Arabidopsis thaliana]	-1.21487	-1.04421
11.8.1	lipid metabolism.exotics (steroids, squalene etc).sphingolipids	Nta.9390	Sphingolipid delta-8 desaturase (DXDES)	-2.42213	-3.36556
11.8.1.2	lipid metabolism.exotics (steroids, squalene etc).sphingolipids.serine C-palmitoyltransferase	Nta.2669	NtLCB2 mRNA for serine palmitpoyltransferase subunit2	0.379358	1.03894
11.8.2	lipid metabolism.exotics (steroids, squalene etc).methylsterol monooxygenase	Nta.6258	4-alpha-methyl-sterol C4-methyl-oxidase	-2.85319	-3.16527
11.8.2	lipid metabolism.exotics (steroids, squalene etc).methylsterol monooxygenase	Nta.726	moderately similar to XP_002275150.1 PREDICTED: hypothetical protein [Vitis vinifera]	-2.75118	-3.15176
11.8.7	lipid metabolism.exotics (steroids, squalene etc).trans-2-enoyl-CoA reductase (NADPH)	Nta.191	moderately similar to NP_191096.1 CER10; 3-oxo-5-alpha-steroid 4-dehydrogenase/ fatty acid elongase/ trans-2-enoyl-CoA reductase (NADPH) [Arabidopsis thaliana]	-0.382589	-1.22974
11.8.7	lipid metabolism.exotics (steroids, squalene etc).trans-2-enoyl-CoA reductase (NADPH)	Nta.25494	Transcribed locus	-0.658767	-1.06106
11.8.8	lipid metabolism.exotics (steroids, squalene etc).squalene synthase	Nta.8484	Squalene synthase	0.343913	1.00203
11.9.2	lipid metabolism.lipid degradation.lipases	A_95_P043486	similar to UniRef100_A7QFI2 Cluster: Chromosome chr8 scaffold_88, whole genome shotgun sequence; n=1; Vitis vinifera|Rep: Chromosome chr8 scaffold_88, whole genome shotgun sequence - Vitis vinifera (Grape), partial (22%) [BP130628]	1.22973	2.23421
11.9.2	lipid metabolism.lipid degradation.lipases	A_95_P056481	Putative leucine-rich repeat family protein; n=1; Gossypium hirsutum|Rep: Putative leucine-rich repeat family protein - Gossypium hirsutum (Upland cotton) (Gossypium mexicanum) [BP133964]	-1.16483	-1.93431
11.9.2	lipid metabolism.lipid degradation.lipases	A_95_P084355	similar to UniRef100_Q9SCU0 Cluster: Short-chain alcohol dehydrogenase-like protein; n=1; Arabidopsis thaliana|Rep: Short-chain alcohol dehydrogenase-like protein - Arabidopsis thaliana (Mouse-ear cress), partial (31%) [BP528996]	1.64789	3.16268
11.9.2	lipid metabolism.lipid degradation.lipases	A_95_P164767	CHO_SL019xh18f1.ab1 CHO_SL Nicotiana tabacum cDNA, mRNA sequence [EH624076]	1.57909	2.66575
11.9.2	lipid metabolism.lipid degradation.lipases	Nta.11033	weakly similar to NP_001176564.1 Os11g0521000 [Oryza sativa Japonica Group]	1.587	-1.26888
11.9.2	lipid metabolism.lipid degradation.lipases	Nta.11696	moderately similar to XP_002303294.1 predicted protein [Populus trichocarpa]	-1.66968	-2.32765
11.9.2	lipid metabolism.lipid degradation.lipases	Nta.12082	moderately similar to XP_002263219.1 PREDICTED: hypothetical protein [Vitis vinifera]	2.18074	2.03317
11.9.2	lipid metabolism.lipid degradation.lipases	Nta.12679	H2B histone-fold-like protein	-2.09503	-1.51508
11.9.2	lipid metabolism.lipid degradation.lipases	Nta.1453	moderately similar to XP_002326249.1 predicted protein [Populus trichocarpa]	-1.22262	-1.54561
11.9.2	lipid metabolism.lipid degradation.lipases	Nta.16734	moderately similar to XP_002324791.1 predicted protein [Populus trichocarpa]	1.42564	1.9288
11.9.2	lipid metabolism.lipid degradation.lipases	Nta.16946	weakly similar to NP_001176564.1 Os11g0521000 [Oryza sativa Japonica Group]	-1.62915	-1.94441
11.9.2	lipid metabolism.lipid degradation.lipases	Nta.1819	weakly similar to NP_001054914.2 Os05g0210400 [Oryza sativa Japonica Group]	6.48069	7.3244
11.9.2	lipid metabolism.lipid degradation.lipases	Nta.20402	weakly similar to NP_001176564.1 Os11g0521000 [Oryza sativa Japonica Group]	1.57866	-1.51262
11.9.2	lipid metabolism.lipid degradation.lipases	Nta.22950	moderately similar to NP_850120.3 unknown protein [Arabidopsis thaliana]	-1.34073	-0.896076
11.9.2	lipid metabolism.lipid degradation.lipases	Nta.25305	weakly similar to XP_002279349.1 PREDICTED: hypothetical protein [Vitis vinifera]	-0.846309	-1.31775
11.9.2	lipid metabolism.lipid degradation.lipases	Nta.3002	moderately similar to XP_002303266.1 predicted protein [Populus trichocarpa]	1.89845	1.9065
11.9.2	lipid metabolism.lipid degradation.lipases	Nta.6800	weakly similar to XP_002267261.1 PREDICTED: hypothetical protein [Vitis vinifera]	0.420498	1.39566
11.9.2	lipid metabolism.lipid degradation.lipases	Nta.7658	BYJ15	1.41968	1.29176
11.9.2	lipid metabolism.lipid degradation.lipases	Nta.8203	moderately similar to NP_190005.1 pyridine nucleotide-disulphide oxidoreductase family protein [Arabidopsis thaliana]	2.77414	4.6648
11.9.2	lipid metabolism.lipid degradation.lipases	Nta.8403	moderately similar to XP_002279160.1 PREDICTED: hypothetical protein [Vitis vinifera]	3.31027	2.98027
11.9.2	lipid metabolism.lipid degradation.lipases	Nta.8606	weakly similar to XP_002266714.1 PREDICTED: hypothetical protein [Vitis vinifera]	2.46025	2.22664
11.9.2	lipid metabolism.lipid degradation.lipases	Nta.8793	moderately similar to XP_002325926.1 chalcone isomerase-like protein [Populus trichocarpa]	-1.46452	-1.27937
11.9.2	lipid metabolism.lipid degradation.lipases	Nta.8867	weakly similar to XP_002275723.1 PREDICTED: hypothetical protein [Vitis vinifera]	5.35658	6.71945
11.9.2	lipid metabolism.lipid degradation.lipases	Nta.9070	weakly similar to XP_002283676.1 PREDICTED: hypothetical protein [Vitis vinifera]	0.678886	1.32053
11.9.2.1	lipid metabolism.lipid degradation.lipases.triacylglycerol lipase	A_95_P116992	Gb|AAD29063.1; n=1; Arabidopsis thaliana|Rep: Gb|AAD29063.1 - Arabidopsis thaliana (Mouse-ear cress) [DV159764]	-2.0762	-2.11955
11.9.2.1	lipid metabolism.lipid degradation.lipases.triacylglycerol lipase	Nta.11414	moderately similar to XP_002298615.1 predicted protein [Populus trichocarpa]	-2.28059	-1.86589
11.9.2.1	lipid metabolism.lipid degradation.lipases.triacylglycerol lipase	Nta.11994	weakly similar to XP_002299467.1 predicted protein [Populus trichocarpa]	-1.26354	-1.52365
11.9.2.1	lipid metabolism.lipid degradation.lipases.triacylglycerol lipase	Nta.12322	weakly similar to XP_002270932.1 PREDICTED: hypothetical protein [Vitis vinifera]	-1.70299	-1.73991
11.9.2.1	lipid metabolism.lipid degradation.lipases.triacylglycerol lipase	Nta.12842	moderately similar to XP_002266982.1 PREDICTED: hypothetical protein [Vitis vinifera]	3.76886	3.03644
11.9.2.1	lipid metabolism.lipid degradation.lipases.triacylglycerol lipase	Nta.12921	moderately similar to XP_002268406.1 PREDICTED: hypothetical protein, partial [Vitis vinifera]	-1.20746	-0.179889
11.9.2.1	lipid metabolism.lipid degradation.lipases.triacylglycerol lipase	Nta.13302	weakly similar to XP_002327150.1 predicted protein [Populus trichocarpa]	-0.708371	-1.29537
11.9.2.1	lipid metabolism.lipid degradation.lipases.triacylglycerol lipase	Nta.15749	moderately similar to XP_002278010.1 PREDICTED: hypothetical protein [Vitis vinifera]	1.19411	1.03807
11.9.2.1	lipid metabolism.lipid degradation.lipases.triacylglycerol lipase	Nta.16361	weakly similar to XP_002301816.1 predicted protein [Populus trichocarpa]	-1.11561	-0.945386
11.9.2.1	lipid metabolism.lipid degradation.lipases.triacylglycerol lipase	Nta.17441	moderately similar to XP_002278010.1 PREDICTED: hypothetical protein [Vitis vinifera]	1.99103	1.48357
11.9.2.1	lipid metabolism.lipid degradation.lipases.triacylglycerol lipase	Nta.19526	Transcribed locus	-1.01552	-0.946711
11.9.2.1	lipid metabolism.lipid degradation.lipases.triacylglycerol lipase	Nta.22347	weakly similar to NP_181797.1 lipase, putative [Arabidopsis thaliana]	0.282881	1.07602
11.9.2.2	lipid metabolism.lipid degradation.lipases.acylglycerol lipase	A_95_P150217	similar to UniRef100_A7PAR2 Cluster: Chromosome chr14 scaffold_9, whole genome shotgun sequence; n=1; Vitis vinifera|Rep: Chromosome chr14 scaffold_9, whole genome shotgun sequence - Vitis vinifera (Grape), partial (17%) [EB680278]	-0.590249	-1.15162
11.9.2.2	lipid metabolism.lipid degradation.lipases.acylglycerol lipase	Nta.22098	moderately similar to XP_002329285.1 predicted protein [Populus trichocarpa]	3.22002	3.52034
11.9.3	lipid metabolism.lipid degradation.lysophospholipases	A_95_P058931	similar to UniRef100_A7PRQ1 Cluster: Chromosome chr14 scaffold_27, whole genome shotgun sequence; n=1; Vitis vinifera|Rep: Chromosome chr14 scaffold_27, whole genome shotgun sequence - Vitis vinifera (Grape), partial (8%) [BP134601]	-2.35961	-2.67621
11.9.3	lipid metabolism.lipid degradation.lysophospholipases	A_95_P130827	similar to UniRef100_A7PRQ1 Cluster: Chromosome chr14 scaffold_27, whole genome shotgun sequence; n=1; Vitis vinifera|Rep: Chromosome chr14 scaffold_27, whole genome shotgun sequence - Vitis vinifera (Grape), partial (15%) [EB430922]	-2.24847	-1.73925
11.9.3	lipid metabolism.lipid degradation.lysophospholipases	Nta.11419	weakly similar to XP_002313648.1 predicted protein [Populus trichocarpa]	-1.61674	-1.90534
11.9.3	lipid metabolism.lipid degradation.lysophospholipases	Nta.11597	moderately similar to XP_002277937.1 PREDICTED: hypothetical protein [Vitis vinifera]	-2.05695	-2.26699
11.9.3	lipid metabolism.lipid degradation.lysophospholipases	Nta.11992	moderately similar to XP_002277564.1 PREDICTED: hypothetical protein [Vitis vinifera]	-1.8089	-1.69814
11.9.3	lipid metabolism.lipid degradation.lysophospholipases	Nta.13857	Transcribed locus	1.82315	2.8833
11.9.3	lipid metabolism.lipid degradation.lysophospholipases	Nta.17709	weakly similar to NP_198922.1 zinc finger (DHHC type) family protein [Arabidopsis thaliana]	0.916967	1.13065
11.9.3	lipid metabolism.lipid degradation.lysophospholipases	Nta.20071	moderately similar to XP_002284653.1 PREDICTED: hypothetical protein [Vitis vinifera]	1.18791	0.201652
11.9.3	lipid metabolism.lipid degradation.lysophospholipases	Nta.21083	Transcribed locus	6.07286	7.44455
11.9.3	lipid metabolism.lipid degradation.lysophospholipases	Nta.22345	weakly similar to XP_002270563.1 PREDICTED: hypothetical protein [Vitis vinifera]	1.96603	2.38912
11.9.3	lipid metabolism.lipid degradation.lysophospholipases	Nta.22440	moderately similar to XP_002269949.1 PREDICTED: hypothetical protein isoform 1 [Vitis vinifera]	-2.06102	-2.19638
11.9.3	lipid metabolism.lipid degradation.lysophospholipases	Nta.22726	Transcribed locus	-2.75606	-2.90357
11.9.3	lipid metabolism.lipid degradation.lysophospholipases	Nta.7442	moderately similar to NP_850080.1 YAB5 (YABBY5); transcription factor [Arabidopsis thaliana]	-2.0281	-1.26162
11.9.3	lipid metabolism.lipid degradation.lysophospholipases	Nta.8332	moderately similar to NP_195581.1 1-phosphatidylinositol phosphodiesterase-related [Arabidopsis thaliana]	-2.53737	-2.22962
11.9.3	lipid metabolism.lipid degradation.lysophospholipases	Nta.9512	Phospholipase C (PLC3)	-2.43831	-3.3807
11.9.3	lipid metabolism.lipid degradation.lysophospholipases	Nta.9878	Phospholipase C1	-1.63478	-1.15903
11.9.3	lipid metabolism.lipid degradation.lysophospholipases	Nta.9901	weakly similar to XP_002299749.1 predicted protein [Populus trichocarpa]	6.97811	7.5734
11.9.3.1	lipid metabolism.lipid degradation.lysophospholipases.phospholipase D	Nta.10742	Phospholipase D alpha3	-1.47757	-1.22164
11.9.3.1	lipid metabolism.lipid degradation.lysophospholipases.phospholipase D	Nta.16236	moderately similar to XP_002272864.1 PREDICTED: similar to PLDP1 (PHOSPHOLIPASE D ZETA1); phospholipase D [Vitis vinifera]	1.40433	1.34372
11.9.3.1	lipid metabolism.lipid degradation.lysophospholipases.phospholipase D	Nta.18423	moderately similar to XP_002460594.1 hypothetical protein SORBIDRAFT_02g031540 [Sorghum bicolor]	2.12621	3.25848
11.9.3.1	lipid metabolism.lipid degradation.lysophospholipases.phospholipase D	Nta.23176	Phospholipase D beta 1	4.36114	5.483
11.9.3.1	lipid metabolism.lipid degradation.lysophospholipases.phospholipase D	Nta.2697	moderately similar to XP_002285904.1 PREDICTED: hypothetical protein [Vitis vinifera]	-2.96222	-3.37436
11.9.3.1	lipid metabolism.lipid degradation.lysophospholipases.phospholipase D	Nta.3878	moderately similar to NP_849539.1 PLDGAMMA2; phospholipase D [Arabidopsis thaliana]	3.84489	5.81198
11.9.3.1	lipid metabolism.lipid degradation.lysophospholipases.phospholipase D	Nta.785	Phospholipase D	1.25955	1.54702
11.9.3.1	lipid metabolism.lipid degradation.lysophospholipases.phospholipase D	Nta.9441	moderately similar to XP_002285904.1 PREDICTED: hypothetical protein [Vitis vinifera]	-2.62204	-3.35602
11.9.3.2	lipid metabolism.lipid degradation.lysophospholipases.carboxylesterase	Nta.7369	weakly similar to XP_002327126.1 predicted protein [Populus trichocarpa]	-1.05218	-2.05925
11.9.3.3	lipid metabolism.lipid degradation.lysophospholipases.glycerophosphodiester phosphodiesterase	Nta.10828	moderately similar to XP_002328930.1 predicted protein [Populus trichocarpa]	1.44267	1.13516
11.9.3.4	lipid metabolism.lipid degradation.lysophospholipases.phospholipase A2	Nta.4120	T1pla2 mRNA for phospholipase A2	1.90754	2.50384
11.9.3.4	lipid metabolism.lipid degradation.lysophospholipases.phospholipase A2	Nta.644	T2pla2 mRNA for phospholipase A2	-2.50088	-2.91134
11.9.3.5	lipid metabolism.lipid degradation.lysophospholipases.phosphoinositide phospholipase C	Nta.11812	weakly similar to XP_002265749.1 PREDICTED: hypothetical protein [Vitis vinifera]	-1.22053	-0.145465
11.9.3.5	lipid metabolism.lipid degradation.lysophospholipases.phosphoinositide phospholipase C	Nta.22835	moderately similar to XP_002322267.1 predicted protein [Populus trichocarpa]	-2.54142	-2.20462
11.9.3.5	lipid metabolism.lipid degradation.lysophospholipases.phosphoinositide phospholipase C	Nta.4276	Calcium-dependent protein kinase CPK4	0.228917	1.71473
11.9.3.5	lipid metabolism.lipid degradation.lysophospholipases.phosphoinositide phospholipase C	Nta.8125	Calcium-dependent protein kinase (CPK5)	0.951339	2.1014
11.9.4.13	lipid metabolism.lipid degradation.beta-oxidation.acyl CoA reductase	A_95_P037458	BP129011 MAT001 Nicotiana tabacum cDNA clone BY835, mRNA sequence [BP129011]	0.562262	2.98969
11.9.4.13	lipid metabolism.lipid degradation.beta-oxidation.acyl CoA reductase	C1487_at	similar to UniRef100_A7R0D9 Cluster: Chromosome chr6 scaffold_305, whole genome shotgun sequence; n=1; Vitis vinifera|Rep: Chromosome chr6 scaffold_305, whole genome shotgun sequence - Vitis vinifera (Grape), partial (14%) [DW004073]	1.82612	0.597219
11.9.4.2	lipid metabolism.lipid degradation.beta-oxidation.acyl CoA DH	Nta.12659	moderately similar to NP_190752.1 ACX4 (ACYL-COA OXIDASE 4); acyl-CoA oxidase/ oxidoreductase [Arabidopsis thaliana]	1.13357	2.03518
11.9.4.2	lipid metabolism.lipid degradation.beta-oxidation.acyl CoA DH	Nta.5813	moderately similar to NP_567513.4 ACX1 (ACYL-COA OXIDASE 1); acyl-CoA oxidase [Arabidopsis thaliana]	0.960186	1.02586
11.9.4.3	lipid metabolism.lipid degradation.beta-oxidation.enoyl CoA hydratase	A_95_P036358	similar to UniRef100_Q9M208 Cluster: Enoyl-CoA-hydratase-like protein; n=1; Arabidopsis thaliana|Rep: Enoyl-CoA-hydratase-like protein - Arabidopsis thaliana (Mouse-ear cress), partial (14%) [BP128711]	-1.50411	-1.39947
11.9.4.3	lipid metabolism.lipid degradation.beta-oxidation.enoyl CoA hydratase	A_95_P083285	BP528723 MAT001 Nicotiana tabacum cDNA clone BY13584, mRNA sequence [BP528723]	-2.26193	-1.69127
11.9.4.3	lipid metabolism.lipid degradation.beta-oxidation.enoyl CoA hydratase	Nta.10157	weakly similar to XP_002274299.1 PREDICTED: hypothetical protein [Vitis vinifera]	1.88679	1.29162
11.9.4.3	lipid metabolism.lipid degradation.beta-oxidation.enoyl CoA hydratase	Nta.1900	strongly similar to NP_194222.1 protein transport protein SEC61 gamma subunit, putative [Arabidopsis thaliana]	1.91663	2.52363
11.9.4.3	lipid metabolism.lipid degradation.beta-oxidation.enoyl CoA hydratase	Nta.1976	strongly similar to NP_194222.1 protein transport protein SEC61 gamma subunit, putative [Arabidopsis thaliana]	1.27193	0.791474
11.9.4.3	lipid metabolism.lipid degradation.beta-oxidation.enoyl CoA hydratase	Nta.7395	weakly similar to XP_002284547.1 PREDICTED: hypothetical protein [Vitis vinifera]	1.3593	2.25203
11.9.4.5	lipid metabolism.lipid degradation.beta-oxidation.acyl-CoA thioesterase	Nta.1714	moderately similar to NP_180873.1 PKT3 (PEROXISOMAL 3-KETOACYL-COA THIOLASE 3); acetyl-CoA C-acyltransferase [Arabidopsis thaliana]	2.87163	3.49199
11.9.4.5	lipid metabolism.lipid degradation.beta-oxidation.acyl-CoA thioesterase	Nta.6487	moderately similar to NP_180873.1 PKT3 (PEROXISOMAL 3-KETOACYL-COA THIOLASE 3); acetyl-CoA C-acyltransferase [Arabidopsis thaliana]	2.38616	2.05225
11.9.4.5	lipid metabolism.lipid degradation.beta-oxidation.acyl-CoA thioesterase	Nta.7369	weakly similar to XP_002327126.1 predicted protein [Populus trichocarpa]	-1.05218	-2.05925
11.9.4.9	lipid metabolism.lipid degradation.beta-oxidation.multifunctional	Nta.11040	moderately similar to XP_002324426.1 predicted protein [Populus trichocarpa]	1.4321	1.51386
11.9.4.9	lipid metabolism.lipid degradation.beta-oxidation.multifunctional	Nta.14843	NtMFP mRNA for multifunctional protein	3.64341	4.35699
11.9.4.9	lipid metabolism.lipid degradation.beta-oxidation.multifunctional	Nta.16089	Transcribed locus	-0.790718	-1.02495
11.9.4.9	lipid metabolism.lipid degradation.beta-oxidation.multifunctional	Nta.2178	moderately similar to XP_002324426.1 predicted protein [Populus trichocarpa]	2.06174	2.08836
11.9.4.9	lipid metabolism.lipid degradation.beta-oxidation.multifunctional	Nta.7092	CDNA-AFLP-fragment BSTT33-1-505, cultivar Bright Yellow 2	0.697756	1.07093
11.9.4.99	lipid metabolism.lipid degradation.beta-oxidation.misc	Nta.10706	moderately similar to NP_176255.2 ECHID (ENOYL-COA HYDRATASE/ISOMERASE D); catalytic/ naphthoate synthase [Arabidopsis thaliana]	-2.4029	-3.00082
12.4	N-metabolism.misc	A_95_P095588	BP533248 MAT005 Nicotiana tabacum cDNA clone BY29313, mRNA sequence [BP533248]	0.885088	1.04401
12.4	N-metabolism.misc	Nta.11005	strongly similar to XP_002302529.1 predicted protein [Populus trichocarpa]	-1.14571	-1.01226
12.4	N-metabolism.misc	Nta.11935	moderately similar to XP_002320279.1 predicted protein [Populus trichocarpa]	-1.89931	-1.292
12.4	N-metabolism.misc	Nta.14295	Transcribed locus	-1.00465	-1.25835
12.4	N-metabolism.misc	Nta.15454	moderately similar to XP_002279298.1 PREDICTED: hypothetical protein [Vitis vinifera]	-1.06578	-1.37001
12.4	N-metabolism.misc	Nta.79	CDNA-AFLP-fragment BSTC3-44-375, cultivar Bright Yellow 2	-0.758799	-1.2334
12.1.1	N-metabolism.nitrate metabolism.NR	Nta.12088	moderately similar to NP_200168.1 CB5-E (CYTOCHROME B5 ISOFORM E); heme binding [Arabidopsis thaliana]	1.54196	1.80593
12.1.1	N-metabolism.nitrate metabolism.NR	Nta.1310	moderately similar to NP_173958.1 CB5-A (CYTOCHROME B5 ISOFORM A); heme binding [Arabidopsis thaliana]	2.99282	1.15499
12.1.1	N-metabolism.nitrate metabolism.NR	Nta.14884	weakly similar to NP_001065073.2 Os10g0518200 [Oryza sativa Japonica Group]	1.10115	1.2497
12.1.1	N-metabolism.nitrate metabolism.NR	Nta.17780	Transcribed locus	1.64775	2.75838
12.1.1	N-metabolism.nitrate metabolism.NR	Nta.18890	moderately similar to XP_002273562.1 PREDICTED: hypothetical protein [Vitis vinifera]	1.02884	1.56314
12.1.1	N-metabolism.nitrate metabolism.NR	Nta.1910	moderately similar to NP_186840.1 SOX (SULFITE OXIDASE); sulfite oxidase [Arabidopsis thaliana]	-1.27915	-1.11236
12.1.1	N-metabolism.nitrate metabolism.NR	Nta.4204	Cytochrome b5	-1.28416	-1.54224
12.1.1	N-metabolism.nitrate metabolism.NR	Nta.5446	moderately similar to NP_200168.1 CB5-E (CYTOCHROME B5 ISOFORM E); heme binding [Arabidopsis thaliana]	2.68414	3.05076
12.1.1	N-metabolism.nitrate metabolism.NR	Nta.5721	moderately similar to XP_002265677.1 PREDICTED: hypothetical protein [Vitis vinifera]	2.31016	2.27643
12.1.1	N-metabolism.nitrate metabolism.NR	Nta.5760	moderately similar to NP_197279.1 ATCBR (ARABIDOPSIS THALIANA NADH:CYTOCHROME B5 REDUCTASE 1); cytochrome-b5 reductase [Arabidopsis thaliana]	1.35256	1.04082
12.1.1	N-metabolism.nitrate metabolism.NR	Nta.827	Tobacco mRNA fragment for nitrate reductase	-1.05951	-1.19232
12.1.1	N-metabolism.nitrate metabolism.NR	Nta.9390	Sphingolipid delta-8 desaturase (DXDES)	-2.42213	-3.36556
12.1.1	N-metabolism.nitrate metabolism.NR	Nta.9676	moderately similar to XP_002285831.1 PREDICTED: similar to nitrate reductase [Vitis vinifera]	-1.07101	-0.925973
12.1.2	N-metabolism.nitrate metabolism.nitrite reductase	Nta.3521	Nir-1 mRNA for nitrite reductase, partial	-0.78234	-1.39257
12.2.1.1	N-metabolism.ammonia metabolism.glutamate synthase.ferredoxin dependent	Nta.12852	moderately similar to NP_200158.2 GLT1; glutamate synthase (NADH) [Arabidopsis thaliana]	1.91335	1.94828
12.2.1.1	N-metabolism.ammonia metabolism.glutamate synthase.ferredoxin dependent	Nta.6241	moderately similar to NP_568134.1 GLU1 (GLUTAMATE SYNTHASE 1); glutamate synthase (ferredoxin) [Arabidopsis thaliana]	-1.93799	-1.47926
12.2.1.2	N-metabolism.ammonia metabolism.glutamate synthase.NADH dependent	Nta.12852	moderately similar to NP_200158.2 GLT1; glutamate synthase (NADH) [Arabidopsis thaliana]	1.91335	1.94828
12.2.1.2	N-metabolism.ammonia metabolism.glutamate synthase.NADH dependent	Nta.6241	moderately similar to NP_568134.1 GLU1 (GLUTAMATE SYNTHASE 1); glutamate synthase (ferredoxin) [Arabidopsis thaliana]	-1.93799	-1.47926
12.2.2	N-metabolism.ammonia metabolism.glutamine synthetase	A_95_P040861	similar to UniRef100_A7QJD3 Cluster: Chromosome chr8 scaffold_106, whole genome shotgun sequence; n=1; Vitis vinifera|Rep: Chromosome chr8 scaffold_106, whole genome shotgun sequence - Vitis vinifera (Grape), partial (13%) [BP129943]	0.22793	-1.50126
12.2.2	N-metabolism.ammonia metabolism.glutamine synthetase	Nta.10527	weakly similar to XP_002268819.1 PREDICTED: hypothetical protein [Vitis vinifera]	-1.62557	-1.84615
12.2.2	N-metabolism.ammonia metabolism.glutamine synthetase	Nta.1150	moderately similar to XP_002284212.1 PREDICTED: hypothetical protein [Vitis vinifera]	0.911916	1.54405
12.2.2	N-metabolism.ammonia metabolism.glutamine synthetase	Nta.11872	weakly similar to NP_001064755.1 Os10g0456500 [Oryza sativa Japonica Group]	-0.804151	-1.00036
12.2.2	N-metabolism.ammonia metabolism.glutamine synthetase	Nta.16934	weakly similar to XP_002306209.1 predicted protein [Populus trichocarpa]	-1.47661	-1.28274
12.2.2	N-metabolism.ammonia metabolism.glutamine synthetase	Nta.19234	moderately similar to XP_002322136.1 predicted protein [Populus trichocarpa]	1.70287	2.35669
12.2.2	N-metabolism.ammonia metabolism.glutamine synthetase	Nta.222	weakly similar to XP_002284212.1 PREDICTED: hypothetical protein [Vitis vinifera]	-1.70165	-1.04675
12.2.2	N-metabolism.ammonia metabolism.glutamine synthetase	Nta.5534	Glutamine synthetase, gln1-3	2.55159	3.12178
12.2.2	N-metabolism.ammonia metabolism.glutamine synthetase	Nta.6080	strongly similar to NP_001078639.1 GS2 (GLUTAMINE SYNTHETASE 2); glutamate-ammonia ligase [Arabidopsis thaliana]	-1.88861	-2.0405
12.2.2	N-metabolism.ammonia metabolism.glutamine synthetase	Nta.7223	strongly similar to NP_198576.1 ATGSR1; copper ion binding / glutamate-ammonia ligase [Arabidopsis thaliana]	2.256	2.72391
12.2.2	N-metabolism.ammonia metabolism.glutamine synthetase	Nta.7412	Glutamine synthetase , gln1-5	-0.572547	-1.92206
12.2.99	N-metabolism.ammonia metabolism.unspecified	Nta.15244	weakly similar to XP_002284642.1 PREDICTED: hypothetical protein [Vitis vinifera]	-1.06892	-1.16303
12.2.99	N-metabolism.ammonia metabolism.unspecified	Nta.17498	weakly similar to XP_002315712.1 predicted protein [Populus trichocarpa]	-2.58022	-3.01258
12.2.99	N-metabolism.ammonia metabolism.unspecified	Nta.8788	Transcribed locus	-2.6554	-3.28785
12.3.1	N-metabolism.N-degradation.glutamate dehydrogenase	A_95_P153172	similar to UniRef100_A9RXU2 Cluster: Predicted protein; n=1; Physcomitrella patens subsp. patens|Rep: Predicted protein - Physcomitrella patens subsp. patens, partial (30%) [EB683478]	-1.14276	-0.75787
12.3.1	N-metabolism.N-degradation.glutamate dehydrogenase	Nta.17223	moderately similar to XP_002281123.1 PREDICTED: hypothetical protein [Vitis vinifera]	-1.0745	-1.23913
12.3.1	N-metabolism.N-degradation.glutamate dehydrogenase	Nta.20987	moderately similar to NP_196361.1 GDH2 (GLUTAMATE DEHYDROGENASE 2); ATP binding / glutamate dehydrogenase [NAD(P)+]/ glutamate dehydrogenase/ oxidoreductase [Arabidopsis thaliana]	1.18653	0.692907
12.3.1	N-metabolism.N-degradation.glutamate dehydrogenase	Nta.470	moderately similar to XP_002281123.1 PREDICTED: hypothetical protein [Vitis vinifera]	-1.07374	-0.433573
12.3.1	N-metabolism.N-degradation.glutamate dehydrogenase	Nta.5209	Glutamate dehydrogenase beta subunit (gdh2)	1.56836	2.62748
12.3.1	N-metabolism.N-degradation.glutamate dehydrogenase	Nta.8529	Glutamate dehydrogenase alpha subunit (gdh1)	2.42	1.99531
13.99	amino acid metabolism.misc	Nta.10884	weakly similar to NP_001031286.1 FRS4 (FAR1-related sequence 4); zinc ion binding [Arabidopsis thaliana]	-0.697158	-1.26795
13.99	amino acid metabolism.misc	Nta.1577	moderately similar to NP_565146.1 ACR3; amino acid binding [Arabidopsis thaliana]	-2.01687	-2.07493
13.99	amino acid metabolism.misc	Nta.561	moderately similar to XP_002313150.1 predicted protein [Populus trichocarpa]	1.06433	1.09712
13.1.1.1	amino acid metabolism.synthesis.central amino acid metabolism.GABA	Nta.6143	moderately similar to NP_001047468.1 Os02g0622400 [Oryza sativa Japonica Group]	-0.965809	-1.14431
13.1.1.1.1	amino acid metabolism.synthesis.central amino acid metabolism.GABA.glutamate decarboxylase	Nta.16529	strongly similar to NP_197235.1 GAD; calmodulin binding / glutamate decarboxylase [Arabidopsis thaliana]	2.41587	3.0388
13.1.1.1.1	amino acid metabolism.synthesis.central amino acid metabolism.GABA.glutamate decarboxylase	Nta.17829	strongly similar to NP_178310.1 GAD4 (glutamate decarboxylase 4); calmodulin binding [Arabidopsis thaliana]	4.18514	4.33146
13.1.1.1.1	amino acid metabolism.synthesis.central amino acid metabolism.GABA.glutamate decarboxylase	Nta.3992	Glutamate decarboxylase isozyme 3	4.19517	3.54448
13.1.1.1.2	amino acid metabolism.synthesis.central amino acid metabolism.GABA.GABA transaminase	A_95_P071480	similar to UniRef100_A7P5U5 Cluster: Chromosome chr4 scaffold_6, whole genome shotgun sequence; n=1; Vitis vinifera|Rep: Chromosome chr4 scaffold_6, whole genome shotgun sequence - Vitis vinifera (Grape), partial (7%) [BP525713]	-0.49241	1.02972
13.1.1.1.2	amino acid metabolism.synthesis.central amino acid metabolism.GABA.GABA transaminase	Nta.13317	moderately similar to XP_002334523.1 predicted protein [Populus trichocarpa]	1.74807	1.98254
13.1.1.1.2	amino acid metabolism.synthesis.central amino acid metabolism.GABA.GABA transaminase	Nta.14947	moderately similar to XP_002334723.1 predicted protein [Populus trichocarpa]	0.814098	1.0031
13.1.1.1.2	amino acid metabolism.synthesis.central amino acid metabolism.GABA.GABA transaminase	Nta.19108	moderately similar to NP_566700.1 POP2 (POLLEN-PISTIL INCOMPATIBILITY 2); 4-aminobutyrate transaminase/ 4-aminobutyrate:pyruvate transaminase [Arabidopsis thaliana]	-2.67994	-2.0656
13.1.1.1.2	amino acid metabolism.synthesis.central amino acid metabolism.GABA.GABA transaminase	Nta.512	moderately similar to XP_002322549.1 predicted protein [Populus trichocarpa]	1.46532	1.30491
13.1.1.2.1	amino acid metabolism.synthesis.central amino acid metabolism.aspartate.aspartate aminotransferase	Nta.1220	strongly similar to XP_002277000.1 PREDICTED: hypothetical protein [Vitis vinifera]	1.41192	1.20453
13.1.1.2.1	amino acid metabolism.synthesis.central amino acid metabolism.aspartate.aspartate aminotransferase	Nta.17739	moderately similar to XP_002321073.1 predicted protein [Populus trichocarpa]	1.76499	1.54585
13.1.1.2.1	amino acid metabolism.synthesis.central amino acid metabolism.aspartate.aspartate aminotransferase	Nta.1922	moderately similar to NP_196713.1 ASP3 (ASPARTATE AMINOTRANSFERASE 3); L-aspartate:2-oxoglutarate aminotransferase [Arabidopsis thaliana]	3.3576	2.62601
13.1.1.2.1	amino acid metabolism.synthesis.central amino acid metabolism.aspartate.aspartate aminotransferase	Nta.19642	moderately similar to XP_002308245.1 predicted protein [Populus trichocarpa]	-1.9148	-0.622548
13.1.1.2.1	amino acid metabolism.synthesis.central amino acid metabolism.aspartate.aspartate aminotransferase	Nta.6664	strongly similar to XP_002324997.1 predicted protein [Populus trichocarpa]	1.44062	0.371595
13.1.1.2.1	amino acid metabolism.synthesis.central amino acid metabolism.aspartate.aspartate aminotransferase	Nta.9759	moderately similar to NP_194927.1 ASP5 (ASPARTATE AMINOTRANSFERASE 5); L-aspartate:2-oxoglutarate aminotransferase [Arabidopsis thaliana]	-0.96172	-1.2393
13.1.1.3.1	amino acid metabolism.synthesis.central amino acid metabolism.alanine.alanine aminotransferase	Nta.11892	moderately similar to NP_565040.2 ALAAT2 (ALANINE AMINOTRANSFERASE 2); ATP binding / L-alanine:2-oxoglutarate aminotransferase [Arabidopsis thaliana]	4.02845	1.72626
13.1.1.3.1	amino acid metabolism.synthesis.central amino acid metabolism.alanine.alanine aminotransferase	Nta.17532	moderately similar to XP_002304255.1 predicted protein [Populus trichocarpa]	2.34239	1.26493
13.1.1.3.1	amino acid metabolism.synthesis.central amino acid metabolism.alanine.alanine aminotransferase	Nta.5856	moderately similar to NP_177215.1 AOAT2 (ALANINE-2-OXOGLUTARATE AMINOTRANSFERASE 2); L-alanine:2-oxoglutarate aminotransferase/ glycine:2-oxoglutarate aminotransferase [Arabidopsis thaliana]	-2.75139	-2.9964
13.1.1.3.11	amino acid metabolism.synthesis.central amino acid metabolism.alanine.alanine-glyoxylate aminotransferase	Nta.6055	moderately similar to NP_001055831.1 Os05g0475400 [Oryza sativa Japonica Group]	1.61032	1.75363
13.1.1.3.11	amino acid metabolism.synthesis.central amino acid metabolism.alanine.alanine-glyoxylate aminotransferase	Nta.6136	moderately similar to NP_178969.1 AGT (ALANINE:GLYOXYLATE AMINOTRANSFERASE); alanine-glyoxylate transaminase/ serine-glyoxylate transaminase/ serine-pyruvate transaminase [Arabidopsis thaliana]	-1.42522	-1.53565
13.1.2.2	amino acid metabolism.synthesis.glutamate family.proline	A_95_P059131	weakly similar to UniRef100_A7QPV4 Cluster: Chromosome undetermined scaffold_139, whole genome shotgun sequence; n=1; Vitis vinifera|Rep: Chromosome undetermined scaffold_139, whole genome shotgun sequence - Vitis vinifera (Grape), partial (4%) [BP134657]	-1.5458	-1.50192
13.1.2.3	amino acid metabolism.synthesis.glutamate family.arginine	Nta.1066	moderately similar to XP_002270017.1 PREDICTED: hypothetical protein [Vitis vinifera]	-1.70785	-1.81803
13.1.2.3.2	amino acid metabolism.synthesis.glutamate family.arginine.acetylglutamate kinase	Nta.11546	moderately similar to XP_002274213.1 PREDICTED: hypothetical protein [Vitis vinifera]	-1.07953	-1.42216
13.1.2.3.2	amino acid metabolism.synthesis.glutamate family.arginine.acetylglutamate kinase	Nta.12473	moderately similar to XP_002274213.1 PREDICTED: hypothetical protein [Vitis vinifera]	-1.3267	-2.22337
13.1.2.3.21	amino acid metabolism.synthesis.glutamate family.arginine.ornithine carbamoyltransferase	Nta.16196	moderately similar to XP_002307666.1 predicted protein [Populus trichocarpa]	-2.02572	-1.95251
13.1.2.3.22	amino acid metabolism.synthesis.glutamate family.arginine.argininosuccinate synthase	Nta.12255	moderately similar to NP_194214.2 arginosuccinate synthase family [Arabidopsis thaliana]	-0.160495	-1.02715
13.1.2.3.31	amino acid metabolism.synthesis.glutamate family.arginine.aspartate racemase	A_95_P147427	similar to UniRef100_A7P7T2 Cluster: Chromosome chr9 scaffold_7, whole genome shotgun sequence; n=1; Vitis vinifera|Rep: Chromosome chr9 scaffold_7, whole genome shotgun sequence - Vitis vinifera (Grape), partial (59%) [EB451837]	-2.38109	-2.57753
13.1.3.1	amino acid metabolism.synthesis.aspartate family.asparagine	Nta.12383	moderately similar to XP_002300772.1 NAC domain protein, IPR003441 [Populus trichocarpa]	1.12037	1.31436
13.1.3.1.1	amino acid metabolism.synthesis.aspartate family.asparagine.asparagine synthetase	Nta.16094	moderately similar to NP_001031864.1 ASN3 (ASPARAGINE SYNTHETASE 3); asparagine synthase (glutamine-hydrolyzing) [Arabidopsis thaliana]	-1.38494	-1.64214
13.1.3.1.1	amino acid metabolism.synthesis.aspartate family.asparagine.asparagine synthetase	Nta.20390	moderately similar to NP_850664.1 ASN1 (GLUTAMINE-DEPENDENT ASPARAGINE SYNTHASE 1); asparagine synthase (glutamine-hydrolyzing) [Arabidopsis thaliana]	3.53089	3.24424
13.1.3.1.1	amino acid metabolism.synthesis.aspartate family.asparagine.asparagine synthetase	Nta.25105	moderately similar to XP_002277103.1 PREDICTED: hypothetical protein [Vitis vinifera]	2.53325	2.11539
13.1.3.1.1	amino acid metabolism.synthesis.aspartate family.asparagine.asparagine synthetase	Nta.3813	Asparagine synthetase (din6)	4.12742	3.34047
13.1.3.4	amino acid metabolism.synthesis.aspartate family.methionine	A_95_P118432	homologue to UniRef100_A7NU05 Cluster: Chromosome chr18 scaffold_1, whole genome shotgun sequence; n=1; Vitis vinifera|Rep: Chromosome chr18 scaffold_1, whole genome shotgun sequence - Vitis vinifera (Grape), partial (24%) [DV161503]	-1.19951	-0.84564
13.1.3.4	amino acid metabolism.synthesis.aspartate family.methionine	A_95_P131902	similar to UniRef100_A7R101 Cluster: Chromosome undetermined scaffold_332, whole genome shotgun sequence; n=1; Vitis vinifera|Rep: Chromosome undetermined scaffold_332, whole genome shotgun sequence - Vitis vinifera (Grape), partial (13%) [EB432319]	0.398752	1.78257
13.1.3.4	amino acid metabolism.synthesis.aspartate family.methionine	Nta.1057	moderately similar to NP_001032127.2 permease, putative [Arabidopsis thaliana]	-1.94549	-1.9335
13.1.3.4	amino acid metabolism.synthesis.aspartate family.methionine	Nta.11164	Transcribed locus	-1.02881	-1.14373
13.1.3.4	amino acid metabolism.synthesis.aspartate family.methionine	Nta.11186	moderately similar to NP_186870.1 COBL1 (COBRA-LIKE PROTEIN 1 PRECURSOR) [Arabidopsis thaliana]	0.442789	1.64575
13.1.3.4	amino acid metabolism.synthesis.aspartate family.methionine	Nta.14967	weakly similar to XP_002317615.1 predicted protein [Populus trichocarpa]	-1.20963	-0.447532
13.1.3.4	amino acid metabolism.synthesis.aspartate family.methionine	Nta.22362	moderately similar to NP_197067.2 IRX6 [Arabidopsis thaliana]	-1.09632	-0.669756
13.1.3.4	amino acid metabolism.synthesis.aspartate family.methionine	Nta.3016	moderately similar to XP_002322666.1 predicted protein [Populus trichocarpa]	-1.71548	-1.44393
13.1.3.4.1	amino acid metabolism.synthesis.aspartate family.methionine.cystathionine gamma-synthase	Nta.7131	Cystathionine gamma-synthase precursor (metB)	-1.28268	-1.31224
13.1.3.4.11	amino acid metabolism.synthesis.aspartate family.methionine.S-adenosylmethionine synthetase	Nta.17610	strongly similar to NP_188365.1 MTO3 (METHIONINE OVER-ACCUMULATOR 3); methionine adenosyltransferase [Arabidopsis thaliana]	1.1287	0.894703
13.1.3.4.11	amino acid metabolism.synthesis.aspartate family.methionine.S-adenosylmethionine synthetase	Nta.2644	Protein SAR8.2e which responds to agents that induce systemic acquired resistance	2.62277	2.69383
13.1.3.4.11	amino acid metabolism.synthesis.aspartate family.methionine.S-adenosylmethionine synthetase	Nta.2658	S-adenosyl-L-methionine synthetase (SAMS)	1.18846	1.24953
13.1.3.4.11	amino acid metabolism.synthesis.aspartate family.methionine.S-adenosylmethionine synthetase	Nta.5711	strongly similar to NP_001078345.1 SAM-2 (S-ADENOSYLMETHIONINE SYNTHETASE 2); methionine adenosyltransferase [Arabidopsis thaliana]	-1.18477	-1.19598
13.1.3.4.11	amino acid metabolism.synthesis.aspartate family.methionine.S-adenosylmethionine synthetase	Nta.5764	strongly similar to NP_001078345.1 SAM-2 (S-ADENOSYLMETHIONINE SYNTHETASE 2); methionine adenosyltransferase [Arabidopsis thaliana]	1.59873	2.44602
13.1.3.4.11	amino acid metabolism.synthesis.aspartate family.methionine.S-adenosylmethionine synthetase	Nta.700	strongly similar to NP_171751.1 SAM1 (S-ADENOSYLMETHIONINE SYNTHETASE 1); methionine adenosyltransferase [Arabidopsis thaliana]	-1.84199	-2.06239
13.1.3.4.11	amino acid metabolism.synthesis.aspartate family.methionine.S-adenosylmethionine synthetase	Nta.7535	CDNA-AFLP-fragment BSTC4-14-270, cultivar Bright Yellow 2	-1.82628	-1.49349
13.1.3.4.11	amino acid metabolism.synthesis.aspartate family.methionine.S-adenosylmethionine synthetase	Nta.979	S-adenosyl-L-methionine synthetase (SAMS)	4.12234	5.05106
13.1.3.4.11	amino acid metabolism.synthesis.aspartate family.methionine.S-adenosylmethionine synthetase	Nta.9882	S-adenosylmethionine synthase	1.03125	0.689128
13.1.3.4.12	amino acid metabolism.synthesis.aspartate family.methionine.homocysteine S-methyltransferase	A_95_P132622	weakly similar to UniRef100_A7QS32 Cluster: Chromosome undetermined scaffold_155, whole genome shotgun sequence; n=1; Vitis vinifera|Rep: Chromosome undetermined scaffold_155, whole genome shotgun sequence - Vitis vinifera (Grape), partial (23%) [EB433174]	-1.03826	-1.19592
13.1.3.4.12	amino acid metabolism.synthesis.aspartate family.methionine.homocysteine S-methyltransferase	Nta.10659	moderately similar to XP_002268107.1 PREDICTED: hypothetical protein [Vitis vinifera]	-1.09885	-0.557983
13.1.3.4.12	amino acid metabolism.synthesis.aspartate family.methionine.homocysteine S-methyltransferase	Nta.11260	weakly similar to XP_002272557.1 PREDICTED: hypothetical protein [Vitis vinifera]	-2.11231	-2.61672
13.1.3.4.12	amino acid metabolism.synthesis.aspartate family.methionine.homocysteine S-methyltransferase	Nta.16080	moderately similar to XP_002300824.1 homocysteine s-methyltransferase [Populus trichocarpa]	-0.495029	-1.18863
13.1.3.4.3	amino acid metabolism.synthesis.aspartate family.methionine.methionine synthase	Nta.1856	moderately similar to NP_187028.1 AtMS2; 5-methyltetrahydropteroyltriglutamate-homocysteine S-methyltransferase/ methionine synthase [Arabidopsis thaliana]	-0.83143	-1.59244
13.1.3.4.3	amino acid metabolism.synthesis.aspartate family.methionine.methionine synthase	Nta.22017	moderately similar to XP_002276438.1 PREDICTED: hypothetical protein [Vitis vinifera]	-0.736093	-1.21706
13.1.3.5.5	amino acid metabolism.synthesis.aspartate family.lysine.diaminopimelate decarboxylase	Nta.1222	Ornithine decarboxylase (Nt-odc)	4.6042	4.96835
13.1.3.5.5	amino acid metabolism.synthesis.aspartate family.lysine.diaminopimelate decarboxylase	Nta.21968	weakly similar to XP_002281621.1 PREDICTED: hypothetical protein [Vitis vinifera]	1.32091	0.527014
13.1.3.5.5	amino acid metabolism.synthesis.aspartate family.lysine.diaminopimelate decarboxylase	Nta.3507	SR1 Nt-rab11d	-0.949839	-1.07452
13.1.3.5.5	amino acid metabolism.synthesis.aspartate family.lysine.diaminopimelate decarboxylase	Nta.8013	moderately similar to NP_199607.1 ATRABA4C; GTP binding [Arabidopsis thaliana]	0.816093	1.26784
13.1.3.6.1.1	amino acid metabolism.synthesis.aspartate family.misc.homoserine.aspartate kinase	A_95_P085015	similar to UniRef100_P37142 Cluster: Bifunctional aspartokinase/homoserine dehydrogenase, chloroplast precursor (AK-HD) (AK-HSDH) [Includes: Aspartokinase ; Homoserine dehydrogenase ]; n=1; Daucus carota|Rep: Bifunctional aspartokinase/homoserine dehydrogenase, chloroplast precursor (AK-HD) (AK-HSDH) [Includes: Aspartokinase ; Homoserine dehydrogenase ] - Daucus carota (Carrot), partial (12%) [BP…	-1.35295	-1.66878
13.1.3.6.1.1	amino acid metabolism.synthesis.aspartate family.misc.homoserine.aspartate kinase	Nta.17722	weakly similar to XP_002328225.1 predicted protein [Populus trichocarpa]	1.7544	1.2285
13.1.3.6.1.1	amino acid metabolism.synthesis.aspartate family.misc.homoserine.aspartate kinase	Nta.27523	moderately similar to NP_174408.1 AK-HSDH I (ASPARTATE KINASE-HOMOSERINE DEHYDROGENASE I); aspartate kinase/ homoserine dehydrogenase [Arabidopsis thaliana]	-1.24641	-1.48781
13.1.3.6.1.10	amino acid metabolism.synthesis.aspartate family.misc.homoserine.bifunctional aspartate kinase/homoserine dehydrogenase	A_95_P085015	similar to UniRef100_P37142 Cluster: Bifunctional aspartokinase/homoserine dehydrogenase, chloroplast precursor (AK-HD) (AK-HSDH) [Includes: Aspartokinase ; Homoserine dehydrogenase ]; n=1; Daucus carota|Rep: Bifunctional aspartokinase/homoserine dehydrogenase, chloroplast precursor (AK-HD) (AK-HSDH) [Includes: Aspartokinase ; Homoserine dehydrogenase ] - Daucus carota (Carrot), partial (12%) [BP…	-1.35295	-1.66878
13.1.3.6.1.10	amino acid metabolism.synthesis.aspartate family.misc.homoserine.bifunctional aspartate kinase/homoserine dehydrogenase	Nta.27523	moderately similar to NP_174408.1 AK-HSDH I (ASPARTATE KINASE-HOMOSERINE DEHYDROGENASE I); aspartate kinase/ homoserine dehydrogenase [Arabidopsis thaliana]	-1.24641	-1.48781
13.1.3.6.1.2	amino acid metabolism.synthesis.aspartate family.misc.homoserine.aspartate semialdehyde dehydrogenase	Nta.13071	Transcribed locus	1.34953	0.73602
13.1.3.6.1.3	amino acid metabolism.synthesis.aspartate family.misc.homoserine.homoserine dehydrogenase	A_95_P118452	similar to UniRef100_A6YP90 Cluster: CC-NBS-LRR protein; n=1; Solanum tuberosum|Rep: CC-NBS-LRR protein - Solanum tuberosum (Potato), partial (20%) [DV161535]	0.379796	1.22572
13.1.3.6.1.3	amino acid metabolism.synthesis.aspartate family.misc.homoserine.homoserine dehydrogenase	Nta.17722	weakly similar to XP_002328225.1 predicted protein [Populus trichocarpa]	1.7544	1.2285
13.1.3.6.1.3	amino acid metabolism.synthesis.aspartate family.misc.homoserine.homoserine dehydrogenase	Nta.5114	CDNA-AFLP fragment H-N_BC1M11-260 sequence	2.32492	1.80403
13.1.3.6.1.3	amino acid metabolism.synthesis.aspartate family.misc.homoserine.homoserine dehydrogenase	Nta.7187	Transcribed locus	0.0576752	1.12082
13.1.3.6.1.4	amino acid metabolism.synthesis.aspartate family.misc.homoserine.homoserine kinase	Nta.12521	moderately similar to XP_002306146.1 predicted protein [Populus trichocarpa]	-2.30626	-2.75798
13.1.3.6.1.4	amino acid metabolism.synthesis.aspartate family.misc.homoserine.homoserine kinase	Nta.16359	moderately similar to XP_002270696.1 PREDICTED: hypothetical protein [Vitis vinifera]	-1.50831	-1.36386
13.1.3.6.1.4	amino acid metabolism.synthesis.aspartate family.misc.homoserine.homoserine kinase	Nta.26925	moderately similar to XP_002275936.1 PREDICTED: hypothetical protein [Vitis vinifera]	-0.948576	-2.18016
13.1.3.6.1.4	amino acid metabolism.synthesis.aspartate family.misc.homoserine.homoserine kinase	Nta.5878	moderately similar to XP_002326305.1 peroxiredoxin [Populus trichocarpa]	-3.16809	-3.65534
13.1.3.6.1.4	amino acid metabolism.synthesis.aspartate family.misc.homoserine.homoserine kinase	Nta.831	moderately similar to NP_564010.1 uridylyltransferase-related [Arabidopsis thaliana]	-2.98534	-3.09164
13.1.4.1	amino acid metabolism.synthesis.branched chain group.common	Nta.1158	strongly similar to XP_002282974.1 PREDICTED: similar to protein synthesis initiation factor-like [Vitis vinifera]	1.34478	1.1325
13.1.4.1	amino acid metabolism.synthesis.branched chain group.common	Nta.14837	weakly similar to XP_002315712.1 predicted protein [Populus trichocarpa]	3.91584	3.63999
13.1.4.1	amino acid metabolism.synthesis.branched chain group.common	Nta.22836	moderately similar to XP_002312324.1 predicted protein [Populus trichocarpa]	-0.969078	-1.49553
13.1.4.1	amino acid metabolism.synthesis.branched chain group.common	Nta.2556	strongly similar to XP_002282974.1 PREDICTED: similar to protein synthesis initiation factor-like [Vitis vinifera]	1.68144	0.540278
13.1.4.1	amino acid metabolism.synthesis.branched chain group.common	Nta.5635	strongly similar to XP_002282974.1 PREDICTED: similar to protein synthesis initiation factor-like [Vitis vinifera]	1.0284	0.474819
13.1.4.1	amino acid metabolism.synthesis.branched chain group.common	Nta.8314	moderately similar to NP_197240.1 pyruvate decarboxylase family protein [Arabidopsis thaliana]	1.74562	1.6864
13.1.4.1.4	amino acid metabolism.synthesis.branched chain group.common.branched-chain-amino-acid aminotransferase	Nta.21640	moderately similar to NP_001065311.2 Os10g0549500 [Oryza sativa Japonica Group]	1.1973	0.380069
13.1.4.4	amino acid metabolism.synthesis.branched chain group.leucine specific	Nta.1379	weakly similar to XP_002268588.1 PREDICTED: hypothetical protein [Vitis vinifera]	2.18277	1.29276
13.1.4.4	amino acid metabolism.synthesis.branched chain group.leucine specific	Nta.2525	CDNA-AFLP-fragment MBT41-420, cultivar Bright Yellow 2	-0.102861	1.35919
13.1.4.4	amino acid metabolism.synthesis.branched chain group.leucine specific	Nta.8384	Transcribed locus	-2.19091	-2.45375
13.1.4.5	amino acid metabolism.synthesis.branched chain group.isoleucine specific	A_95_P120107	similar to UniRef100_A7NXN3 Cluster: Chromosome chr5 scaffold_2, whole genome shotgun sequence; n=1; Vitis vinifera|Rep: Chromosome chr5 scaffold_2, whole genome shotgun sequence - Vitis vinifera (Grape), partial (40%) [DV999845]	-2.70598	-2.50586
13.1.5.1.1	amino acid metabolism.synthesis.serine-glycine-cysteine group.serine.phosphoglycerate dehydrogenase	Nta.5238	moderately similar to NP_001054094.1 Os04g0650800 [Oryza sativa Japonica Group]	1.6238	0.527139
13.1.5.2	amino acid metabolism.synthesis.serine-glycine-cysteine group.glycine	Nta.13698	moderately similar to NP_851080.1 SHM2 (SERINE HYDROXYMETHYLTRANSFERASE 2); catalytic/ glycine hydroxymethyltransferase/ pyridoxal phosphate binding [Arabidopsis thaliana]	-1.0302	-1.01897
13.1.5.2	amino acid metabolism.synthesis.serine-glycine-cysteine group.glycine	Nta.16680	moderately similar to XP_002319106.1 predicted protein [Populus trichocarpa]	1.42717	1.24805
13.1.5.2	amino acid metabolism.synthesis.serine-glycine-cysteine group.glycine	Nta.17222	weakly similar to XP_002325334.1 predicted protein [Populus trichocarpa]	1.71322	1.71049
13.1.5.2	amino acid metabolism.synthesis.serine-glycine-cysteine group.glycine	Nta.6284	strongly similar to NP_195506.1 SHM1 (SERINE TRANSHYDROXYMETHYLTRANSFERASE 1); glycine hydroxymethyltransferase/ poly(U) binding [Arabidopsis thaliana]	-2.1569	-2.53074
13.1.5.2.2	amino acid metabolism.synthesis.serine-glycine-cysteine group.glycine.glycine transaminase	Nta.5856	moderately similar to NP_177215.1 AOAT2 (ALANINE-2-OXOGLUTARATE AMINOTRANSFERASE 2); L-alanine:2-oxoglutarate aminotransferase/ glycine:2-oxoglutarate aminotransferase [Arabidopsis thaliana]	-2.75139	-2.9964
13.1.5.2.3	amino acid metabolism.synthesis.serine-glycine-cysteine group.glycine.serine glyoxylate aminotransferase	Nta.6136	moderately similar to NP_178969.1 AGT (ALANINE:GLYOXYLATE AMINOTRANSFERASE); alanine-glyoxylate transaminase/ serine-glyoxylate transaminase/ serine-pyruvate transaminase [Arabidopsis thaliana]	-1.42522	-1.53565
13.1.5.3	amino acid metabolism.synthesis.serine-glycine-cysteine group.cysteine	Nta.22508	moderately similar to XP_002274302.1 PREDICTED: hypothetical protein [Vitis vinifera]	-1.36769	-0.959442
13.1.5.3.1	amino acid metabolism.synthesis.serine-glycine-cysteine group.cysteine.OASTL	Nta.1093	moderately similar to XP_002276013.1 PREDICTED: hypothetical protein [Vitis vinifera]	-0.843687	-1.34184
13.1.5.3.1	amino acid metabolism.synthesis.serine-glycine-cysteine group.cysteine.OASTL	Nta.4146	Cysteine synthase (cs1 gene), clone 4T7	0.630271	1.08792
13.1.5.3.1	amino acid metabolism.synthesis.serine-glycine-cysteine group.cysteine.OASTL	Nta.6959	Putative cytosolic cysteine synthase 7 (oas7 gene)	-1.32461	-1.0025
13.1.5.3.2	amino acid metabolism.synthesis.serine-glycine-cysteine group.cysteine.SAT	Nta.12406	weakly similar to NP_194010.1 MATE efflux family protein [Arabidopsis thaliana]	-1.03025	-1.18408
13.1.5.3.2	amino acid metabolism.synthesis.serine-glycine-cysteine group.cysteine.SAT	Nta.14593	moderately similar to XP_002275339.1 PREDICTED: hypothetical protein [Vitis vinifera]	-1.49431	-1.24002
13.1.5.3.2	amino acid metabolism.synthesis.serine-glycine-cysteine group.cysteine.SAT	Nta.1507	moderately similar to XP_002275339.1 PREDICTED: hypothetical protein [Vitis vinifera]	-2.08876	-1.87507
13.1.5.3.2	amino acid metabolism.synthesis.serine-glycine-cysteine group.cysteine.SAT	Nta.20772	weakly similar to XP_002281238.1 PREDICTED: hypothetical protein [Vitis vinifera]	2.26552	2.55502
13.1.5.3.2	amino acid metabolism.synthesis.serine-glycine-cysteine group.cysteine.SAT	Nta.22454	weakly similar to NP_180217.1 transducin family protein / WD-40 repeat family protein [Arabidopsis thaliana]	-2.73048	-1.5828
13.1.5.3.2	amino acid metabolism.synthesis.serine-glycine-cysteine group.cysteine.SAT	Nta.3890	Partial sat1 gene for serine acetyltransferase 1, genomic RNA	-1.77339	-2.37653
13.1.6.1.1	amino acid metabolism.synthesis.aromatic aa.chorismate.3-deoxy-D-arabino-heptulosonate 7-phosphate synthase	Nta.17265	moderately similar to NP_173657.1 2-dehydro-3-deoxyphosphoheptonate aldolase, putative / 3-deoxy-D-arabino-heptulosonate 7-phosphate synthase, putative / DAHP synthetase, putative [Arabidopsis thaliana]	1.76506	1.68298
13.1.6.1.1	amino acid metabolism.synthesis.aromatic aa.chorismate.3-deoxy-D-arabino-heptulosonate 7-phosphate synthase	Nta.6253	moderately similar to XP_002274109.1 PREDICTED: hypothetical protein [Vitis vinifera]	0.226349	1.07202
13.1.6.1.1	amino acid metabolism.synthesis.aromatic aa.chorismate.3-deoxy-D-arabino-heptulosonate 7-phosphate synthase	Nta.6584	moderately similar to NP_195708.1 DHS1 (3-DEOXY-D-ARABINO-HEPTULOSONATE 7-PHOSPHATE SYNTHASE 1); 3-deoxy-7-phosphoheptulonate synthase [Arabidopsis thaliana]	-0.952099	-1.20038
13.1.6.1.1	amino acid metabolism.synthesis.aromatic aa.chorismate.3-deoxy-D-arabino-heptulosonate 7-phosphate synthase	Nta.9623	moderately similar to NP_195708.1 DHS1 (3-DEOXY-D-ARABINO-HEPTULOSONATE 7-PHOSPHATE SYNTHASE 1); 3-deoxy-7-phosphoheptulonate synthase [Arabidopsis thaliana]	-1.15609	-1.97303
13.1.6.1.10	amino acid metabolism.synthesis.aromatic aa.chorismate.3-dehydroquinate dehydratase/shikimate dehydrogenase	Nta.16088	moderately similar to XP_002277395.1 PREDICTED: hypothetical protein [Vitis vinifera]	1.25716	0.752961
13.1.6.1.10	amino acid metabolism.synthesis.aromatic aa.chorismate.3-dehydroquinate dehydratase/shikimate dehydrogenase	Nta.4103	3-dehydroquinate dehydratase / shikimate dehydrogenase isoform 2	3.53238	3.86211
13.1.6.1.10	amino acid metabolism.synthesis.aromatic aa.chorismate.3-dehydroquinate dehydratase/shikimate dehydrogenase	Nta.589	moderately similar to XP_002320370.1 dehydroquinate dehydratase/ shikimate dehydrogenase [Populus trichocarpa]	-1.54892	-0.923873
13.1.6.1.5	amino acid metabolism.synthesis.aromatic aa.chorismate.shikimate kinase	Nta.1384	weakly similar to XP_002325378.1 predicted protein [Populus trichocarpa]	1.57708	1.44036
13.1.6.1.5	amino acid metabolism.synthesis.aromatic aa.chorismate.shikimate kinase	Nta.2482	weakly similar to XP_002328924.1 shikimate kinase [Populus trichocarpa]	-0.993727	-1.30589
13.1.6.1.6	amino acid metabolism.synthesis.aromatic aa.chorismate.5-enolpyruvylshikimate-3-phosphate synthase	Nta.17734	moderately similar to NP_001056712.1 Os06g0133900 [Oryza sativa Japonica Group]	1.09536	0.664916
13.1.6.1.7	amino acid metabolism.synthesis.aromatic aa.chorismate.chorismate synthase	Nta.10082	weakly similar to XP_002265192.1 PREDICTED: hypothetical protein [Vitis vinifera]	1.77924	4.74057
13.1.6.1.7	amino acid metabolism.synthesis.aromatic aa.chorismate.chorismate synthase	Nta.11702	weakly similar to XP_002331442.1 methyl binding domain protein [Populus trichocarpa]	1.19642	1.01646
13.1.6.1.7	amino acid metabolism.synthesis.aromatic aa.chorismate.chorismate synthase	Nta.12531	weakly similar to XP_002316229.1 fasciclin-like domain-containing protein [Populus trichocarpa]	-1.06191	-1.33582
13.1.6.1.7	amino acid metabolism.synthesis.aromatic aa.chorismate.chorismate synthase	Nta.12606	moderately similar to XP_002267624.1 PREDICTED: hypothetical protein [Vitis vinifera]	-1.1285	-0.794915
13.1.6.1.7	amino acid metabolism.synthesis.aromatic aa.chorismate.chorismate synthase	Nta.1723	moderately similar to NP_194858.1 PBA1; endopeptidase/ peptidase/ threonine-type endopeptidase [Arabidopsis thaliana]	2.14031	0.65463
13.1.6.1.7	amino acid metabolism.synthesis.aromatic aa.chorismate.chorismate synthase	Nta.21752	weakly similar to XP_002273602.1 PREDICTED: similar to SIGB (SIGMA FACTOR B); DNA binding / DNA-directed RNA polymerase/ transcription factor [Vitis vinifera]	-1.59347	-2.03132
13.1.6.1.7	amino acid metabolism.synthesis.aromatic aa.chorismate.chorismate synthase	Nta.2221	Transcribed locus	-0.86353	-1.13144
13.1.6.1.7	amino acid metabolism.synthesis.aromatic aa.chorismate.chorismate synthase	Nta.2240	moderately similar to XP_002300823.1 predicted protein [Populus trichocarpa]	2.18336	2.07507
13.1.6.1.7	amino acid metabolism.synthesis.aromatic aa.chorismate.chorismate synthase	Nta.2968	weakly similar to NP_189492.1 AAA-type ATPase family protein [Arabidopsis thaliana]	1.28698	2.32511
13.1.6.1.7	amino acid metabolism.synthesis.aromatic aa.chorismate.chorismate synthase	Nta.5534	Glutamine synthetase, gln1-3	2.55159	3.12178
13.1.6.1.7	amino acid metabolism.synthesis.aromatic aa.chorismate.chorismate synthase	Nta.60	weakly similar to XP_001769575.1 predicted protein [Physcomitrella patens subsp. patens]	-0.848125	-1.19174
13.1.6.1.7	amino acid metabolism.synthesis.aromatic aa.chorismate.chorismate synthase	Nta.7223	strongly similar to NP_198576.1 ATGSR1; copper ion binding / glutamate-ammonia ligase [Arabidopsis thaliana]	2.256	2.72391
13.1.6.1.7	amino acid metabolism.synthesis.aromatic aa.chorismate.chorismate synthase	Nta.7412	Glutamine synthetase , gln1-5	-0.572547	-1.92206
13.1.6.1.7	amino acid metabolism.synthesis.aromatic aa.chorismate.chorismate synthase	Nta.8302	Delta proteasome subunit	1.9832	0.73519
13.1.6.1.7	amino acid metabolism.synthesis.aromatic aa.chorismate.chorismate synthase	Nta.8958	Transcribed locus	2.88923	2.65703
13.1.6.1.7	amino acid metabolism.synthesis.aromatic aa.chorismate.chorismate synthase	Nta.9012	weakly similar to NP_568357.1 AAA-type ATPase family protein [Arabidopsis thaliana]	3.78637	5.20283
13.1.6.1.7	amino acid metabolism.synthesis.aromatic aa.chorismate.chorismate synthase	Nta.9035	weakly similar to XP_002282094.1 PREDICTED: hypothetical protein [Vitis vinifera]	0.704211	1.09784
13.1.6.1.7	amino acid metabolism.synthesis.aromatic aa.chorismate.chorismate synthase	Nta.945	moderately similar to NP_564534.1 EMB1144 (embryo defective 1144); chorismate synthase [Arabidopsis thaliana]	1.28332	1.55661
13.1.6.2.1	amino acid metabolism.synthesis.aromatic aa.phenylalanine and tyrosine.chorismate mutase	A_95_P044461	similar to UniRef100_A2Q156 Cluster: Chorismate mutase; n=1; Medicago truncatula|Rep: Chorismate mutase - Medicago truncatula (Barrel medic), partial (78%) [BP130887]	1.80839	1.83776
13.1.6.3.1	amino acid metabolism.synthesis.aromatic aa.phenylalanine.arogenate dehydratase / prephenate dehydratase	Nta.2270	strongly similar to XP_002268701.1 PREDICTED: hypothetical protein [Vitis vinifera]	2.90165	3.2912
13.1.6.4	amino acid metabolism.synthesis.aromatic aa.tyrosine	Nta.18616	moderately similar to XP_002328046.1 aminotransferase family protein [Populus trichocarpa]	-1.62046	-1.55025
13.1.6.4	amino acid metabolism.synthesis.aromatic aa.tyrosine	Nta.5492	moderately similar to XP_002282664.1 PREDICTED: hypothetical protein [Vitis vinifera]	-1.14025	-1.8956
13.1.6.4.1	amino acid metabolism.synthesis.aromatic aa.tyrosine.arogenate dehydrogenase / prephenate dehydrogenase	Nta.10739	Transcribed locus	2.74367	2.65609
13.1.6.4.1	amino acid metabolism.synthesis.aromatic aa.tyrosine.arogenate dehydrogenase / prephenate dehydrogenase	Nta.18169	weakly similar to NP_173023.1 prephenate dehydrogenase family protein [Arabidopsis thaliana]	2.67246	2.74177
13.1.6.4.2	amino acid metabolism.synthesis.aromatic aa.tyrosine.prephenate dehydrogenase	Nta.10739	Transcribed locus	2.74367	2.65609
13.1.6.4.2	amino acid metabolism.synthesis.aromatic aa.tyrosine.prephenate dehydrogenase	Nta.18169	weakly similar to NP_173023.1 prephenate dehydrogenase family protein [Arabidopsis thaliana]	2.67246	2.74177
13.1.6.5.1	amino acid metabolism.synthesis.aromatic aa.tryptophan.anthranilate synthase	Nta.3611	Feedback-insensitive anthranilate synthase alpha-2 chain (ASA2)	-1.00564	-1.26304
13.1.6.5.2	amino acid metabolism.synthesis.aromatic aa.tryptophan.anthranilate phosphoribosyltransferase	Nta.19654	moderately similar to NP_197300.1 TRP1 (tryptophan biosynthesis 1); anthranilate phosphoribosyltransferase [Arabidopsis thaliana]	-2.17012	-1.57769
13.1.6.5.2	amino acid metabolism.synthesis.aromatic aa.tryptophan.anthranilate phosphoribosyltransferase	Nta.22841	moderately similar to NP_564991.1 anthranilate phosphoribosyltransferase, putative [Arabidopsis thaliana]	0.36788	-1.02968
13.1.6.5.3	amino acid metabolism.synthesis.aromatic aa.tryptophan.phosphoribosyanthranilate isomerase	Nta.674	moderately similar to XP_002325538.1 predicted protein [Populus trichocarpa]	-1.83877	-1.53786
13.1.6.5.5	amino acid metabolism.synthesis.aromatic aa.tryptophan.tryptophan synthase	Nta.17260	Transcribed locus	-1.28754	-1.71226
13.1.6.5.5	amino acid metabolism.synthesis.aromatic aa.tryptophan.tryptophan synthase	Nta.23046	moderately similar to NP_192170.1 tryptophan synthase, alpha subunit, putative [Arabidopsis thaliana]	-0.688341	-1.08531
13.1.7	amino acid metabolism.synthesis.histidine	Nta.16362	strongly similar to NP_191346.1 SCE1 (SUMO CONJUGATION ENZYME 1); SUMO ligase [Arabidopsis thaliana]	1.73582	1.95566
13.1.7	amino acid metabolism.synthesis.histidine	Nta.17038	weakly similar to NP_564750.1 CW14 [Arabidopsis thaliana]	0.99591	1.75434
13.1.7	amino acid metabolism.synthesis.histidine	Nta.27477	moderately similar to NP_191346.1 SCE1 (SUMO CONJUGATION ENZYME 1); SUMO ligase [Arabidopsis thaliana]	-0.906601	-1.8226
13.1.7	amino acid metabolism.synthesis.histidine	Nta.4920	moderately similar to NP_181819.1 ribose-phosphate pyrophosphokinase 4 / phosphoribosyl diphosphate synthetase 4 (PRS4) [Arabidopsis thaliana]	-1.4397	-1.23495
13.1.7	amino acid metabolism.synthesis.histidine	Nta.6373	moderately similar to NP_191346.1 SCE1 (SUMO CONJUGATION ENZYME 1); SUMO ligase [Arabidopsis thaliana]	1.03112	1.49941
13.1.7	amino acid metabolism.synthesis.histidine	Nta.8100	moderately similar to XP_002276119.1 PREDICTED: hypothetical protein [Vitis vinifera]	0.972389	2.30005
13.1.7.1	amino acid metabolism.synthesis.histidine.ATP phosphoribosyltransferase	Nta.8394	moderately similar to XP_002264507.1 PREDICTED: hypothetical protein [Vitis vinifera]	-1.02994	-1.16675
13.1.7.11	amino acid metabolism.synthesis.histidine.histidinol dehydrogenase	Nta.16296	moderately similar to NP_851260.1 ATHDH (HISTIDINOL DEHYDROGENASE); histidinol dehydrogenase [Arabidopsis thaliana]	-0.615049	-1.18485
13.1.7.8	amino acid metabolism.synthesis.histidine.imidazoleglycerol-phosphate dehydratase	Nta.16723	moderately similar to NP_567448.1 imidazoleglycerol-phosphate dehydratase, putative [Arabidopsis thaliana]	-0.714375	-1.43065
13.2.2.1	amino acid metabolism.degradation.glutamate family.glutamine	Nta.13193	weakly similar to XP_002282744.1 PREDICTED: hypothetical protein [Vitis vinifera]	-0.993452	-1.26313
13.2.2.2	amino acid metabolism.degradation.glutamate family.proline	Nta.12488	moderately similar to XP_002278454.1 PREDICTED: hypothetical protein [Vitis vinifera]	1.28917	1.29301
13.2.2.2	amino acid metabolism.degradation.glutamate family.proline	Nta.16244	weakly similar to XP_002318810.1 predicted protein [Populus trichocarpa]	-1.16885	-0.875193
13.2.2.2	amino acid metabolism.degradation.glutamate family.proline	Nta.22624	NtP4H2.2 mRNA for type 2 proly 4-hydroxylase	2.48137	3.46982
13.2.2.2	amino acid metabolism.degradation.glutamate family.proline	Nta.24148	moderately similar to NP_201407.4 iron ion binding / oxidoreductase/ oxidoreductase, acting on paired donors, with incorporation or reduction of molecular oxygen, 2-oxoglutarate as one donor, and incorporation of one atom each of oxygen into both donors [Arabidopsis thaliana]	2.4369	2.95895
13.2.2.2	amino acid metabolism.degradation.glutamate family.proline	Nta.2604	moderately similar to XP_002285898.1 PREDICTED: hypothetical protein [Vitis vinifera]	1.01718	1.50435
13.2.2.2	amino acid metabolism.degradation.glutamate family.proline	Nta.27266	moderately similar to NP_181836.1 AT-P4H-1 (A. THALIANA P4H ISOFORM 1); oxidoreductase, acting on paired donors, with incorporation or reduction of molecular oxygen, 2-oxoglutarate as one donor, and incorporation of one atom each of oxygen into both donors / procollagen-proline 4-dio	1.07842	0.343381
13.2.2.2	amino acid metabolism.degradation.glutamate family.proline	Nta.3313	Cig1	2.82029	4.07909
13.2.2.2	amino acid metabolism.degradation.glutamate family.proline	Nta.4048	Proline oxidase/dehydrogenase 1 (PROX1)	-2.60039	-0.142283
13.2.2.2	amino acid metabolism.degradation.glutamate family.proline	Nta.8148	moderately similar to NP_201407.4 iron ion binding / oxidoreductase/ oxidoreductase, acting on paired donors, with incorporation or reduction of molecular oxygen, 2-oxoglutarate as one donor, and incorporation of one atom each of oxygen into both donors [Arabidopsis thaliana]	1.56435	1.94235
13.2.2.3	amino acid metabolism.degradation.glutamate family.arginine	A_95_P059131	weakly similar to UniRef100_A7QPV4 Cluster: Chromosome undetermined scaffold_139, whole genome shotgun sequence; n=1; Vitis vinifera|Rep: Chromosome undetermined scaffold_139, whole genome shotgun sequence - Vitis vinifera (Grape), partial (4%) [BP134657]	-1.5458	-1.50192
13.2.2.3	amino acid metabolism.degradation.glutamate family.arginine	Nta.3710	Cultivar Burley 21 arginine decarboxylase 1 (ADC1)	-0.247914	1.07759
13.2.2.3	amino acid metabolism.degradation.glutamate family.arginine	Nta.5221	Adc mRNA for arginine decarboxylase	1.83193	3.16175
13.2.2.3	amino acid metabolism.degradation.glutamate family.arginine	Nta.776	strongly similar to NP_001031481.1 UREG (UREASE ACCESSORY PROTEIN G); ATP binding / metal ion binding / nickel ion binding / nucleotide binding [Arabidopsis thaliana]	-1.64032	-0.903674
13.2.2.3	amino acid metabolism.degradation.glutamate family.arginine	Nta.8552	Cultivar zhongyan14 ornithine aminotransferase (delta-OAT)	1.41655	0.663792
13.2.3.1	amino acid metabolism.degradation.aspartate family.asparagine	Nta.12012	moderately similar to NP_177004.1 ARG1 (ALTERED RESPONSE TO GRAVITY 1); cytoskeletal protein binding [Arabidopsis thaliana]	1.02368	0.846027
13.2.3.1.1	amino acid metabolism.degradation.aspartate family.asparagine.L-asparaginase	Nta.1758	moderately similar to NP_196427.1 L-asparaginase / L-asparagine amidohydrolase [Arabidopsis thaliana]	-1.35229	-1.15088
13.2.3.2	amino acid metabolism.degradation.aspartate family.threonine	A_95_P052666	similar to UniRef100_A7P8Q2 Cluster: Chromosome chr3 scaffold_8, whole genome shotgun sequence; n=1; Vitis vinifera|Rep: Chromosome chr3 scaffold_8, whole genome shotgun sequence - Vitis vinifera (Grape), partial (4%) [BP132982]	-2.48064	-2.93211
13.2.3.2	amino acid metabolism.degradation.aspartate family.threonine	A_95_P084350	similar to UniRef100_UPI0000162E4C Cluster: auxin efflux carrier family protein; n=1; Arabidopsis thaliana|Rep: auxin efflux carrier family protein - Arabidopsis thaliana, partial (10%) [BP528995]	1.37373	0.552724
13.2.3.2	amino acid metabolism.degradation.aspartate family.threonine	A_95_P214077	similar to UniRef100_A2FVB9 Cluster: Phosphoribosyl transferase domain containing protein; n=1; Trichomonas vaginalis G3|Rep: Phosphoribosyl transferase domain containing protein - Trichomonas vaginalis G3, partial (8%) [TC165546]	-2.53808	-2.9342
13.2.3.2	amino acid metabolism.degradation.aspartate family.threonine	Nta.10361	moderately similar to XP_002266326.1 PREDICTED: hypothetical protein [Vitis vinifera]	1.05212	0.00296106
13.2.3.2	amino acid metabolism.degradation.aspartate family.threonine	Nta.12175	weakly similar to XP_002272300.1 PREDICTED: hypothetical protein [Vitis vinifera]	-1.05179	-0.898185
13.2.3.2	amino acid metabolism.degradation.aspartate family.threonine	Nta.1283	moderately similar to NP_565231.1 lactoylglutathione lyase family protein / glyoxalase I family protein [Arabidopsis thaliana]	1.55651	0.992249
13.2.3.2	amino acid metabolism.degradation.aspartate family.threonine	Nta.16772	moderately similar to NP_001054977.1 Os05g0230900 [Oryza sativa Japonica Group]	-1.41487	-1.62442
13.2.3.2	amino acid metabolism.degradation.aspartate family.threonine	Nta.1959	moderately similar to NP_172291.1 lactoylglutathione lyase, putative / glyoxalase I, putative [Arabidopsis thaliana]	-0.473747	-1.15392
13.2.3.2	amino acid metabolism.degradation.aspartate family.threonine	Nta.22820	moderately similar to XP_002960285.1 hypothetical protein SELMODRAFT_402441 [Selaginella moellendorffii]	-2.14913	-2.50628
13.2.3.2	amino acid metabolism.degradation.aspartate family.threonine	Nta.2434	moderately similar to XP_002327081.1 predicted protein [Populus trichocarpa]	1.67724	0.999515
13.2.3.2	amino acid metabolism.degradation.aspartate family.threonine	Nta.2756	moderately similar to XP_002328706.1 predicted protein [Populus trichocarpa]	-0.258338	-1.20713
13.2.3.2	amino acid metabolism.degradation.aspartate family.threonine	Nta.3309	moderately similar to NP_563973.1 lactoylglutathione lyase family protein / glyoxalase I family protein [Arabidopsis thaliana]	4.52855	3.2953
13.2.3.2	amino acid metabolism.degradation.aspartate family.threonine	Nta.5211	moderately similar to NP_191139.1 SBPASE (sedoheptulose-bisphosphatase); phosphoric ester hydrolase/ sedoheptulose-bisphosphatase [Arabidopsis thaliana]	-2.52722	-2.99468
13.2.3.2	amino acid metabolism.degradation.aspartate family.threonine	Nta.5959	moderately similar to XP_002310845.1 predicted protein [Populus trichocarpa]	-1.51839	-1.29594
13.2.3.2	amino acid metabolism.degradation.aspartate family.threonine	Nta.6211	strongly similar to NP_200514.1 lactoylglutathione lyase family protein / glyoxalase I family protein [Arabidopsis thaliana]	-2.30728	-2.09923
13.2.3.2	amino acid metabolism.degradation.aspartate family.threonine	Nta.6391	strongly similar to XP_002273346.1 PREDICTED: hypothetical protein [Vitis vinifera]	-1.32964	-1.92867
13.2.3.2	amino acid metabolism.degradation.aspartate family.threonine	Nta.6534	weakly similar to XP_002317029.1 predicted protein [Populus trichocarpa]	-2.53797	-2.12192
13.2.3.2	amino acid metabolism.degradation.aspartate family.threonine	Nta.69	weakly similar to XP_002303086.1 predicted protein [Populus trichocarpa]	-2.16153	-1.69021
13.2.3.2	amino acid metabolism.degradation.aspartate family.threonine	Nta.852	moderately similar to NP_191139.1 SBPASE (sedoheptulose-bisphosphatase); phosphoric ester hydrolase/ sedoheptulose-bisphosphatase [Arabidopsis thaliana]	-3.13288	-3.29924
13.2.3.2	amino acid metabolism.degradation.aspartate family.threonine	Nta.855	strongly similar to NP_001077783.1 lactoylglutathione lyase, putative / glyoxalase I, putative [Arabidopsis thaliana]	-1.90757	-1.94781
13.2.3.4	amino acid metabolism.degradation.aspartate family.methionine	Nta.22343	strongly similar to NP_001067845.1 Os11g0455500 [Oryza sativa (japonica cultivar-group)]	2.89196	3.90635
13.2.3.4	amino acid metabolism.degradation.aspartate family.methionine	Nta.8730	S-adenosyl-L-homocysteine hydrolase (SAHH4)	1.05955	0.414254
13.2.3.4.1	amino acid metabolism.degradation.aspartate family.methionine.methionine gamma-lyase	Nta.16579	moderately similar to XP_002299428.1 predicted protein [Populus trichocarpa]	3.33698	1.1261
13.2.3.5	amino acid metabolism.degradation.aspartate family.lysine	A_95_P036358	similar to UniRef100_Q9M208 Cluster: Enoyl-CoA-hydratase-like protein; n=1; Arabidopsis thaliana|Rep: Enoyl-CoA-hydratase-like protein - Arabidopsis thaliana (Mouse-ear cress), partial (14%) [BP128711]	-1.50411	-1.39947
13.2.3.5	amino acid metabolism.degradation.aspartate family.lysine	A_95_P062265	similar to UniRef100_Q5CRV3 Cluster: Superfamily I helicase; n=1; Cryptosporidium parvum Iowa II|Rep: Superfamily I helicase -, partial (1%) [BP135472]	-1.46045	-1.44894
13.2.3.5	amino acid metabolism.degradation.aspartate family.lysine	A_95_P083285	BP528723 MAT001 Nicotiana tabacum cDNA clone BY13584, mRNA sequence [BP528723]	-2.26193	-1.69127
13.2.3.5	amino acid metabolism.degradation.aspartate family.lysine	Nta.10157	weakly similar to XP_002274299.1 PREDICTED: hypothetical protein [Vitis vinifera]	1.88679	1.29162
13.2.3.5	amino acid metabolism.degradation.aspartate family.lysine	Nta.10706	moderately similar to NP_176255.2 ECHID (ENOYL-COA HYDRATASE/ISOMERASE D); catalytic/ naphthoate synthase [Arabidopsis thaliana]	-2.4029	-3.00082
13.2.3.5	amino acid metabolism.degradation.aspartate family.lysine	Nta.11657	strongly similar to NP_181258.2 unknown protein [Arabidopsis thaliana]	-2.35086	-2.11302
13.2.3.5	amino acid metabolism.degradation.aspartate family.lysine	Nta.12147	strongly similar to XP_002276775.1 PREDICTED: hypothetical protein [Vitis vinifera]	0.762691	1.15525
13.2.3.5	amino acid metabolism.degradation.aspartate family.lysine	Nta.5985	Putative lysine decarbxylase (mc126 gene)	0.785865	1.09817
13.2.3.5	amino acid metabolism.degradation.aspartate family.lysine	Nta.6999	Cytosolic acetoacetyl-coenzyme A thiolase (AACT1)	1.27082	1.63025
13.2.3.5	amino acid metabolism.degradation.aspartate family.lysine	Nta.7395	weakly similar to XP_002284547.1 PREDICTED: hypothetical protein [Vitis vinifera]	1.3593	2.25203
13.2.3.5	amino acid metabolism.degradation.aspartate family.lysine	Nta.9830	moderately similar to XP_002269861.1 PREDICTED: similar to acetyl-CoA C-acyltransferase, putative / 3-ketoacyl-CoA thiolase, putative [Vitis vinifera]	2.46846	2.56228
13.2.4.1	amino acid metabolism.degradation.branched chain group.shared	A_95_P036358	similar to UniRef100_Q9M208 Cluster: Enoyl-CoA-hydratase-like protein; n=1; Arabidopsis thaliana|Rep: Enoyl-CoA-hydratase-like protein - Arabidopsis thaliana (Mouse-ear cress), partial (14%) [BP128711]	-1.50411	-1.39947
13.2.4.1	amino acid metabolism.degradation.branched chain group.shared	Nta.10157	weakly similar to XP_002274299.1 PREDICTED: hypothetical protein [Vitis vinifera]	1.88679	1.29162
13.2.4.1	amino acid metabolism.degradation.branched chain group.shared	Nta.10706	moderately similar to NP_176255.2 ECHID (ENOYL-COA HYDRATASE/ISOMERASE D); catalytic/ naphthoate synthase [Arabidopsis thaliana]	-2.4029	-3.00082
13.2.4.1	amino acid metabolism.degradation.branched chain group.shared	Nta.11655	weakly similar to XP_002276847.1 PREDICTED: hypothetical protein [Vitis vinifera]	-2.43716	-2.59387
13.2.4.1	amino acid metabolism.degradation.branched chain group.shared	Nta.1407	moderately similar to NP_974756.1 2-oxoisovalerate dehydrogenase, putative / 3-methyl-2-oxobutanoate dehydrogenase, putative / branched-chain alpha-keto acid dehydrogenase E1 alpha subunit, putative [Arabidopsis thaliana]	-1.24517	-1.68388
13.2.4.1	amino acid metabolism.degradation.branched chain group.shared	Nta.1714	moderately similar to NP_180873.1 PKT3 (PEROXISOMAL 3-KETOACYL-COA THIOLASE 3); acetyl-CoA C-acyltransferase [Arabidopsis thaliana]	2.87163	3.49199
13.2.4.1	amino acid metabolism.degradation.branched chain group.shared	Nta.6055	moderately similar to NP_001055831.1 Os05g0475400 [Oryza sativa Japonica Group]	1.61032	1.75363
13.2.4.1	amino acid metabolism.degradation.branched chain group.shared	Nta.6487	moderately similar to NP_180873.1 PKT3 (PEROXISOMAL 3-KETOACYL-COA THIOLASE 3); acetyl-CoA C-acyltransferase [Arabidopsis thaliana]	2.38616	2.05225
13.2.4.1	amino acid metabolism.degradation.branched chain group.shared	Nta.7395	weakly similar to XP_002284547.1 PREDICTED: hypothetical protein [Vitis vinifera]	1.3593	2.25203
13.2.4.3	amino acid metabolism.degradation.branched chain group.valine	Nta.12540	moderately similar to XP_002264140.1 PREDICTED: hypothetical protein [Vitis vinifera]	-1.04697	-0.753007
13.2.4.4	amino acid metabolism.degradation.branched chain group.leucine	Nta.12659	moderately similar to NP_190752.1 ACX4 (ACYL-COA OXIDASE 4); acyl-CoA oxidase/ oxidoreductase [Arabidopsis thaliana]	1.13357	2.03518
13.2.4.4	amino acid metabolism.degradation.branched chain group.leucine	Nta.1917	strongly similar to NP_196197.1 RPN8A (RP NON-ATPASE SUBUNIT 8A) [Arabidopsis thaliana]	2.08495	1.01178
13.2.4.4	amino acid metabolism.degradation.branched chain group.leucine	Nta.7217	Acetyl-CoA carboxylase (biotin carboxylase subunit)	-1.10102	-0.670075
13.2.4.5	amino acid metabolism.degradation.branched chain group.isoleucine	Nta.1714	moderately similar to NP_180873.1 PKT3 (PEROXISOMAL 3-KETOACYL-COA THIOLASE 3); acetyl-CoA C-acyltransferase [Arabidopsis thaliana]	2.87163	3.49199
13.2.4.5	amino acid metabolism.degradation.branched chain group.isoleucine	Nta.6487	moderately similar to NP_180873.1 PKT3 (PEROXISOMAL 3-KETOACYL-COA THIOLASE 3); acetyl-CoA C-acyltransferase [Arabidopsis thaliana]	2.38616	2.05225
13.2.4.5	amino acid metabolism.degradation.branched chain group.isoleucine	Nta.6999	Cytosolic acetoacetyl-coenzyme A thiolase (AACT1)	1.27082	1.63025
13.2.4.5	amino acid metabolism.degradation.branched chain group.isoleucine	Nta.9830	moderately similar to XP_002269861.1 PREDICTED: similar to acetyl-CoA C-acyltransferase, putative / 3-ketoacyl-CoA thiolase, putative [Vitis vinifera]	2.46846	2.56228
13.2.5.1	amino acid metabolism.degradation.serine-glycine-cysteine group.serine	Nta.11366	weakly similar to XP_002299574.1 predicted protein [Populus trichocarpa]	-1.20254	-0.942384
13.2.5.1	amino acid metabolism.degradation.serine-glycine-cysteine group.serine	Nta.954	strongly similar to NP_176968.1 HPR; glycerate dehydrogenase/ poly(U) binding [Arabidopsis thaliana]	-2.30209	-2.89764
13.2.5.2	amino acid metabolism.degradation.serine-glycine-cysteine group.glycine	Nta.11366	weakly similar to XP_002299574.1 predicted protein [Populus trichocarpa]	-1.20254	-0.942384
13.2.5.2	amino acid metabolism.degradation.serine-glycine-cysteine group.glycine	Nta.16189	moderately similar to XP_002284500.1 PREDICTED: hypothetical protein [Vitis vinifera]	-1.27888	-1.20719
13.2.5.2	amino acid metabolism.degradation.serine-glycine-cysteine group.glycine	Nta.16680	moderately similar to XP_002319106.1 predicted protein [Populus trichocarpa]	1.42717	1.24805
13.2.5.2	amino acid metabolism.degradation.serine-glycine-cysteine group.glycine	Nta.17222	weakly similar to XP_002325334.1 predicted protein [Populus trichocarpa]	1.71322	1.71049
13.2.5.2	amino acid metabolism.degradation.serine-glycine-cysteine group.glycine	Nta.2554	moderately similar to NP_172650.1 aminomethyltransferase, putative [Arabidopsis thaliana]	-2.90871	-3.09149
13.2.5.2	amino acid metabolism.degradation.serine-glycine-cysteine group.glycine	Nta.6396	moderately similar to NP_195027.1 AtGLDP1 (Arabidopsis thaliana glycine decarboxylase P-protein 1); catalytic/ glycine dehydrogenase (decarboxylating)/ pyridoxal phosphate binding	-2.57603	-3.48117
13.2.5.2	amino acid metabolism.degradation.serine-glycine-cysteine group.glycine	Nta.954	strongly similar to NP_176968.1 HPR; glycerate dehydrogenase/ poly(U) binding [Arabidopsis thaliana]	-2.30209	-2.89764
13.2.5.3	amino acid metabolism.degradation.serine-glycine-cysteine group.cysteine	Nta.6247	moderately similar to NP_001067237.1 Os12g0608600 [Oryza sativa Japonica Group]	-1.00413	-1.38392
13.2.6.2	amino acid metabolism.degradation.aromatic aa.tyrosine	Nta.1220	strongly similar to XP_002277000.1 PREDICTED: hypothetical protein [Vitis vinifera]	1.41192	1.20453
13.2.6.2	amino acid metabolism.degradation.aromatic aa.tyrosine	Nta.18616	moderately similar to XP_002328046.1 aminotransferase family protein [Populus trichocarpa]	-1.62046	-1.55025
13.2.6.2	amino acid metabolism.degradation.aromatic aa.tyrosine	Nta.22461	moderately similar to XP_002301839.1 predicted protein [Populus trichocarpa]	-1.69725	-2.24627
13.2.6.2	amino acid metabolism.degradation.aromatic aa.tyrosine	Nta.23082	moderately similar to NP_200208.1 aminotransferase, putative [Arabidopsis thaliana]	-0.321074	-1.4012
13.2.6.2	amino acid metabolism.degradation.aromatic aa.tyrosine	Nta.5492	moderately similar to XP_002282664.1 PREDICTED: hypothetical protein [Vitis vinifera]	-1.14025	-1.8956
13.2.6.2	amino acid metabolism.degradation.aromatic aa.tyrosine	Nta.5814	moderately similar to XP_002315509.1 predicted protein [Populus trichocarpa]	1.51399	1.42544
13.2.6.3	amino acid metabolism.degradation.aromatic aa.tryptophan	A_95_P036358	similar to UniRef100_Q9M208 Cluster: Enoyl-CoA-hydratase-like protein; n=1; Arabidopsis thaliana|Rep: Enoyl-CoA-hydratase-like protein - Arabidopsis thaliana (Mouse-ear cress), partial (14%) [BP128711]	-1.50411	-1.39947
13.2.6.3	amino acid metabolism.degradation.aromatic aa.tryptophan	A_95_P083285	BP528723 MAT001 Nicotiana tabacum cDNA clone BY13584, mRNA sequence [BP528723]	-2.26193	-1.69127
13.2.6.3	amino acid metabolism.degradation.aromatic aa.tryptophan	Nta.10157	weakly similar to XP_002274299.1 PREDICTED: hypothetical protein [Vitis vinifera]	1.88679	1.29162
13.2.6.3	amino acid metabolism.degradation.aromatic aa.tryptophan	Nta.6999	Cytosolic acetoacetyl-coenzyme A thiolase (AACT1)	1.27082	1.63025
13.2.6.3	amino acid metabolism.degradation.aromatic aa.tryptophan	Nta.7395	weakly similar to XP_002284547.1 PREDICTED: hypothetical protein [Vitis vinifera]	1.3593	2.25203
13.2.6.3	amino acid metabolism.degradation.aromatic aa.tryptophan	Nta.9830	moderately similar to XP_002269861.1 PREDICTED: similar to acetyl-CoA C-acyltransferase, putative / 3-ketoacyl-CoA thiolase, putative [Vitis vinifera]	2.46846	2.56228
13.2.7	amino acid metabolism.degradation.histidine	A_95_P091428	Putative senescence-associated protein; n=1; Pisum sativum|Rep: Putative senescence-associated protein - Pisum sativum (Garden pea) [TA12368_4097]	0.307861	1.9087
13.2.7	amino acid metabolism.degradation.histidine	Nta.12749	weakly similar to XP_002302186.1 predicted protein [Populus trichocarpa]	5.71665	5.08787
13.2.7	amino acid metabolism.degradation.histidine	Nta.22289	weakly similar to XP_002976233.1 hypothetical protein SELMODRAFT_175502 [Selaginella moellendorffii]	4.14974	4.85362
13.2.7	amino acid metabolism.degradation.histidine	Nta.2849	moderately similar to NP_175036.1 emb1075 (embryo defective 1075); carboxy-lyase/ catalytic/ pyridoxal phosphate binding [Arabidopsis thaliana]	-1.0317	-0.728078
13.2.7	amino acid metabolism.degradation.histidine	Nta.5535	NtPRp27	2.12558	2.59003
13.2.7	amino acid metabolism.degradation.histidine	Nta.8084	weakly similar to NP_001047064.2 Os02g0541300 [Oryza sativa Japonica Group]	7.55917	7.54345
14.1	S-assimilation.APS	Nta.10057	strongly similar to NP_001052031.1 Os04g0111200 [Oryza sativa Japonica Group]	-1.36443	-1.6372
14.1	S-assimilation.APS	Nta.14824	strongly similar to NP_188929.1 APS1 (ATP SULFURYLASE 1); sulfate adenylyltransferase (ATP) [Arabidopsis thaliana]	4.29051	3.76302
14.15	S-assimilation.AKN	Nta.21990	moderately similar to NP_187040.1 adenylylsulfate kinase, putative [Arabidopsis thaliana]	-1.06655	-1.31096
14.3	S-assimilation.sulfite redox	Nta.1910	moderately similar to NP_186840.1 SOX (SULFITE OXIDASE); sulfite oxidase [Arabidopsis thaliana]	-1.27915	-1.11236
14.5	S-assimilation.sulfite oxidase	Nta.1910	moderately similar to NP_186840.1 SOX (SULFITE OXIDASE); sulfite oxidase [Arabidopsis thaliana]	-1.27915	-1.11236
15	metal handling	A_95_P149962	similar to UniRef100_A1W534 Cluster: Aldehyde dehydrogenase; n=1; Acidovorax sp. JS42|Rep: Aldehyde dehydrogenase - Acidovorax, partial (3%) [EB679985]	0.706136	1.6784
15	metal handling	Nta.11186	moderately similar to NP_186870.1 COBL1 (COBRA-LIKE PROTEIN 1 PRECURSOR) [Arabidopsis thaliana]	0.442789	1.64575
15	metal handling	Nta.12020	weakly similar to XP_002266933.1 PREDICTED: hypothetical protein [Vitis vinifera]	-2.93073	-2.93989
15	metal handling	Nta.12710	Transcribed locus	1.92258	2.20927
15	metal handling	Nta.14822	weakly similar to XP_002311951.1 predicted protein [Populus trichocarpa]	1.99147	1.89544
15	metal handling	Nta.21716	weakly similar to XP_002329458.1 predicted protein [Populus trichocarpa]	0.586242	2.497
15	metal handling	Nta.22362	moderately similar to NP_197067.2 IRX6 [Arabidopsis thaliana]	-1.09632	-0.669756
15	metal handling	Nta.2613	Transcribed locus	2.38907	4.30966
15	metal handling	Nta.4100	Sucrose-6-phosphate phosphatase (SPP2)	-0.937528	-1.29215
15	metal handling	Nta.5379	Transcribed locus	2.65623	4.70423
15	metal handling	Nta.6601	moderately similar to XP_002282804.1 PREDICTED: hypothetical protein [Vitis vinifera]	3.80877	2.9888
15	metal handling	Nta.6632	Transcribed locus	1.10467	0.434125
15	metal handling	Nta.6825	weakly similar to NP_567775.1 unknown protein [Arabidopsis thaliana]	-0.897078	-1.33348
15	metal handling	Nta.7113	Clone PR58 mRNA sequence	-1.25494	-1.71289
15	metal handling	Nta.8481	Sucrose-6-phosphate phosphatase (SPP1)	-0.917028	-1.69645
15.1	metal handling.acquisition	A_95_P134512	Iron reductase; n=1; Pisum sativum|Rep: Iron reductase - Pisum sativum (Garden pea) [EB436929]	-2.34352	-3.03049
15.1	metal handling.acquisition	Nta.13943	moderately similar to XP_002299406.1 predicted protein [Populus trichocarpa]	-1.42064	-1.91035
15.1	metal handling.acquisition	Nta.16695	weakly similar to NP_171664.1 FRO2 (FERRIC REDUCTION OXIDASE 2); ferric-chelate reductase [Arabidopsis thaliana]	-1.81505	-2.44437
15.1	metal handling.acquisition	Nta.19551	Transcribed locus	-2.01509	-1.66472
15.1	metal handling.acquisition	Nta.6152	moderately similar to XP_002266723.1 PREDICTED: hypothetical protein [Vitis vinifera]	-3.14246	-3.48822
15.2	metal handling.binding, chelation and storage	A_95_P101568	weakly similar to UniRef100_A9TRS3 Cluster: Predicted protein; n=1; Physcomitrella patens subsp. patens|Rep: Predicted protein - Physcomitrella patens subsp. patens, partial (5%) [CN498861]	1.49579	2.48644
15.2	metal handling.binding, chelation and storage	A_95_P101648	similar to UniRef100_Q1GGZ2 Cluster: Patatin; n=1; Silicibacter sp. TM1040|Rep: Patatin - Silicibacter sp. (strain TM1040), partial (5%) [CN498883]	6.77376	8.44393
15.2	metal handling.binding, chelation and storage	A_95_P104652	UniRef100_Q2I982 Cluster: Metallothionein-like protein; n=1; Nicotiana tabacum|Rep: Metallothionein-like protein - Nicotiana tabacum (Common tobacco), partial (19%) [CV017119]	-1.12072	-1.5558
15.2	metal handling.binding, chelation and storage	A_95_P119552	weakly similar to UniRef100_A7QPE1 Cluster: Chromosome chr18 scaffold_137, whole genome shotgun sequence; n=1; Vitis vinifera|Rep: Chromosome chr18 scaffold_137, whole genome shotgun sequence - Vitis vinifera (Grape), partial (17%) [DV998906]	-1.73952	-2.1626
15.2	metal handling.binding, chelation and storage	A_95_P128497	KF8B.200H21F.060120T7 KF8 Nicotiana tabacum cDNA clone KF8B.200H21, mRNA sequence [EB428191]	-1.26442	-0.971088
15.2	metal handling.binding, chelation and storage	Nta.12828	moderately similar to XP_002274836.1 PREDICTED: hypothetical protein [Vitis vinifera]	-1.42227	-1.43347
15.2	metal handling.binding, chelation and storage	Nta.15019	weakly similar to XP_002323483.1 predicted protein [Populus trichocarpa]	0.69717	2.96529
15.2	metal handling.binding, chelation and storage	Nta.15514	moderately similar to XP_002268798.1 PREDICTED: hypothetical protein [Vitis vinifera]	0.765988	1.4841
15.2	metal handling.binding, chelation and storage	Nta.16514	moderately similar to XP_002269275.1 PREDICTED: hypothetical protein [Vitis vinifera]	-1.06647	-0.962595
15.2	metal handling.binding, chelation and storage	Nta.171	weakly similar to XP_002284075.1 PREDICTED: hypothetical protein [Vitis vinifera]	-3.26136	-3.14695
15.2	metal handling.binding, chelation and storage	Nta.17610	strongly similar to NP_188365.1 MTO3 (METHIONINE OVER-ACCUMULATOR 3); methionine adenosyltransferase [Arabidopsis thaliana]	1.1287	0.894703
15.2	metal handling.binding, chelation and storage	Nta.17794	weakly similar to XP_002282335.1 PREDICTED: hypothetical protein [Vitis vinifera]	0.354418	2.35231
15.2	metal handling.binding, chelation and storage	Nta.18191	weakly similar to XP_002276105.1 PREDICTED: hypothetical protein [Vitis vinifera]	-1.26033	-1.23421
15.2	metal handling.binding, chelation and storage	Nta.18634	weakly similar to XP_002277868.1 PREDICTED: hypothetical protein [Vitis vinifera]	-1.66835	-0.587853
15.2	metal handling.binding, chelation and storage	Nta.21488	weakly similar to XP_002270431.1 PREDICTED: hypothetical protein [Vitis vinifera]	-1.38703	-2.98015
15.2	metal handling.binding, chelation and storage	Nta.22420	moderately similar to XP_002308765.1 predicted protein [Populus trichocarpa]	-1.81869	-2.42033
15.2	metal handling.binding, chelation and storage	Nta.22975	moderately similar to XP_002323124.1 predicted protein [Populus trichocarpa]	-1.37996	-2.45172
15.2	metal handling.binding, chelation and storage	Nta.23230	moderately similar to XP_002319448.1 predicted protein [Populus trichocarpa]	2.76178	2.12401
15.2	metal handling.binding, chelation and storage	Nta.24657	weakly similar to XP_002276537.1 PREDICTED: hypothetical protein [Vitis vinifera]	1.70376	3.02003
15.2	metal handling.binding, chelation and storage	Nta.2549	Metallothionein-like protein	-1.17377	-1.68514
15.2	metal handling.binding, chelation and storage	Nta.2644	Protein SAR8.2e which responds to agents that induce systemic acquired resistance	2.62277	2.69383
15.2	metal handling.binding, chelation and storage	Nta.2658	S-adenosyl-L-methionine synthetase (SAMS)	1.18846	1.24953
15.2	metal handling.binding, chelation and storage	Nta.2844	CDNA-AFLP-fragment BSTT3-21-220, cultivar Bright Yellow 2	-1.20397	-1.59049
15.2	metal handling.binding, chelation and storage	Nta.3912	A15 mRNA for hypothetical protein	0.414216	2.3329
15.2	metal handling.binding, chelation and storage	Nta.4096	14-3-3 g-1 protein	1.034	0.751952
15.2	metal handling.binding, chelation and storage	Nta.4272	Ferritin 2 (Fer2)	-1.16075	-1.8832
15.2	metal handling.binding, chelation and storage	Nta.5711	strongly similar to NP_001078345.1 SAM-2 (S-ADENOSYLMETHIONINE SYNTHETASE 2); methionine adenosyltransferase [Arabidopsis thaliana]	-1.18477	-1.19598
15.2	metal handling.binding, chelation and storage	Nta.5764	strongly similar to NP_001078345.1 SAM-2 (S-ADENOSYLMETHIONINE SYNTHETASE 2); methionine adenosyltransferase [Arabidopsis thaliana]	1.59873	2.44602
15.2	metal handling.binding, chelation and storage	Nta.5998	moderately similar to XP_002278736.1 PREDICTED: germin-like protein 2 [Vitis vinifera]	-1.05915	-0.579934
15.2	metal handling.binding, chelation and storage	Nta.6231	strongly similar to XP_002315448.1 predicted protein [Populus trichocarpa]	-1.45444	-2.01309
15.2	metal handling.binding, chelation and storage	Nta.6750	weakly similar to XP_002282335.1 PREDICTED: hypothetical protein [Vitis vinifera]	0.947323	1.39171
15.2	metal handling.binding, chelation and storage	Nta.6820	moderately similar to XP_002278736.1 PREDICTED: germin-like protein 2 [Vitis vinifera]	2.20978	3.22628
15.2	metal handling.binding, chelation and storage	Nta.700	strongly similar to NP_171751.1 SAM1 (S-ADENOSYLMETHIONINE SYNTHETASE 1); methionine adenosyltransferase [Arabidopsis thaliana]	-1.84199	-2.06239
15.2	metal handling.binding, chelation and storage	Nta.7094	Metallothionein-like protein type 2 (mlp2 gene)	-1.25782	-1.62348
15.2	metal handling.binding, chelation and storage	Nta.7296	moderately similar to NP_563710.1 AWPM-19-like membrane family protein [Arabidopsis thaliana]	1.19376	0.629508
15.2	metal handling.binding, chelation and storage	Nta.7535	CDNA-AFLP-fragment BSTC4-14-270, cultivar Bright Yellow 2	-1.82628	-1.49349
15.2	metal handling.binding, chelation and storage	Nta.8273	moderately similar to NP_566508.1 ATCOX17; copper chaperone [Arabidopsis thaliana]	1.89977	1.60299
15.2	metal handling.binding, chelation and storage	Nta.862	moderately similar to XP_002330197.1 predicted protein [Populus trichocarpa]	-1.45398	-3.2163
15.2	metal handling.binding, chelation and storage	Nta.8960	Transcribed locus	1.02425	1.42218
15.2	metal handling.binding, chelation and storage	Nta.9461	weakly similar to NP_195858.1 MT2B (METALLOTHIONEIN 2B); copper ion binding [Arabidopsis thaliana]	-0.782121	-1.40672
15.2	metal handling.binding, chelation and storage	Nta.9778	Transcribed locus	-0.837921	-1.3432
15.2	metal handling.binding, chelation and storage	Nta.979	S-adenosyl-L-methionine synthetase (SAMS)	4.12234	5.05106
15.2	metal handling.binding, chelation and storage	Nta.9882	S-adenosylmethionine synthase	1.03125	0.689128
15.3	metal handling.regulation	Nta.14858	moderately similar to XP_002323441.1 predicted protein [Populus trichocarpa]	-0.696375	-1.5024
15.3	metal handling.regulation	Nta.1726	moderately similar to XP_002284982.1 PREDICTED: hypothetical protein [Vitis vinifera]	-1.87233	-2.08645
15.3	metal handling.regulation	Nta.6315	moderately similar to XP_002311640.1 predicted protein [Populus trichocarpa]	-1.52417	-1.66376
15.3	metal handling.regulation	Nta.6731	CDNA-AFLP fragment H-N_BC3M43-164 sequence	1.15597	0.786373
16.1	secondary metabolism.isoprenoids	Nta.11271	moderately similar to NP_195177.1 KCS17 (3-KETOACYL-COA SYNTHASE 17); acyltransferase/ catalytic/ transferase, transferring acyl groups other than amino-acyl groups [Arabidopsis thaliana]	0.762745	1.76003
16.1	secondary metabolism.isoprenoids	Nta.12298	moderately similar to XP_002323971.1 predicted protein [Populus trichocarpa]	-1.50476	-1.87319
16.1	secondary metabolism.isoprenoids	Nta.13085	moderately similar to NP_177020.1 KCS6 (3-KETOACYL-COA SYNTHASE 6); catalytic/ transferase, transferring acyl groups other than amino-acyl groups [Arabidopsis thaliana]	-1.09415	-0.829438
16.1	secondary metabolism.isoprenoids	Nta.18843	moderately similar to NP_199189.1 KCS20 (3-KETOACYL-COA SYNTHASE 20); fatty acid elongase [Arabidopsis thaliana]	-1.29868	-1.12806
16.1	secondary metabolism.isoprenoids	Nta.19780	moderately similar to XP_002315942.1 predicted protein [Populus trichocarpa]	-2.56397	-1.80045
16.1	secondary metabolism.isoprenoids	Nta.20372	moderately similar to NP_180232.1 KCS11 (3-KETOACYL-COA SYNTHASE 11); acyltransferase/ catalytic/ transferase, transferring acyl groups other than amino-acyl groups [Arabidopsis thaliana]	0.844166	1.87646
16.1	secondary metabolism.isoprenoids	Nta.22839	moderately similar to XP_002270171.1 PREDICTED: hypothetical protein [Vitis vinifera]	-2.3509	-2.10118
16.1	secondary metabolism.isoprenoids	Nta.503	moderately similar to NP_177020.1 KCS6 (3-KETOACYL-COA SYNTHASE 6); catalytic/ transferase, transferring acyl groups other than amino-acyl groups [Arabidopsis thaliana]	-1.91569	-2.07315
16.1	secondary metabolism.isoprenoids	Nta.6414	weakly similar to XP_002319520.1 predicted protein [Populus trichocarpa]	2.356	3.04676
16.1	secondary metabolism.isoprenoids	Nta.8021	Transcribed locus	4.25893	3.93544
16.1	secondary metabolism.simple phenols	A_95_P111317	weakly similar to UniRef100_Q88GE8 Cluster: RarD protein; n=1; Pseudomonas putida KT2440|Rep: RarD protein - Pseudomonas putida (strain KT2440), partial (7%) [CV020147]	7.24166	5.24976
16.1	secondary metabolism.simple phenols	Nta.15252	moderately similar to XP_002306323.1 predicted protein [Populus trichocarpa]	3.20915	3.98743
16.1	secondary metabolism.simple phenols	Nta.20738	moderately similar to XP_002273875.1 PREDICTED: hypothetical protein [Vitis vinifera]	1.27737	0.834926
16.1	secondary metabolism.simple phenols	Nta.3626	Diphenol oxidase	-1.30003	-1.02658
16.1	secondary metabolism.simple phenols	Nta.3627	Diphenol oxidase	-1.30186	-0.333942
16.1	secondary metabolism.simple phenols	Nta.3704	Ascorbate oxidase precursor	-1.58774	-1.24502
16.2	secondary metabolism.phenylpropanoids	A_95_P068155	similar to UniRef100_Q9LHN7 Cluster: Similarity to amino acid transporter; n=1; Arabidopsis thaliana|Rep: Similarity to amino acid transporter - Arabidopsis thaliana (Mouse-ear cress), partial (21%) [BP137064]	-1.22948	-1.61596
16.2	secondary metabolism.phenylpropanoids	A_95_P070140	weakly similar to UniRef100_A7P051 Cluster: Chromosome chr6 scaffold_3, whole genome shotgun sequence; n=1; Vitis vinifera|Rep: Chromosome chr6 scaffold_3, whole genome shotgun sequence - Vitis vinifera (Grape), partial (14%) [BP192533]	-1.02133	-1.33427
16.2	secondary metabolism.phenylpropanoids	A_95_P125977	similar to UniRef100_A7Q0Z9 Cluster: Chromosome chr7 scaffold_42, whole genome shotgun sequence; n=1; Vitis vinifera|Rep: Chromosome chr7 scaffold_42, whole genome shotgun sequence - Vitis vinifera (Grape), partial (12%) [EB425167]	-1.46029	-0.647228
16.2	secondary metabolism.phenylpropanoids	A_95_P143067	homologue to UniRef100_A7PHK7 Cluster: Chromosome chr17 scaffold_16, whole genome shotgun sequence; n=1; Vitis vinifera|Rep: Chromosome chr17 scaffold_16, whole genome shotgun sequence - Vitis vinifera (Grape), partial (10%) [EB446426]	1.44044	2.45683
16.2	secondary metabolism.phenylpropanoids	Nta.1045	moderately similar to XP_002326759.1 phenylcoumaran benzylic ether reductase -like protein [Populus trichocarpa]	-1.40816	0.00611268
16.2	secondary metabolism.phenylpropanoids	Nta.10516	moderately similar to XP_002283648.1 PREDICTED: hypothetical protein [Vitis vinifera]	-1.23772	-0.865538
16.2	secondary metabolism.phenylpropanoids	Nta.1319	Acyl2 mRNA for acyltransferase-like protein	-2.55449	-2.61925
16.2	secondary metabolism.phenylpropanoids	Nta.14042	weakly similar to XP_002267341.1 PREDICTED: similar to F21J9.9 [Vitis vinifera]	-1.90569	-2.41378
16.2	secondary metabolism.phenylpropanoids	Nta.15172	moderately similar to NP_201235.4 ATGCH; 3,4-dihydroxy-2-butanone-4-phosphate synthase/ GTP cyclohydrolase II [Arabidopsis thaliana]	2.38976	2.4673
16.2	secondary metabolism.phenylpropanoids	Nta.15231	Nicotinamidase (T-nic1)	-0.674708	-1.30087
16.2	secondary metabolism.phenylpropanoids	Nta.16398	moderately similar to XP_002276050.1 PREDICTED: hypothetical protein [Vitis vinifera]	2.50961	3.0243
16.2	secondary metabolism.phenylpropanoids	Nta.17423	weakly similar to XP_002285740.1 PREDICTED: hypothetical protein [Vitis vinifera]	-1.52323	-1.32947
16.2	secondary metabolism.phenylpropanoids	Nta.17658	Beta-tubulin 1	-1.71161	-1.92428
16.2	secondary metabolism.phenylpropanoids	Nta.17958	weakly similar to XP_002319253.1 predicted protein [Populus trichocarpa]	-0.342297	-1.14785
16.2	secondary metabolism.phenylpropanoids	Nta.1798	moderately similar to XP_002323968.1 predicted protein [Populus trichocarpa]	-1.78859	-2.01166
16.2	secondary metabolism.phenylpropanoids	Nta.18890	moderately similar to XP_002273562.1 PREDICTED: hypothetical protein [Vitis vinifera]	1.02884	1.56314
16.2	secondary metabolism.phenylpropanoids	Nta.19482	moderately similar to XP_002280059.1 PREDICTED: hypothetical protein [Vitis vinifera]	0.431358	1.25869
16.2	secondary metabolism.phenylpropanoids	Nta.19742	weakly similar to NP_199091.3 unknown protein [Arabidopsis thaliana]	-1.05876	-1.48282
16.2	secondary metabolism.phenylpropanoids	Nta.206	moderately similar to XP_002270896.1 PREDICTED: hypothetical protein [Vitis vinifera]	1.69647	1.6349
16.2	secondary metabolism.phenylpropanoids	Nta.21488	weakly similar to XP_002270431.1 PREDICTED: hypothetical protein [Vitis vinifera]	-1.38703	-2.98015
16.2	secondary metabolism.phenylpropanoids	Nta.21575	strongly similar to XP_002308145.1 histone 2 [Populus trichocarpa]	-1.16034	-0.894259
[truncated: 11,710 more rows]
