# Supplementary material for: Chloroplast Redox Status Modulates Genome-Wide Plant Responses during the Non-host Interaction of Tobacco with the Hemibiotrophic Bacterium Xanthomonas campestris pv. vesicatoria
Source: Front Plant Sci. 2017 Jul 4;8:1158. doi: 10.3389/fpls.2017.01158 (PMC5495832; doi:10.3389/fpls.2017.01158)
Supplement: TABLE S4 — List of tobacco genes belonging to clusters formed by Xcv-induced or Xcv-repressed genes independently of genotype (Figure 4). Unigene ID and description, mapman pathway annotation, and FC (in log2 scale) for each of the four line/treatment comparisons are shown. The color code indicates statistical significance in induction (red; log2FC > 1 and FDR < 0.05) or repression (green; log2FC < -1 and FDR < 0.05). Genes belonging to various pathways are displayed repetitively. [file Table_4.XLS]

## Sheet: Cluster1
Bin Code	Bin Name	Unigene	RefSeq best hit description	Xcv vs Mock in WT	Xcv vs Mock in pfld4-2	pfld4-2 vs WT in Mock	pfld4-2 vs WT in Xcv
1.1.1.2	PS.lightreaction.photosystem II.PSII polypeptide subunits	Nta.1306	KH domain-containing protein At2g38610-like	1.64585	1.76142	-0.202916	-0.0873453
1.1.1.2	PS.lightreaction.photosystem II.PSII polypeptide subunits	Nta.2178	peroxisomal fatty acid beta-oxidation multifunctional protein AIM1-like	2.06174	2.08836	-0.339297	-0.312674
1.1.1.2	PS.lightreaction.photosystem II.PSII polypeptide subunits	Nta.2727	calmodulin-7	1.02513	1.18892	-0.227562	-0.0637672
1.1.1.2	PS.lightreaction.photosystem II.PSII polypeptide subunits	Nta.4752	probable phospholipid hydroperoxide glutathione peroxidase	3.93934	3.61016	0.103264	-0.225911
1.1.1.2	PS.lightreaction.photosystem II.PSII polypeptide subunits	Nta.5622	transmembrane emp24 domain-containing protein p24beta3-like	1.20631	1.25868	-0.33745	-0.285078
1.1.1.2	PS.lightreaction.photosystem II.PSII polypeptide subunits	Nta.5760	NADH--cytochrome b5 reductase 1	1.35256	1.04082	0.274473	-0.0372739
1.1.1.2	PS.lightreaction.photosystem II.PSII polypeptide subunits	Nta.6154	anamorsin homolog	1.29128	1.51408	-0.376973	-0.154173
1.1.1.2	PS.lightreaction.photosystem II.PSII polypeptide subunits	Nta.6880	transmembrane emp24 domain-containing protein p24beta3-like	1.47812	1.05632	-0.0223074	-0.444106
1.1.1.2	PS.lightreaction.photosystem II.PSII polypeptide subunits	Nta.7157	probable phospholipid hydroperoxide glutathione peroxidase	3.72556	3.53932	0.104223	-0.0820081
1.1.1.2	PS.lightreaction.photosystem II.PSII polypeptide subunits	Nta.7233	calmodulin	1.55489	1.67881	0.176911	0.300831
1.1.1.2	PS.lightreaction.photosystem II.PSII polypeptide subunits	Nta.11040	peroxisomal fatty acid beta-oxidation multifunctional protein AIM1-like	1.4321	1.51386	0.472898	0.554663
1.1.1.2	PS.lightreaction.photosystem II.PSII polypeptide subunits	Nta.12383	NAC domain-containing protein 21/22-like	1.12037	1.31436	-0.467421	-0.273431
1.1.1.2	PS.lightreaction.photosystem II.PSII polypeptide subunits	Nta.14843	peroxisomal fatty acid beta-oxidation multifunctional protein AIM1-like	3.64341	4.35699	-0.19211	0.521478
1.1.1.2	PS.lightreaction.photosystem II.PSII polypeptide subunits	Nta.18561	uncharacterized	1.71998	1.0139	0.0425264	-0.663552
1.1.2.1	PS.lightreaction.photosystem I.LHC-I	Nta.271	uncharacterized	2.33997	2.65787	-0.395277	-0.0773743
1.1.2.1	PS.lightreaction.photosystem I.LHC-I	Nta.18912	uncharacterized	1.36249	2.05173	-0.000353211	0.688893
1.1.2.1	PS.lightreaction.photosystem I.LHC-I	A_95_P144107	protein NUCLEAR FUSION DEFECTIVE 4-like	3.2152	2.75443	0.384038	-0.0767341
1.1.2.2	PS.lightreaction.photosystem I.PSI polypeptide subunits	Nta.18393	mediator of RNA polymerase II transcription subunit 25-like	1.08404	1.23065	0.784576	0.931185
1.1.2.2	PS.lightreaction.photosystem I.PSI polypeptide subunits	Nta.19955	proteinase inhibitor PSI-1.2-like	5.72477	5.56316	-0.0400514	-0.201668
1.1.3	PS.lightreaction.cytochrome b6/f	Nta.23377	ankyrin-1-like	2.04223	1.98893	0.289776	0.236467
1.1.4	PS.lightreaction.ATP synthase	Nta.12246	OPA3-like protein	1.82852	1.61047	0.570361	0.352308
1.1.5.1	PS.lightreaction.other electron carrier (ox/red).plastocyanin	Nta.785	phospholipase D alpha 1	1.25955	1.54702	-0.251568	0.0359102
1.1.5.1	PS.lightreaction.other electron carrier (ox/red).plastocyanin	Nta.18423	phospholipase D delta-like	2.12621	3.25848	-0.143925	0.988342
1.1.5.1	PS.lightreaction.other electron carrier (ox/red).plastocyanin	Nta.23176	phospholipase D beta 1-like	4.36114	5.483	-0.739082	0.382781
1.1.5.2	PS.lightreaction.other electron carrier (ox/red).ferredoxin	Nta.7381	ferredoxin, root R-B2-like	2.6872	1.87566	0.0943048	-0.717239
1.1.5.3	PS.lightreaction.other electron carrier (ox/red).ferredoxin reductase	Nta.120	ferredoxin--NADP reductase, root-type isozyme, chloroplastic	2.06661	1.23985	0.224967	-0.601799
1.2.2	PS.photorespiration.glycolate oxydase	Nta.15606	uncharacterized	4.99119	5.80077	-0.921488	-0.111907
1.2.2	PS.photorespiration.glycolate oxydase	Nta.26896	UDP-galactose/UDP-glucose transporter 4-like	3.18869	3.81281	-0.0434906	0.580636
1.3	PS.calvin cycle	Nta.3267	shaggy-related protein kinase epsilon-like	2.68066	2.72628	0.0178411	0.0634607
1.3	PS.calvin cycle	Nta.4134	shaggy-related protein kinase epsilon-like	2.73762	2.67837	-0.0329933	-0.0922376
1.3.2	PS.calvin cycle.rubisco small subunit	Nta.10415	pyrophosphate-energized vacuolar membrane proton pump 1-like	4.73879	5.67919	-0.173875	0.766529
1.3.2	PS.calvin cycle.rubisco small subunit	Nta.23005	protein ASC1-like	3.73207	4.86737	-0.809938	0.325358
1.3.2	PS.calvin cycle.rubisco small subunit	Nta.23240	protein ASC1-like	2.64711	3.20659	-0.349335	0.210142
1.3.3	PS.calvin cycle.phosphoglycerate kinase	Nta.7278	phosphoglycerate kinase, cytosolic	1.01961	1.77944	-0.334284	0.425545
1.3.3	PS.calvin cycle.phosphoglycerate kinase	Nta.11834	phosphoglycerate kinase, cytosolic-like	1.72672	1.94459	0.383081	0.600942
1.3.3	PS.calvin cycle.phosphoglycerate kinase	A_95_P048036	phosphoglycerate kinase, cytosolic-like	1.34232	1.08681	0.882335	0.626822
1.3.6	PS.calvin cycle.aldolase	Nta.6738	probable fructose-bisphosphate aldolase 3, chloroplastic	1.79025	1.83743	-0.10274	-0.05556
1.3.6	PS.calvin cycle.aldolase	Nta.6744	fructose-bisphosphate aldolase cytoplasmic isozyme	2.10416	1.64508	0.408646	-0.0504346
1.3.8	PS.calvin cycle.transketolase	Nta.8341	protein BONZAI 1-like	1.09461	1.06106	0.237859	0.204315
1.3.13	PS.calvin cycle.rubisco interacting	Nta.22622	developmentally-regulated G-protein 2	1.33858	1.06867	-0.682218	-0.952122
2.1.2	major CHO metabolism.synthesis.starch	Nta.14901	putative glucuronosyltransferase PGSIP8	1.55957	1.96574	0.000644511	0.406815
2.1.2.5	major CHO metabolism.synthesis.starch.transporter	Nta.2785	ADP,ATP carrier protein, mitochondrial	1.34036	1.04031	0.0259268	-0.274121
2.1.2.5	major CHO metabolism.synthesis.starch.transporter	Nta.21247	solute carrier family 25 (mitochondrial carrier; adenine nucleotide translocator), member 5 (SLC25A5)	1.47965	1.71851	0.445708	0.684574
2.2.1.1	major CHO metabolism.degradation.sucrose.fructokinase	Nta.13385	probable fructokinase-7	2.77382	1.68312	0.467876	-0.622828
2.2.1.3.1	major CHO metabolism.degradation.sucrose.invertases.neutral	Nta.738	heat shock 70 kDa protein 15-like	1.2154	1.07538	0.375505	0.235485
2.2.1.3.1	major CHO metabolism.degradation.sucrose.invertases.neutral	Nta.2178	peroxisomal fatty acid beta-oxidation multifunctional protein AIM1-like	2.06174	2.08836	-0.339297	-0.312674
2.2.1.3.1	major CHO metabolism.degradation.sucrose.invertases.neutral	Nta.3274	long chain acyl-CoA synthetase 8-like	1.46404	1.46065	0.325738	0.322351
2.2.1.3.1	major CHO metabolism.degradation.sucrose.invertases.neutral	Nta.3632	hypersensitive-induced response protein 1-like	1.81254	1.98438	-0.890217	-0.718378
2.2.1.3.1	major CHO metabolism.degradation.sucrose.invertases.neutral	Nta.4043	U-box domain-containing protein 17-like	1.22456	1.69041	-0.279205	0.186648
2.2.1.3.1	major CHO metabolism.degradation.sucrose.invertases.neutral	Nta.4044	probable protein phosphatase 2C 25	3.26953	3.26239	-0.0543888	-0.0615272
2.2.1.3.1	major CHO metabolism.degradation.sucrose.invertases.neutral	Nta.4348	plasma membrane ATPase 4-like	1.82858	1.37696	-0.318157	-0.769777
2.2.1.3.1	major CHO metabolism.degradation.sucrose.invertases.neutral	Nta.5955	plasma membrane ATPase 4-like	2.00397	1.72376	-0.337742	-0.617949
2.2.1.3.1	major CHO metabolism.degradation.sucrose.invertases.neutral	Nta.6648	hypersensitive-induced response protein 1-like	2.22493	2.92836	-0.384295	0.319135
2.2.1.3.1	major CHO metabolism.degradation.sucrose.invertases.neutral	Nta.9153	protein DETOXIFICATION 21-like	2.18562	2.01093	-0.262547	-0.437244
2.2.1.3.1	major CHO metabolism.degradation.sucrose.invertases.neutral	Nta.11039	uncharacterized	1.22032	1.19022	0.292607	0.262508
2.2.1.3.1	major CHO metabolism.degradation.sucrose.invertases.neutral	Nta.11040	peroxisomal fatty acid beta-oxidation multifunctional protein AIM1-like	1.4321	1.51386	0.472898	0.554663
2.2.1.3.1	major CHO metabolism.degradation.sucrose.invertases.neutral	Nta.14843	peroxisomal fatty acid beta-oxidation multifunctional protein AIM1-like	3.64341	4.35699	-0.19211	0.521478
2.2.1.3.1	major CHO metabolism.degradation.sucrose.invertases.neutral	Nta.15271	hypersensitive-induced response protein 1	1.65117	2.19525	-0.0391238	0.504955
2.2.1.3.1	major CHO metabolism.degradation.sucrose.invertases.neutral	Nta.15456	protein S-acyltransferase 11-like	1.17909	1.47679	0.149	0.446691
2.2.1.3.1	major CHO metabolism.degradation.sucrose.invertases.neutral	Nta.15942	uncharacterized protein HI_0077-like	1.42061	1.18085	0.530774	0.29102
2.2.1.3.1	major CHO metabolism.degradation.sucrose.invertases.neutral	Nta.17362	U-box domain-containing protein 14-like	1.23764	1.36715	-0.462727	-0.333217
2.2.1.3.1	major CHO metabolism.degradation.sucrose.invertases.neutral	Nta.22383	protein DETOXIFICATION 21-like	2.30325	2.45713	-0.604456	-0.450579
2.2.1.3.2	major CHO metabolism.degradation.sucrose.invertases.cell wall	Nta.3537	beta-fructofuranosidase, insoluble isoenzyme 1-like	4.52882	4.21318	-0.669171	-0.984804
2.2.1.3.2	major CHO metabolism.degradation.sucrose.invertases.cell wall	Nta.3772	beta-fructofuranosidase, insoluble isoenzyme 1-like	5.32455	5.59454	-0.438326	-0.16834
2.2.1.4	major CHO metabolism.degradation.sucrose.hexokinase	Nta.606	protein DA1-like	2.02089	1.97991	-0.0450068	-0.0859912
2.2.1.4	major CHO metabolism.degradation.sucrose.hexokinase	Nta.3696	hexokinase-1-like	2.04432	1.08559	0.803971	-0.154756
2.2.1.4	major CHO metabolism.degradation.sucrose.hexokinase	Nta.10448	receptor-like protein kinase 5	1.33204	2.33875	-0.62542	0.381292
2.2.1.4	major CHO metabolism.degradation.sucrose.hexokinase	A_95_P162467	receptor-like protein kinase HSL1	1.46051	2.45913	-0.0642029	0.934411
2.2.1.5	major CHO metabolism.degradation.sucrose.Susy	Nta.7693	sucrose synthase	3.6202	3.53946	-0.56008	-0.640824
2.2.1.5	major CHO metabolism.degradation.sucrose.Susy	Nta.8159	sucrose synthase	1.8314	1.78778	-0.242994	-0.286615
2.2.1.5	major CHO metabolism.degradation.sucrose.Susy	Nta.9242	alpha-1,3/1,6-mannosyltransferase ALG2-like	1.23345	1.26393	0.624752	0.655225
2.2.1.99	major CHO metabolism.degradation.sucrose.misc	Nta.15677	uncharacterized	1.95164	2.0511	-0.0367618	0.0627064
2.2.2.1.1	major CHO metabolism.degradation.starch.starch cleavage.alpha amylase	Nta.22621	alpha-amylase-like	1.03151	1.57604	-0.306062	0.238475
2.2.2.1.1	major CHO metabolism.degradation.starch.starch cleavage.alpha amylase	A_95_P085925		1.65991	1.28631	-0.0377091	-0.411309
2.2.2.6	major CHO metabolism.degradation.starch.transporter	Nta.7371	inositol 2-dehydrogenase-like	3.58141	4.14426	0.152441	0.715291
2.2.2.6	major CHO metabolism.degradation.starch.transporter	Nta.8016	cytochrome P450 CYP72A219-like	3.4417	3.98109	0.0300137	0.5694
2.2.2.6	major CHO metabolism.degradation.starch.transporter	Nta.8466	inorganic pyrophosphatase 1-like	3.38434	3.27682	-0.263196	-0.370722
3.1.1.2	minor CHO metabolism.raffinose family.galactinol synthases.putative	Nta.17694	probable galacturonosyltransferase-like 10	2.67939	4.0566	-0.635246	0.741966
3.1.2.1	minor CHO metabolism.raffinose family.raffinose synthases.known	Nta.16449	probable galactinol--sucrose galactosyltransferase 6	2.00522	1.65843	0.257963	-0.0888289
3.1.3	minor CHO metabolism.raffinose family.stachyose synthases	Nta.16449	probable galactinol--sucrose galactosyltransferase 6	2.00522	1.65843	0.257963	-0.0888289
3.2.1	minor CHO metabolism.trehalose.TPS	Nta.12768	probable alpha,alpha-trehalose-phosphate synthase [UDP-forming] 11	1.69545	1.52351	-0.216081	-0.388013
3.2.1	minor CHO metabolism.trehalose.TPS	Nta.24159	ATP-dependent DNA helicase pfh1-like	1.14908	1.42734	-0.0398005	0.238462
3.2.1	minor CHO metabolism.trehalose.TPS	A_95_P051721		1.78671	1.8991	-0.0561172	0.0562758
3.2.1	minor CHO metabolism.trehalose.TPS	A_95_P084280	probable alpha,alpha-trehalose-phosphate synthase [UDP-forming] 7	1.39923	2.15963	-0.810057	-0.0496539
3.2.3	minor CHO metabolism.trehalose.potential TPS/TPP	A_95_P127542	myosin-binding protein 1-like	1.27797	1.3833	-0.184413	-0.0790814
3.4.1	minor CHO metabolism.myo-inositol.poly-phosphatases	Nta.606	protein DA1-like	2.02089	1.97991	-0.0450068	-0.0859912
3.4.1	minor CHO metabolism.myo-inositol.poly-phosphatases	Nta.3693	dynamin-related protein 5A	1.32601	1.98777	-0.265182	0.396573
3.4.1	minor CHO metabolism.myo-inositol.poly-phosphatases	Nta.6027	uncharacterized	1.78938	1.09352	-0.0794323	-0.775288
3.4.1	minor CHO metabolism.myo-inositol.poly-phosphatases	Nta.18875	dynamin-related protein 1E-like	1.52118	1.70319	0.109693	0.2917
3.4.4	minor CHO metabolism.myo-inositol.myo-inositol oxygenases	Nta.3932	inositol oxygenase 2-like	1.93001	3.52015	-0.746104	0.844031
3.4.4	minor CHO metabolism.myo-inositol.myo-inositol oxygenases	Nta.26883	inositol oxygenase 2-like	1.05342	1.40569	-0.170547	0.181725
3.4.5	minor CHO metabolism.myo-inositol.inositol phosphatase	Nta.22999	probable calcium-binding protein CML41	1.33103	2.64835	-1.07425	0.24306
3.5	minor CHO metabolism.others	Nta.764	aldo-keto reductase family 4 member C10-like	1.47816	1.22477	-0.439913	-0.693301
3.5	minor CHO metabolism.others	Nta.1487	aldose 1-epimerase-like	3.95891	4.53299	-0.22083	0.35325
3.5	minor CHO metabolism.others	Nta.3537	beta-fructofuranosidase, insoluble isoenzyme 1-like	4.52882	4.21318	-0.669171	-0.984804
3.5	minor CHO metabolism.others	Nta.3772	beta-fructofuranosidase, insoluble isoenzyme 1-like	5.32455	5.59454	-0.438326	-0.16834
3.5	minor CHO metabolism.others	Nta.3877	aldose 1-epimerase-like	1.87718	1.72839	-0.387971	-0.536761
3.5	minor CHO metabolism.others	Nta.6810	putative methyltransferase DDB_G0268948	3.80245	3.7656	-0.183004	-0.219855
3.5	minor CHO metabolism.others	Nta.8233	clathrin interactor EPSIN 2-like	1.21588	1.42407	0.0532218	0.261409
3.5	minor CHO metabolism.others	Nta.8328	uncharacterized	1.90344	1.98626	0.436362	0.519184
3.5	minor CHO metabolism.others	Nta.8497	MLO-like protein 1	1.50881	2.3382	-0.181533	0.647859
3.5	minor CHO metabolism.others	Nta.10572	chaperone protein dnaJ 10-like	1.34949	1.20832	0.192377	0.0512088
3.5	minor CHO metabolism.others	Nta.13385	probable fructokinase-7	2.77382	1.68312	0.467876	-0.622828
3.5	minor CHO metabolism.others	Nta.16120	glutamine--fructose-6-phosphate aminotransferase [isomerizing] 2	1.84523	2.40486	-0.607881	-0.0482533
3.5	minor CHO metabolism.others	Nta.22345	F-box protein At5g03970-like	1.96603	2.38912	0.396603	0.81969
3.6	minor CHO metabolism.callose	Nta.3310	callose synthase 12-like	1.98889	2.65025	0.229042	0.890409
3.6	minor CHO metabolism.callose	Nta.12293	EIN3-binding F-box protein 2-like	1.03349	2.53463	-0.75297	0.748173
4.1.4	glycolysis.cytosolic branch.phosphofructokinase (PFK)	Nta.20370	ATP-dependent 6-phosphofructokinase 6-like	1.25697	1.28718	0.408688	0.438899
4.1.4	glycolysis.cytosolic branch.phosphofructokinase (PFK)	Nta.27201	PREDICTED: Capsicum annuum ATP-dependent 6-phosphofructokinase 6-like	5.65252	6.47907	-0.0349575	0.7916
4.1.8	glycolysis.cytosolic branch.glyceraldehyde 3-phosphate dehydrogenase (GAP-DH)	Nta.6938	glyceraldehyde-3-phosphate dehydrogenase, cytosolic	1.69784	1.25016	0.379113	-0.0685666
4.1.10	glycolysis.cytosolic branch.aldolase	Nta.6744	fructose-bisphosphate aldolase cytoplasmic isozyme	2.10416	1.64508	0.408646	-0.0504346
4.1.11	glycolysis.cytosolic branch.3-phosphoglycerate kinase (PGK)	Nta.7278	phosphoglycerate kinase, cytosolic	1.01961	1.77944	-0.334284	0.425545
4.1.11	glycolysis.cytosolic branch.3-phosphoglycerate kinase (PGK)	Nta.11834	phosphoglycerate kinase, cytosolic-like	1.72672	1.94459	0.383081	0.600942
4.1.11	glycolysis.cytosolic branch.3-phosphoglycerate kinase (PGK)	A_95_P048036	phosphoglycerate kinase, cytosolic-like	1.34232	1.08681	0.882335	0.626822
4.1.12	glycolysis.cytosolic branch.phosphoglycerate mutase	Nta.18449	broad-range acid phosphatase DET1-like	4.97554	5.94435	-0.485512	0.4833
4.1.13	glycolysis.cytosolic branch.enolase	Nta.11746	enolase 1, chloroplastic-like	1.23632	1.13498	-0.00540396	-0.106745
4.1.13	glycolysis.cytosolic branch.enolase	Nta.17747	enolase 1, chloroplastic-like	2.56072	2.11828	0.378904	-0.0635433
4.1.14	glycolysis.cytosolic branch.pyruvate kinase (PK)	Nta.1036	pyruvate kinase 1, cytosolic-like	1.68784	1.01114	0.405226	-0.271473
4.2.4	glycolysis.plastid branch.phosphofructokinase (PFK)	Nta.12301	ATP-dependent 6-phosphofructokinase 5, chloroplastic-like	1.38609	1.5385	0.0138945	0.166313
4.2.4	glycolysis.plastid branch.phosphofructokinase (PFK)	Nta.20370	ATP-dependent 6-phosphofructokinase 6-like	1.25697	1.28718	0.408688	0.438899
4.2.4	glycolysis.plastid branch.phosphofructokinase (PFK)	Nta.27201	PREDICTED: Capsicum annuum ATP-dependent 6-phosphofructokinase 6-like	5.65252	6.47907	-0.0349575	0.7916
4.2.14	glycolysis.plastid branch.pyruvate kinase (PK)	Nta.8559	phytosulfokines 3-like	5.26981	5.24363	0.530308	0.504132
4.2.14	glycolysis.plastid branch.pyruvate kinase (PK)	Nta.9177	uncharacterized	2.0898	2.6101	0.274919	0.795221
5.2	fermentation.PDC	Nta.5562	pyruvate decarboxylase 1-like	4.68509	5.44399	-0.805588	-0.0466826
5.2	fermentation.PDC	Nta.8314	2-hydroxyacyl-CoA lyase-like	1.74562	1.6864	-0.0437455	-0.10297
5.2	fermentation.PDC	Nta.9571	pyruvate decarboxylase 1	1.66526	2.64087	-0.356731	0.61888
5.10	fermentation.aldehyde dehydrogenase	Nta.12192	aldehyde dehydrogenase family 2 member C4-like	1.6593	2.69097	-0.306516	0.725161
6	gluconeogenesis / glyoxylate cycle	Nta.974	acetate/butyrate--CoA ligase AAE7, peroxisomal-like	1.04896	1.27008	-0.527191	-0.306066
6	gluconeogenesis / glyoxylate cycle	Nta.8632	acetate/butyrate--CoA ligase AAE7, peroxisomal-like	1.78439	1.80344	-0.512757	-0.49371
6.1	gluconeogenesis / glyoxylate cycle.citrate synthase	Nta.8181	citrate synthase, glyoxysomal-like	2.76574	2.48276	0.25274	-0.0302338
6.3	gluconeogenesis / glyoxylate cycle.malate dehydrogenase	Nta.1780	malate dehydrogenase, glyoxysomal-like	1.09959	1.03748	-0.276157	-0.33826
7.1.1	OPP.oxidative PP.glucose-6-phosphate 1-dehydrogenase (G6PD)	Nta.7000	glucose-6-phosphate 1-dehydrogenase, cytoplasmic isoform-like	1.96669	2.5831	-0.165376	0.451036
7.1.1	OPP.oxidative PP.glucose-6-phosphate 1-dehydrogenase (G6PD)	Nta.7626	glucose-6-phosphate 1-dehydrogenase, cytoplasmic isoform	2.62452	3.34644	-0.553361	0.168563
7.1.2	OPP.oxidative PP.6-phosphogluconolactonase	A_95_P141837		2.45804	2.71867	-0.0696677	0.190958
7.1.3	OPP.oxidative PP.6-phosphogluconate dehydrogenase	Nta.3112	6-phosphogluconate dehydrogenase, decarboxylating 3-like	3.14161	3.40438	-0.177176	0.0855985
7.1.3	OPP.oxidative PP.6-phosphogluconate dehydrogenase	Nta.16569	uncharacterized	1.7545	1.03882	-0.0463127	-0.761995
7.3	OPP.electron transfer	Nta.120	ferredoxin--NADP reductase, root-type isozyme, chloroplastic	2.06661	1.23985	0.224967	-0.601799
7.3	OPP.electron transfer	Nta.7381	ferredoxin, root R-B2-like	2.6872	1.87566	0.0943048	-0.717239
8.1.1.1	TCA / organic transformation.TCA.pyruvate DH.E1	Nta.514	pyruvate dehydrogenase E1 component subunit beta-1, mitochondrial-like	2.97185	2.34464	0.652549	0.0253413
8.1.1.1	TCA / organic transformation.TCA.pyruvate DH.E1	Nta.2271	membrane protein of ER body-like protein	5.55729	4.93625	0.373863	-0.247173
8.1.1.1	TCA / organic transformation.TCA.pyruvate DH.E1	Nta.3694	caltractin-like	1.13486	1.11154	0.0194885	-0.00382894
8.1.1.1	TCA / organic transformation.TCA.pyruvate DH.E1	Nta.6810	putative methyltransferase DDB_G0268948	3.80245	3.7656	-0.183004	-0.219855
8.1.1.1	TCA / organic transformation.TCA.pyruvate DH.E1	Nta.8517	vesicle-associated protein 4-2-like	1.44698	1.92461	-0.115109	0.362514
8.1.1.1	TCA / organic transformation.TCA.pyruvate DH.E1	Nta.9599	pyruvate dehydrogenase E1 component subunit alpha, mitochondrial-like	1.7575	1.67029	0.330973	0.24377
8.1.1.1	TCA / organic transformation.TCA.pyruvate DH.E1	Nta.12836	EG45-like domain containing protein	3.01934	3.71837	-0.0226467	0.676387
8.1.1.1	TCA / organic transformation.TCA.pyruvate DH.E1	Nta.15234	pyruvate dehydrogenase E1 component subunit beta-1, mitochondrial-like	1.56998	1.15255	-0.0056701	-0.423106
8.1.1.2	TCA / organic transformation.TCA.pyruvate DH.E2	Nta.1332	dihydrolipoyllysine-residue acetyltransferase component 2 of pyruvate dehydrogenase complex, mitochondrial-like	1.60263	1.28207	0.117833	-0.20272
8.1.1.2	TCA / organic transformation.TCA.pyruvate DH.E2	Nta.5913	dihydrolipoyllysine-residue succinyltransferase component of 2-oxoglutarate dehydrogenase complex 1, mitochondrial-like	2.06195	1.72985	0.331918	-0.000186739
8.1.1.2	TCA / organic transformation.TCA.pyruvate DH.E2	Nta.8601	dihydrolipoyllysine-residue acetyltransferase component 1 of pyruvate dehydrogenase complex, mitochondrial-like	1.59332	1.19117	0.358705	-0.0434467
8.1.1.2	TCA / organic transformation.TCA.pyruvate DH.E2	Nta.15942	uncharacterized protein HI_0077-like	1.42061	1.18085	0.530774	0.29102
8.1.1.2	TCA / organic transformation.TCA.pyruvate DH.E2	Nta.15996	dihydrolipoyllysine-residue succinyltransferase component of 2-oxoglutarate dehydrogenase complex 1, mitochondrial-like	2.28564	1.61529	0.591785	-0.0785699
8.1.2	TCA / organic transformation.TCA.CS	Nta.7276	citrate synthase, mitochondrial-like	2.65429	2.67404	0.251061	0.270806
8.1.3	TCA / organic transformation.TCA.aconitase	Nta.1469	aconitate hydratase, cytoplasmic-like	1.1777	1.14995	-0.145267	-0.173016
8.1.3	TCA / organic transformation.TCA.aconitase	Nta.3743	aconitate hydratase, cytoplasmic-like	1.64844	1.32235	-0.348328	-0.674413
8.1.3	TCA / organic transformation.TCA.aconitase	Nta.6425	aconitate hydratase, cytoplasmic-like	1.74737	1.70623	-0.531392	-0.572532
8.1.4	TCA / organic transformation.TCA.IDH	Nta.7175	3-isopropylmalate dehydrogenase, chloroplastic	1.6083	1.16426	0.0216405	-0.422395
8.1.4	TCA / organic transformation.TCA.IDH	Nta.8450	isocitrate dehydrogenase [NAD] regulatory subunit 1, mitochondrial	1.34939	1.07398	-0.0404268	-0.315845
8.1.4	TCA / organic transformation.TCA.IDH	Nta.20306	isocitrate dehydrogenase [NAD] regulatory subunit 1, mitochondrial-like	1.27709	1.10458	0.0239366	-0.148577
8.1.5	TCA / organic transformation.TCA.2-oxoglutarate dehydrogenase	Nta.1172	2-oxoglutarate dehydrogenase, mitochondrial-like	1.95718	2.22922	-0.0877482	0.184283
8.1.5	TCA / organic transformation.TCA.2-oxoglutarate dehydrogenase	Nta.5913	dihydrolipoyllysine-residue succinyltransferase component of 2-oxoglutarate dehydrogenase complex 1, mitochondrial-like	2.06195	1.72985	0.331918	-0.000186739
8.1.5	TCA / organic transformation.TCA.2-oxoglutarate dehydrogenase	Nta.15996	dihydrolipoyllysine-residue succinyltransferase component of 2-oxoglutarate dehydrogenase complex 1, mitochondrial-like	2.28564	1.61529	0.591785	-0.0785699
8.1.5	TCA / organic transformation.TCA.2-oxoglutarate dehydrogenase	Nta.22433	2-oxoglutarate dehydrogenase, mitochondrial-like	1.9305	1.84615	0.366679	0.282331
8.1.6	TCA / organic transformation.TCA.succinyl-CoA ligase	Nta.1697	succinyl-CoA ligase [ADP-forming] subunit alpha-2, mitochondrial	1.85922	2.08193	0.195266	0.417976
8.1.7	TCA / organic transformation.TCA.succinate dehydrogenase	Nta.12169	transmembrane and coiled-coil domain-containing protein 4-like	1.32298	1.58945	-0.10165	0.164827
8.1.7	TCA / organic transformation.TCA.succinate dehydrogenase	Nta.15143	succinate dehydrogenase [ubiquinone] flavoprotein subunit 1, mitochondrial	1.8216	1.4769	-0.199217	-0.543917
8.1.8	TCA / organic transformation.TCA.fumarase	Nta.8337	fumarate hydratase 1, mitochondrial	1.56106	1.67006	0.162042	0.271035
8.2.4	TCA / organic transformation.other organic acid transformations.IDH	Nta.7175	3-isopropylmalate dehydrogenase, chloroplastic	1.6083	1.16426	0.0216405	-0.422395
8.2.10	TCA / organic transformation.other organic acid transformations.malic	Nta.5960	NADP-dependent malic enzyme-like	2.55659	2.56626	-0.524169	-0.514496
8.2.10	TCA / organic transformation.other organic acid transformations.malic	Nta.9662	NADP-dependent malic enzyme-like	2.4722	3.23071	-0.64922	0.109284
8.2.11	TCA / organic transformation.other organic acid transformations.atp-citrate lyase	Nta.1840	ATP-citrate synthase beta chain protein 2-like	1.07214	1.7673	-0.289825	0.405334
8.2.11	TCA / organic transformation.other organic acid transformations.atp-citrate lyase	Nta.1898	calmodulin-binding protein 60 B-like	1.18834	1.11564	-0.0670285	-0.139728
8.2.11	TCA / organic transformation.other organic acid transformations.atp-citrate lyase	Nta.9190	calmodulin-binding protein 60 A-like	3.51527	5.00966	-0.56691	0.92748
9.1.2	mitochondrial electron transport / ATP synthesis.NADH-DH (type I).localisation not clear	Nta.1859	derlin-1-like	1.67911	2.38651	-0.495367	0.212027
9.1.2	mitochondrial electron transport / ATP synthesis.NADH-DH (type I).localisation not clear	Nta.5320	pirin-like protein	2.55077	3.15772	-0.838219	-0.231275
9.2.1	mitochondrial electron transport / ATP synthesis.NADH-DH (type II).internal matrix	Nta.23233	internal alternative NAD(P)H-ubiquinone oxidoreductase A2, mitochondrial-like	1.88931	1.62545	-0.167102	-0.430969
9.3	mitochondrial electron transport / ATP synthesis.electron transfer flavoprotein	Nta.5471	probable xyloglucan endotransglucosylase/hydrolase protein 30	4.62452	4.5675	-0.499244	-0.556265
9.3	mitochondrial electron transport / ATP synthesis.electron transfer flavoprotein	Nta.21616	electron transfer flavoprotein subunit beta, mitochondrial-like	1.81366	1.14826	0.330525	-0.334874
9.4	mitochondrial electron transport / ATP synthesis.alternative oxidase	Nta.9724	ubiquinol oxidase 2, mitochondrial	1.43861	1.78815	-0.0882427	0.26129
9.5	mitochondrial electron transport / ATP synthesis.cytochrome c reductase	Nta.8785	cytochrome b-c1 complex subunit 9-like	2.54416	1.76174	0.564544	-0.217873
9.5	mitochondrial electron transport / ATP synthesis.cytochrome c reductase	Nta.19577	cytochrome b-c1 complex subunit Rieske-5, mitochondrial	1.13141	1.18454	-0.0532385	-0.000103924
9.6	mitochondrial electron transport / ATP synthesis.cytochrome c	Nta.1506	cytochrome c1-2, heme protein, mitochondrial	1.66483	1.25826	0.372151	-0.0344147
9.6	mitochondrial electron transport / ATP synthesis.cytochrome c	Nta.5625	cytochrome c	2.77355	2.30223	-0.658361	-1.12969
9.6	mitochondrial electron transport / ATP synthesis.cytochrome c	Nta.6240	cytochrome c	2.21614	1.79858	0.214183	-0.203384
9.6	mitochondrial electron transport / ATP synthesis.cytochrome c	Nta.8403	protein PLANT CADMIUM RESISTANCE 8-like	3.31027	2.98027	-0.00883053	-0.338832
9.6	mitochondrial electron transport / ATP synthesis.cytochrome c	A_95_P164767		1.57909	2.66575	-0.17336	0.913301
9.6	mitochondrial electron transport / ATP synthesis.cytochrome c	A_95_P085255	cytochrome c-type biogenesis protein CcmE-like	1.71333	2.5119	0.0129588	0.811535
9.7	mitochondrial electron transport / ATP synthesis.cytochrome c oxidase	Nta.1908	putative cytochrome c oxidase subunit 5b-like	1.4161	1.20619	0.185258	-0.0246575
9.7	mitochondrial electron transport / ATP synthesis.cytochrome c oxidase	Nta.5262	mitochondrial inner membrane protein OXA1-like	1.39138	1.0361	0.483559	0.128277
9.7	mitochondrial electron transport / ATP synthesis.cytochrome c oxidase	Nta.8273	uncharacterized	1.89977	1.60299	0.0977074	-0.199077
9.7	mitochondrial electron transport / ATP synthesis.cytochrome c oxidase	Nta.8286	cytochrome c oxidase subunit 5C	2.50748	2.59115	0.26163	0.345293
9.7	mitochondrial electron transport / ATP synthesis.cytochrome c oxidase	Nta.11477	diacylglycerol kinase 7-like	1.33367	2.59115	-0.3303	0.927183
9.7	mitochondrial electron transport / ATP synthesis.cytochrome c oxidase	Nta.15413	protein SCO1 homolog 1, mitochondrial-like	1.42166	1.13983	0.70505	0.423227
9.8	mitochondrial electron transport / ATP synthesis.uncoupling protein	Nta.5585	mitochondrial uncoupling protein 1	1.42982	1.31453	0.168666	0.053369
9.8	mitochondrial electron transport / ATP synthesis.uncoupling protein	Nta.6350	mitochondrial uncoupling protein 5-like	1.84716	3.0406	-0.897074	0.296374
9.9	mitochondrial electron transport / ATP synthesis.F1-ATPase	Nta.2002	glutathione reductase, chloroplastic-like	2.83268	2.17154	0.800374	0.139235
9.9	mitochondrial electron transport / ATP synthesis.F1-ATPase	Nta.8639	kynurenine formamidase-like	1.14636	1.966	-0.832099	-0.0124622
9.9	mitochondrial electron transport / ATP synthesis.F1-ATPase	Nta.11518	uncharacterized	1.47424	1.9028	-0.58988	-0.161327
9.9	mitochondrial electron transport / ATP synthesis.F1-ATPase	Nta.14769	uncharacterized	1.1632	1.9971	-0.788952	0.0449477
9.9	mitochondrial electron transport / ATP synthesis.F1-ATPase	Nta.17862	uncharacterized	3.42485	4.16055	-0.27309	0.462615
9.9	mitochondrial electron transport / ATP synthesis.F1-ATPase	Nta.22880	ATP synthase subunit epsilon, mitochondrial-like	1.05537	1.30234	0.0373052	0.284277
9.9	mitochondrial electron transport / ATP synthesis.F1-ATPase	Nta.27044	glutathione reductase, chloroplastic-like	3.04617	2.34959	0.841445	0.144858
9.9	mitochondrial electron transport / ATP synthesis.F1-ATPase	A_95_P139567	O-acyltransferase WSD1-like	2.53672	2.24268	0.319462	0.0254237
10.1.4	cell wall.precursor synthesis.UGD	Nta.9870	UDP-glucose 6-dehydrogenase 3	1.10509	1.44191	0.072846	0.40967
10.1.5	cell wall.precursor synthesis.UXS	Nta.1780	malate dehydrogenase, glyoxysomal-like	1.09959	1.03748	-0.276157	-0.33826
10.1.5	cell wall.precursor synthesis.UXS	Nta.1922	aspartate aminotransferase, cytoplasmic	3.3576	2.62601	0.919555	0.187972
10.1.5	cell wall.precursor synthesis.UXS	Nta.3932	inositol oxygenase 2-like	1.93001	3.52015	-0.746104	0.844031
10.1.5	cell wall.precursor synthesis.UXS	Nta.6474	protoheme IX farnesyltransferase, mitochondrial-like	1.1434	1.00583	0.0330782	-0.104491
10.1.5	cell wall.precursor synthesis.UXS	Nta.8662	ADP-ribosylation factor 1-like 2	2.04727	2.7048	-0.39874	0.258786
10.1.5	cell wall.precursor synthesis.UXS	Nta.9635	UDP-glucuronic acid decarboxylase 5-like	1.21717	1.30527	-0.265578	-0.177475
10.1.5	cell wall.precursor synthesis.UXS	Nta.10572	chaperone protein dnaJ 10-like	1.34949	1.20832	0.192377	0.0512088
10.1.5	cell wall.precursor synthesis.UXS	Nta.11261	uncharacterized	2.16401	1.49564	0.712846	0.0444742
10.1.5	cell wall.precursor synthesis.UXS	Nta.11263	multiprotein-bridging factor 1b	2.77265	3.09917	0.408719	0.735231
10.1.5	cell wall.precursor synthesis.UXS	Nta.15868	U4/U6.U5 small nuclear ribonucleoprotein 27 kDa protein-like	1.09808	1.14906	-0.0947997	-0.0438219
10.1.5	cell wall.precursor synthesis.UXS	Nta.18564	mitochondrial outer membrane import complex protein METAXIN-like	1.45806	1.05811	0.85895	0.458999
10.1.5	cell wall.precursor synthesis.UXS	Nta.21623	cell number regulator 6-like	1.27226	1.84959	-0.0653958	0.511937
10.1.5	cell wall.precursor synthesis.UXS	Nta.21865	uncharacterized	1.94408	1.32798	0.454177	-0.161921
10.1.5	cell wall.precursor synthesis.UXS	Nta.22317	V-type proton ATPase subunit D-like	1.03967	1.65708	-0.369075	0.248337
10.1.5	cell wall.precursor synthesis.UXS	Nta.22345	F-box protein At5g03970-like	1.96603	2.38912	0.396603	0.81969
10.1.5	cell wall.precursor synthesis.UXS	Nta.26883	inositol oxygenase 2-like	1.05342	1.40569	-0.170547	0.181725
10.1.6	cell wall.precursor synthesis.GAE	Nta.22929	UDP-glucuronate 4-epimerase 5-like	1.04423	1.75904	-0.401239	0.313572
10.1.9	cell wall.precursor synthesis.MUR4	Nta.8242	UDP-arabinose 4-epimerase 1-like	1.23399	1.72533	-0.420807	0.0705292
10.1.9	cell wall.precursor synthesis.MUR4	Nta.16899	UDP-arabinose 4-epimerase 1	1.54258	2.01458	-0.571616	-0.0996075
10.2	cell wall.cellulose synthesis	Nta.17823	endoglucanase 12-like	2.84966	2.89249	-0.0044548	0.0383748
10.2.1	cell wall.cellulose synthesis.cellulose synthase	A_95_P061155	probable LRR receptor-like serine/threonine-protein kinase At4g08850	2.54673	2.35747	0.205644	0.0163851
10.3	cell wall.hemicellulose synthesis	Nta.764	aldo-keto reductase family 4 member C10-like	1.47816	1.22477	-0.439913	-0.693301
10.3	cell wall.hemicellulose synthesis	Nta.1863	heat shock cognate 70 kDa protein-like	1.10393	1.90882	-0.64172	0.163166
10.3	cell wall.hemicellulose synthesis	Nta.2155	heat shock cognate 70 kDa protein 2	1.50834	1.45874	0.0402062	-0.00939479
10.3	cell wall.hemicellulose synthesis	Nta.2306	luminal-binding protein 4-like	1.63421	2.88784	-0.404937	0.84869
10.3	cell wall.hemicellulose synthesis	Nta.3411	luminal-binding protein	1.87618	2.60874	0.239196	0.971749
10.3	cell wall.hemicellulose synthesis	Nta.9619	heat shock cognate 70 kDa protein 2-like	2.45783	2.75772	-0.873689	-0.573803
10.3	cell wall.hemicellulose synthesis	Nta.11804	serine/threonine-protein kinase HT1-like	1.45018	1.68133	-0.0161967	0.214949
10.3	cell wall.hemicellulose synthesis	Nta.15094	luminal-binding protein	2.16306	2.94645	0.123506	0.906902
10.3	cell wall.hemicellulose synthesis	Nta.19955	proteinase inhibitor PSI-1.2-like	5.72477	5.56316	-0.0400514	-0.201668
10.3	cell wall.hemicellulose synthesis	Nta.24770	glycerol-3-phosphate acyltransferase 5-like	1.61202	1.36733	-0.127161	-0.371857
10.3.2	cell wall.hemicellulose synthesis.glucuronoxylan	Nta.8912	probable glucuronoxylan glucuronosyltransferase IRX7	1.67776	1.62916	-0.308669	-0.357268
10.5	cell wall.cell wall proteins	Nta.5318	SNF1-related protein kinase regulatory subunit gamma-1-like	1.31653	1.01807	0.00164286	-0.296815
10.5.2	cell wall.cell wall proteins.proline rich proteins	Nta.457	extensin-1-like	3.53817	3.64285	-0.62821	-0.523537
10.5.2	cell wall.cell wall proteins.proline rich proteins	Nta.2126	extensin-1-like	1.39821	1.46586	0.00303814	0.0706961
10.5.3	cell wall.cell wall proteins.LRR	Nta.457	extensin-1-like	3.53817	3.64285	-0.62821	-0.523537
10.5.3	cell wall.cell wall proteins.LRR	Nta.2126	extensin-1-like	1.39821	1.46586	0.00303814	0.0706961
10.5.4	cell wall.cell wall proteins.HRGP	Nta.11112	pollen-specific leucine-rich repeat extensin-like protein 2	1.0318	1.24629	0.0760345	0.290525
10.6	cell wall.degradation	Nta.8949	uncharacterized	1.34633	1.62196	-0.0692216	0.206401
10.6.1	cell wall.degradation.cellulases and beta-1,4-glucanases	Nta.17777	glycosyltransferase family 92 protein RCOM_0530710-like	3.64739	4.34812	-0.591038	0.109699
10.6.1	cell wall.degradation.cellulases and beta-1,4-glucanases	Nta.17823	endoglucanase 12-like	2.84966	2.89249	-0.0044548	0.0383748
10.6.1	cell wall.degradation.cellulases and beta-1,4-glucanases	Nta.23312	non-functional pseudokinase ZED1-like	2.82079	4.08499	-0.776505	0.487696
10.6.2	cell wall.degradation.mannan-xylose-arabinose-fucose	Nta.5082	actin-related protein 3	2.49234	1.97002	0.52693	0.00460927
10.6.2	cell wall.degradation.mannan-xylose-arabinose-fucose	Nta.11020	putative lipase ROG1	2.75665	3.10536	0.27059	0.619293
10.6.3	cell wall.degradation.pectate lyases and polygalacturonases	Nta.1935	polygalacturonase inhibitor-like	3.3902	2.28163	0.825909	-0.282664
10.6.3	cell wall.degradation.pectate lyases and polygalacturonases	Nta.2397	BURP domain-containing protein 3-like	1.36715	2.06823	-0.257515	0.44357
10.6.3	cell wall.degradation.pectate lyases and polygalacturonases	Nta.7426	mitogen-activated protein kinase homolog MMK2	1.32052	1.27092	0.0857026	0.0360946
10.7	cell wall.modification	Nta.5471	probable xyloglucan endotransglucosylase/hydrolase protein 30	4.62452	4.5675	-0.499244	-0.556265
10.7	cell wall.modification	Nta.8712	expansin-like B1	7.55645	6.63894	0.0818387	-0.835667
10.7	cell wall.modification	Nta.12836	EG45-like domain containing protein	3.01934	3.71837	-0.0226467	0.676387
10.7	cell wall.modification	Nta.16945	xyloglucan endotransglucosylase/hydrolase 2-like	2.53233	3.41088	-0.54382	0.334731
10.7	cell wall.modification	Nta.22397	expansin-like B1	4.67987	4.45855	0.0271794	-0.194134
10.8.1	cell wall.pectinesterases.PME	Nta.1347	UDP-glycosyltransferase 91C1-like	2.30072	3.22453	-0.625437	0.298369
10.8.1	cell wall.pectinesterases.PME	Nta.2850	pectinesterase/pectinesterase inhibitor U1	1.74671	2.19042	0.118954	0.562664
10.8.1	cell wall.pectinesterases.PME	Nta.3467	ABC transporter B family member 11-like	3.0447	2.68863	0.555155	0.199079
10.8.1	cell wall.pectinesterases.PME	Nta.5195	ABC transporter B family member 11-like	3.16046	2.90016	0.424024	0.163725
10.8.1	cell wall.pectinesterases.PME	Nta.7127	pectinesterase/pectinesterase inhibitor U1-like	1.52759	1.19002	0.195067	-0.142498
10.8.1	cell wall.pectinesterases.PME	Nta.9961	ABC transporter B family member 15-like	1.92212	1.78973	0.611426	0.479036
10.8.1	cell wall.pectinesterases.PME	Nta.21927	uncharacterized	1.37305	1.09405	0.560976	0.281975
10.8.1	cell wall.pectinesterases.PME	Nta.22604	pectinesterase 2-like	1.68016	2.2593	-0.294898	0.284241
10.8.2	cell wall.pectinesterases.acetyl esterase	Nta.8925	pectin acetylesterase 8-like	1.10791	1.57928	0.271322	0.742693
10.8.99	cell wall.pectinesterases.misc	Nta.15730	monocopper oxidase-like protein SKS1	1.5293	1.50212	0.22134	0.194163
11.1.2	lipid metabolism.FA synthesis and FA elongation.acetyl CoA transacylase	Nta.1172	2-oxoglutarate dehydrogenase, mitochondrial-like	1.95718	2.22922	-0.0877482	0.184283
11.1.2	lipid metabolism.FA synthesis and FA elongation.acetyl CoA transacylase	Nta.22433	2-oxoglutarate dehydrogenase, mitochondrial-like	1.9305	1.84615	0.366679	0.282331
11.1.8	lipid metabolism.FA synthesis and FA elongation.acyl CoA ligase	Nta.974	acetate/butyrate--CoA ligase AAE7, peroxisomal-like	1.04896	1.27008	-0.527191	-0.306066
11.1.8	lipid metabolism.FA synthesis and FA elongation.acyl CoA ligase	Nta.8077	long chain acyl-CoA synthetase 4-like	1.19641	1.81719	-0.0384088	0.582376
11.1.8	lipid metabolism.FA synthesis and FA elongation.acyl CoA ligase	Nta.8632	acetate/butyrate--CoA ligase AAE7, peroxisomal-like	1.78439	1.80344	-0.512757	-0.49371
11.1.8	lipid metabolism.FA synthesis and FA elongation.acyl CoA ligase	Nta.16266	long chain acyl-CoA synthetase 4-like	1.34108	1.97066	-0.253601	0.375979
11.1.9	lipid metabolism.FA synthesis and FA elongation.long chain fatty acid CoA ligase	Nta.1104	neurofilament heavy polypeptide-like	1.99338	2.83436	-0.432521	0.408454
11.1.9	lipid metabolism.FA synthesis and FA elongation.long chain fatty acid CoA ligase	Nta.3274	long chain acyl-CoA synthetase 8-like	1.46404	1.46065	0.325738	0.322351
11.1.9	lipid metabolism.FA synthesis and FA elongation.long chain fatty acid CoA ligase	Nta.3347	myosin-9-like	1.20089	1.96068	-0.177611	0.582179
11.1.9	lipid metabolism.FA synthesis and FA elongation.long chain fatty acid CoA ligase	Nta.8077	long chain acyl-CoA synthetase 4-like	1.19641	1.81719	-0.0384088	0.582376
11.1.9	lipid metabolism.FA synthesis and FA elongation.long chain fatty acid CoA ligase	Nta.8098	dehydrodolichyl diphosphate synthase 6-like	1.99712	2.77741	0.00960177	0.789891
11.1.9	lipid metabolism.FA synthesis and FA elongation.long chain fatty acid CoA ligase	Nta.15730	monocopper oxidase-like protein SKS1	1.5293	1.50212	0.22134	0.194163
11.1.9	lipid metabolism.FA synthesis and FA elongation.long chain fatty acid CoA ligase	Nta.15865	endoplasmic reticulum-Golgi intermediate compartment protein 3-like	2.19006	2.10731	-0.19668	-0.279434
11.1.9	lipid metabolism.FA synthesis and FA elongation.long chain fatty acid CoA ligase	Nta.16266	long chain acyl-CoA synthetase 4-like	1.34108	1.97066	-0.253601	0.375979
11.1.9	lipid metabolism.FA synthesis and FA elongation.long chain fatty acid CoA ligase	Nta.19783	aspartic proteinase-like protein 2	1.60388	1.74193	-0.0513093	0.08674
11.1.10	lipid metabolism.FA synthesis and FA elongation.beta ketoacyl CoA synthase	Nta.8021	protein Shroom-like	4.25893	3.93544	-0.115624	-0.439116
11.1.13	lipid metabolism.FA synthesis and FA elongation.acyl-CoA binding protein	Nta.11518	uncharacterized	1.47424	1.9028	-0.58988	-0.161327
11.1.13	lipid metabolism.FA synthesis and FA elongation.acyl-CoA binding protein	Nta.12781	PXMP2/4 family protein 4-like	1.74541	1.19231	0.44655	-0.106546
11.1.13	lipid metabolism.FA synthesis and FA elongation.acyl-CoA binding protein	Nta.17862	uncharacterized	3.42485	4.16055	-0.27309	0.462615
11.1.20	lipid metabolism.FA synthesis and FA elongation.MCD	c3631_at	malonyl-CoA decarboxylase, mitochondrial	2.71977	3.49326	-0.819313	-0.0458238
11.1.30	lipid metabolism.FA synthesis and FA elongation.pyruvate kinase	Nta.192	uncharacterized	1.64607	1.97826	-0.956598	-0.624401
11.1.30	lipid metabolism.FA synthesis and FA elongation.pyruvate kinase	Nta.1036	pyruvate kinase 1, cytosolic-like	1.68784	1.01114	0.405226	-0.271473
11.1.30	lipid metabolism.FA synthesis and FA elongation.pyruvate kinase	Nta.1638	signal recognition particle receptor subunit alpha homolog	1.63395	2.52235	-0.531019	0.357382
11.1.30	lipid metabolism.FA synthesis and FA elongation.pyruvate kinase	Nta.6738	probable fructose-bisphosphate aldolase 3, chloroplastic	1.79025	1.83743	-0.10274	-0.05556
11.1.30	lipid metabolism.FA synthesis and FA elongation.pyruvate kinase	Nta.8559	phytosulfokines 3-like	5.26981	5.24363	0.530308	0.504132
11.1.30	lipid metabolism.FA synthesis and FA elongation.pyruvate kinase	Nta.9177	uncharacterized	2.0898	2.6101	0.274919	0.795221
11.1.30	lipid metabolism.FA synthesis and FA elongation.pyruvate kinase	Nta.12250	uncharacterized	1.32762	1.16287	-0.298175	-0.462921
11.1.30	lipid metabolism.FA synthesis and FA elongation.pyruvate kinase	Nta.15362	plant UBX domain-containing protein 2-like	1.32295	1.81018	-0.0355563	0.451669
11.2.4	lipid metabolism.FA desaturation.omega 6 desaturase	Nta.8353	dolichyl-diphosphooligosaccharide--protein glycosyltransferase subunit 1B-like	1.57804	1.69099	0.427789	0.540739
11.3	lipid metabolism.phospholipid synthesis	Nta.4044	probable protein phosphatase 2C 25	3.26953	3.26239	-0.0543888	-0.0615272
11.3	lipid metabolism.phospholipid synthesis	Nta.11301	dolichol kinase EVAN-like	1.25497	1.45874	0.245362	0.449136
11.3	lipid metabolism.phospholipid synthesis	Nta.16581	beta-glucuronosyltransferase GlcAT14C-like	1.87377	2.60846	-0.144644	0.59005
11.3	lipid metabolism.phospholipid synthesis	Nta.22031	uncharacterized protein At2g40430-like	1.21375	1.26989	0.400265	0.456407
11.3	lipid metabolism.phospholipid synthesis	Nta.22624	probable prolyl 4-hydroxylase 6	2.48137	3.46982	-0.390678	0.597771
11.3	lipid metabolism.phospholipid synthesis	Nta.24770	glycerol-3-phosphate acyltransferase 5-like	1.61202	1.36733	-0.127161	-0.371857
11.3.2	lipid metabolism.phospholipid synthesis.choline kinase	Nta.8285	probable choline kinase 1	3.15869	3.23316	0.0912838	0.165762
11.3.5	lipid metabolism.phospholipid synthesis.diacylglycerol kinase	Nta.5191	diacylglycerol kinase 2	1.96746	2.1903	0.226569	0.449412
11.3.5	lipid metabolism.phospholipid synthesis.diacylglycerol kinase	Nta.7467	diacylglycerol kinase 5-like	1.14402	1.22138	-0.301305	-0.223942
11.3.5	lipid metabolism.phospholipid synthesis.diacylglycerol kinase	Nta.11477	diacylglycerol kinase 7-like	1.33367	2.59115	-0.3303	0.927183
11.3.5	lipid metabolism.phospholipid synthesis.diacylglycerol kinase	Nta.16585	diacylglycerol kinase 5	2.80894	3.15911	0.225721	0.575895
11.4	lipid metabolism.TAG synthesis	Nta.108	oleosin 1-like	2.75995	1.72033	0.920663	-0.118955
11.4	lipid metabolism.TAG synthesis	Nta.3697	diacylglycerol O-acyltransferase 1-like	1.16886	1.10601	0.314528	0.251671
11.4	lipid metabolism.TAG synthesis	Nta.27620	diacylglycerol O-acyltransferase 1-like	1.80402	2.71686	0.067143	0.979978
11.6	lipid metabolism.lipid transfer proteins etc	Nta.16373	non-specific lipid-transfer protein-like protein At2g13820	3.26361	2.15311	0.324719	-0.785783
11.6	lipid metabolism.lipid transfer proteins etc	Nta.22636	non-specific lipid-transfer protein-like	2.24484	2.73019	0.13963	0.624982
11.8	lipid metabolism.exotics (steroids, squalene etc)	Nta.9177	uncharacterized	2.0898	2.6101	0.274919	0.795221
11.8.1	lipid metabolism.exotics (steroids, squalene etc).sphingolipids	Nta.2397	BURP domain-containing protein 3-like	1.36715	2.06823	-0.257515	0.44357
11.8.1	lipid metabolism.exotics (steroids, squalene etc).sphingolipids	Nta.10814	sphinganine C4-monooxygenase 1-like	1.26804	1.7878	-0.4569	0.0628538
11.8.1	lipid metabolism.exotics (steroids, squalene etc).sphingolipids	Nta.15026	uncharacterized	1.95492	3.00329	-0.274554	0.773817
11.8.1	lipid metabolism.exotics (steroids, squalene etc).sphingolipids	Nta.15646	long chain base biosynthesis protein 1-like	1.57299	1.89026	0.057007	0.374278
11.8.1	lipid metabolism.exotics (steroids, squalene etc).sphingolipids	Nta.17580	sphinganine C4-monooxygenase 1-like	1.22914	2.75679	-0.800422	0.727234
11.8.1	lipid metabolism.exotics (steroids, squalene etc).sphingolipids	Nta.22819	sphingosine kinase 2-like	1.50093	1.49421	0.0354743	0.0287484
11.8.1	lipid metabolism.exotics (steroids, squalene etc).sphingolipids	Nta.23005	protein ASC1-like	3.73207	4.86737	-0.809938	0.325358
11.8.1	lipid metabolism.exotics (steroids, squalene etc).sphingolipids	Nta.23240	protein ASC1-like	2.64711	3.20659	-0.349335	0.210142
11.9.2	lipid metabolism.lipid degradation.lipases	Nta.3002	caffeoylshikimate esterase-like	1.89845	1.9065	-0.15607	-0.148017
11.9.2	lipid metabolism.lipid degradation.lipases	Nta.7658	GDSL esterase/lipase At5g03980-like	1.41968	1.29176	0.42245	0.294532
11.9.2	lipid metabolism.lipid degradation.lipases	Nta.8403	protein PLANT CADMIUM RESISTANCE 8-like	3.31027	2.98027	-0.00883053	-0.338832
11.9.2	lipid metabolism.lipid degradation.lipases	Nta.8606	apoptosis-inducing factor homolog A-like	2.46025	2.22664	0.369446	0.135843
11.9.2	lipid metabolism.lipid degradation.lipases	Nta.8867	secoisolariciresinol dehydrogenase-like	5.35658	6.71945	-0.706908	0.655962
11.9.2	lipid metabolism.lipid degradation.lipases	Nta.12082	monoglyceride lipase-like	2.18074	2.03317	-0.820609	-0.96818
11.9.2	lipid metabolism.lipid degradation.lipases	Nta.16734	monoglyceride lipase-like	1.42564	1.9288	-0.0716408	0.43152
11.9.2	lipid metabolism.lipid degradation.lipases	A_95_P164767		1.57909	2.66575	-0.17336	0.913301
11.9.2	lipid metabolism.lipid degradation.lipases	A_95_P043486		1.22973	2.23421	-0.643603	0.360876
11.9.2	lipid metabolism.lipid degradation.lipases	A_95_P084355	short-chain dehydrogenase reductase 2a-like	1.64789	3.16268	-0.527283	0.987507
11.9.2.1	lipid metabolism.lipid degradation.lipases.triacylglycerol lipase	Nta.12842	phospholipase A1-II 1-like	3.76886	3.03644	-0.324451	-1.05687
11.9.2.1	lipid metabolism.lipid degradation.lipases.triacylglycerol lipase	Nta.15749	mitochondrial import inner membrane translocase subunit TIM23-2-like	1.19411	1.03807	0.427637	0.271596
11.9.2.1	lipid metabolism.lipid degradation.lipases.triacylglycerol lipase	Nta.17441	mitochondrial import inner membrane translocase subunit TIM23-2-like	1.99103	1.48357	0.290839	-0.216619
11.9.2.2	lipid metabolism.lipid degradation.lipases.acylglycerol lipase	Nta.22098	caffeoylshikimate esterase-like	3.22002	3.52034	-0.0193162	0.281
11.9.3	lipid metabolism.lipid degradation.lysophospholipases	Nta.9901	cucumber peeling cupredoxin-like	6.97811	7.5734	-0.332981	0.262314
11.9.3	lipid metabolism.lipid degradation.lysophospholipases	Nta.21083	cucumber peeling cupredoxin-like	6.07286	7.44455	-0.781761	0.589927
11.9.3	lipid metabolism.lipid degradation.lysophospholipases	Nta.22345	F-box protein At5g03970-like	1.96603	2.38912	0.396603	0.81969
11.9.3.1	lipid metabolism.lipid degradation.lysophospholipases.phospholipase D	Nta.785	phospholipase D alpha 1	1.25955	1.54702	-0.251568	0.0359102
11.9.3.1	lipid metabolism.lipid degradation.lysophospholipases.phospholipase D	Nta.16236	phospholipase D zeta 1-like	1.40433	1.34372	-0.308908	-0.369521
11.9.3.1	lipid metabolism.lipid degradation.lysophospholipases.phospholipase D	Nta.18423	phospholipase D delta-like	2.12621	3.25848	-0.143925	0.988342
11.9.3.1	lipid metabolism.lipid degradation.lysophospholipases.phospholipase D	Nta.23176	phospholipase D beta 1-like	4.36114	5.483	-0.739082	0.382781
11.9.3.3	lipid metabolism.lipid degradation.lysophospholipases.glycerophosphodiester phosphodiesterase	Nta.10828	glycerophosphodiester phosphodiesterase GDPD1, chloroplastic-like	1.44267	1.13516	0.76743	0.459914
11.9.4.2	lipid metabolism.lipid degradation.beta-oxidation.acyl CoA DH	Nta.12659	acyl-coenzyme A oxidase 4, peroxisomal	1.13357	2.03518	-0.57767	0.323937
11.9.4.3	lipid metabolism.lipid degradation.beta-oxidation.enoyl CoA hydratase	Nta.1900	protein transport protein Sec61 subunit gamma-1-like	1.91663	2.52363	-0.208773	0.398231
11.9.4.3	lipid metabolism.lipid degradation.beta-oxidation.enoyl CoA hydratase	Nta.7395	enoyl-CoA delta isomerase 2, peroxisomal-like	1.3593	2.25203	-0.947616	-0.0548856
11.9.4.3	lipid metabolism.lipid degradation.beta-oxidation.enoyl CoA hydratase	Nta.10157	3-hydroxyisobutyryl-CoA hydrolase-like protein 1, mitochondrial	1.88679	1.29162	-0.00588099	-0.601051
11.9.4.5	lipid metabolism.lipid degradation.beta-oxidation.acyl-CoA thioesterase	Nta.1714	3-ketoacyl-CoA thiolase 2, peroxisomal-like	2.87163	3.49199	-0.279087	0.341266
11.9.4.5	lipid metabolism.lipid degradation.beta-oxidation.acyl-CoA thioesterase	Nta.6487	3-ketoacyl-CoA thiolase 2, peroxisomal-like	2.38616	2.05225	0.167274	-0.166633
11.9.4.9	lipid metabolism.lipid degradation.beta-oxidation.multifunctional	Nta.2178	peroxisomal fatty acid beta-oxidation multifunctional protein AIM1-like	2.06174	2.08836	-0.339297	-0.312674
11.9.4.9	lipid metabolism.lipid degradation.beta-oxidation.multifunctional	Nta.11040	peroxisomal fatty acid beta-oxidation multifunctional protein AIM1-like	1.4321	1.51386	0.472898	0.554663
11.9.4.9	lipid metabolism.lipid degradation.beta-oxidation.multifunctional	Nta.14843	peroxisomal fatty acid beta-oxidation multifunctional protein AIM1-like	3.64341	4.35699	-0.19211	0.521478
12.1.1	N-metabolism.nitrate metabolism.NR	Nta.5446	cytochrome b5-like	2.68414	3.05076	-0.171478	0.195147
12.1.1	N-metabolism.nitrate metabolism.NR	Nta.5721	cytochrome b5-like	2.31016	2.27643	0.25208	0.218341
12.1.1	N-metabolism.nitrate metabolism.NR	Nta.5760	NADH--cytochrome b5 reductase 1	1.35256	1.04082	0.274473	-0.0372739
12.1.1	N-metabolism.nitrate metabolism.NR	Nta.12088	cytochrome b5 isoform A-like	1.54196	1.80593	-0.0521333	0.211838
12.1.1	N-metabolism.nitrate metabolism.NR	Nta.14884	cytochrome b5-like	1.10115	1.2497	-0.0531129	0.0954387
12.1.1	N-metabolism.nitrate metabolism.NR	Nta.18890	cytochrome b5 domain-containing protein RLF-like	1.02884	1.56314	0.14306	0.677352
12.2.1.1	N-metabolism.ammonia metabolism.glutamate synthase.ferredoxin dependent	Nta.12852	glutamate synthase 1 [NADH], chloroplastic	1.91335	1.94828	0.396378	0.431306
12.2.1.2	N-metabolism.ammonia metabolism.glutamate synthase.NADH dependent	Nta.12852	glutamate synthase 1 [NADH], chloroplastic	1.91335	1.94828	0.396378	0.431306
12.2.2	N-metabolism.ammonia metabolism.glutamine synthetase	Nta.7223	glutamine synthetase	2.256	2.72391	-0.301413	0.166497
12.2.2	N-metabolism.ammonia metabolism.glutamine synthetase	Nta.19234	germin-like protein subfamily T member 2	1.70287	2.35669	-0.574572	0.0792465
12.3.1	N-metabolism.N-degradation.glutamate dehydrogenase	Nta.5209	glutamate dehydrogenase B	1.56836	2.62748	-0.961049	0.098075
12.3.1	N-metabolism.N-degradation.glutamate dehydrogenase	Nta.8529	glutamate dehydrogenase A	2.42	1.99531	-0.0183543	-0.443042
13.1.1.1.1	amino acid metabolism.synthesis.central amino acid metabolism.GABA.glutamate decarboxylase	Nta.3992	glutamate decarboxylase 4-like	4.19517	3.54448	-0.147389	-0.79808
13.1.1.1.1	amino acid metabolism.synthesis.central amino acid metabolism.GABA.glutamate decarboxylase	Nta.16529	glutamate decarboxylase-like	2.41587	3.0388	-0.691138	-0.0682096
13.1.1.1.1	amino acid metabolism.synthesis.central amino acid metabolism.GABA.glutamate decarboxylase	Nta.17829	glutamate decarboxylase 4-like	4.18514	4.33146	0.545765	0.692088
13.1.1.1.2	amino acid metabolism.synthesis.central amino acid metabolism.GABA.GABA transaminase	Nta.512	gamma aminobutyrate transaminase 1, mitochondrial	1.46532	1.30491	-0.162523	-0.322941
13.1.1.1.2	amino acid metabolism.synthesis.central amino acid metabolism.GABA.GABA transaminase	Nta.13317	probable LRR receptor-like serine/threonine-protein kinase At1g53430	1.74807	1.98254	0.100344	0.334817
13.1.1.2.1	amino acid metabolism.synthesis.central amino acid metabolism.aspartate.aspartate aminotransferase	Nta.1220	bifunctional aspartate aminotransferase and glutamate/aspartate-prephenate aminotransferase	1.41192	1.20453	0.0586893	-0.148702
13.1.1.2.1	amino acid metabolism.synthesis.central amino acid metabolism.aspartate.aspartate aminotransferase	Nta.1922	aspartate aminotransferase, cytoplasmic	3.3576	2.62601	0.919555	0.187972
13.1.1.2.1	amino acid metabolism.synthesis.central amino acid metabolism.aspartate.aspartate aminotransferase	Nta.17739	aspartate aminotransferase, mitochondrial-like	1.76499	1.54585	0.307782	0.0886391
13.1.3.1	amino acid metabolism.synthesis.aspartate family.asparagine	Nta.12383	NAC domain-containing protein 21/22-like	1.12037	1.31436	-0.467421	-0.273431
13.1.3.1.1	amino acid metabolism.synthesis.aspartate family.asparagine.asparagine synthetase	Nta.3813	asparagine synthetase [glutamine-hydrolyzing]-like	4.12742	3.34047	0.161954	-0.625001
13.1.3.1.1	amino acid metabolism.synthesis.aspartate family.asparagine.asparagine synthetase	Nta.20390	asparagine synthetase [glutamine-hydrolyzing]-like	3.53089	3.24424	0.149257	-0.137391
13.1.3.1.1	amino acid metabolism.synthesis.aspartate family.asparagine.asparagine synthetase	Nta.25105	asparagine synthetase [glutamine-hydrolyzing]-like	2.53325	2.11539	-0.039055	-0.456913
13.1.3.4.11	amino acid metabolism.synthesis.aspartate family.methionine.S-adenosylmethionine synthetase	Nta.979	S-adenosylmethionine synthase 2-like	4.12234	5.05106	-0.723814	0.204906
13.1.3.4.11	amino acid metabolism.synthesis.aspartate family.methionine.S-adenosylmethionine synthetase	Nta.2644	uncharacterized	2.62277	2.69383	0.0786532	0.149719
13.1.3.4.11	amino acid metabolism.synthesis.aspartate family.methionine.S-adenosylmethionine synthetase	Nta.2658	S-adenosylmethionine synthase 1	1.18846	1.24953	-0.0936935	-0.0326227
13.1.3.4.11	amino acid metabolism.synthesis.aspartate family.methionine.S-adenosylmethionine synthetase	Nta.5764	S-adenosylmethionine synthase 1	1.59873	2.44602	-0.364436	0.482854
13.1.3.5.5	amino acid metabolism.synthesis.aspartate family.lysine.diaminopimelate decarboxylase	Nta.1222	ornithine decarboxylase-like	4.6042	4.96835	0.35274	0.716892
13.1.3.6.1.1	amino acid metabolism.synthesis.aspartate family.misc.homoserine.aspartate kinase	Nta.17722	bifunctional aspartokinase/homoserine dehydrogenase 1-like	1.7544	1.2285	0.767943	0.24204
13.1.3.6.1.3	amino acid metabolism.synthesis.aspartate family.misc.homoserine.homoserine dehydrogenase	Nta.17722	bifunctional aspartokinase/homoserine dehydrogenase 1-like	1.7544	1.2285	0.767943	0.24204
13.1.4.1	amino acid metabolism.synthesis.branched chain group.common	Nta.1158	60S ribosomal protein L37a	1.34478	1.1325	0.429264	0.216988
13.1.4.1	amino acid metabolism.synthesis.branched chain group.common	Nta.8314	2-hydroxyacyl-CoA lyase-like	1.74562	1.6864	-0.0437455	-0.10297
13.1.4.1	amino acid metabolism.synthesis.branched chain group.common	Nta.14837	1-aminocyclopropane-1-carboxylate oxidase homolog 1-like	3.91584	3.63999	-0.426857	-0.702707
13.1.4.4	amino acid metabolism.synthesis.branched chain group.leucine specific	Nta.1379	uncharacterized	2.18277	1.29276	0.0343089	-0.855703
13.1.5.2	amino acid metabolism.synthesis.serine-glycine-cysteine group.glycine	Nta.16680	probable low-specificity L-threonine aldolase 1	1.42717	1.24805	-0.517581	-0.696708
13.1.5.3.2	amino acid metabolism.synthesis.serine-glycine-cysteine group.cysteine.SAT	Nta.20772	myosin heavy chain kinase C-like	2.26552	2.55502	-0.415241	-0.125743
13.1.6.1.1	amino acid metabolism.synthesis.aromatic aa.chorismate.3-deoxy-D-arabino-heptulosonate 7-phosphate synthase	Nta.17265	phospho-2-dehydro-3-deoxyheptonate aldolase 1, chloroplastic-like	1.76506	1.68298	-0.651571	-0.73365
13.1.6.1.5	amino acid metabolism.synthesis.aromatic aa.chorismate.shikimate kinase	Nta.1384	probable gluconokinase	1.57708	1.44036	-0.72031	-0.857033
13.1.6.1.7	amino acid metabolism.synthesis.aromatic aa.chorismate.chorismate synthase	Nta.945	chorismate synthase 1, chloroplastic	1.28332	1.55661	-0.519304	-0.246013
13.1.6.1.7	amino acid metabolism.synthesis.aromatic aa.chorismate.chorismate synthase	Nta.2240	serine/threonine-protein kinase HT1-like	2.18336	2.07507	-0.256582	-0.36487
13.1.6.1.7	amino acid metabolism.synthesis.aromatic aa.chorismate.chorismate synthase	Nta.2968	AAA-ATPase At3g28610-like	1.28698	2.32511	-0.65348	0.384647
13.1.6.1.7	amino acid metabolism.synthesis.aromatic aa.chorismate.chorismate synthase	Nta.7223	glutamine synthetase	2.256	2.72391	-0.301413	0.166497
13.1.6.1.7	amino acid metabolism.synthesis.aromatic aa.chorismate.chorismate synthase	Nta.8958	uncharacterized	2.88923	2.65703	0.485629	0.253427
13.1.6.1.7	amino acid metabolism.synthesis.aromatic aa.chorismate.chorismate synthase	Nta.9012	protein HYPER-SENSITIVITY-RELATED 4-like	3.78637	5.20283	-0.631909	0.784552
13.1.6.1.7	amino acid metabolism.synthesis.aromatic aa.chorismate.chorismate synthase	Nta.11702	methyl-CpG-binding domain-containing protein 2-like	1.19642	1.01646	0.146389	-0.0335712
13.1.6.1.10	amino acid metabolism.synthesis.aromatic aa.chorismate.3-dehydroquinate dehydratase/shikimate dehydrogenase	Nta.4103	bifunctional 3-dehydroquinate dehydratase/shikimate dehydrogenase, chloroplastic-like	3.53238	3.86211	-0.384	-0.0542636
13.1.6.2.1	amino acid metabolism.synthesis.aromatic aa.phenylalanine and tyrosine.chorismate mutase	A_95_P044461	chorismate mutase 1, chloroplastic-like	1.80839	1.83776	0.469679	0.499051
13.1.6.3.1	amino acid metabolism.synthesis.aromatic aa.phenylalanine.arogenate dehydratase / prephenate dehydratase	Nta.2270	arogenate dehydratase/prephenate dehydratase 6, chloroplastic-like	2.90165	3.2912	0.0380333	0.427584
13.1.6.4.1	amino acid metabolism.synthesis.aromatic aa.tyrosine.arogenate dehydrogenase / prephenate dehydrogenase	Nta.10739	arogenate dehydrogenase 2, chloroplastic-like	2.74367	2.65609	0.419318	0.331745
13.1.6.4.1	amino acid metabolism.synthesis.aromatic aa.tyrosine.arogenate dehydrogenase / prephenate dehydrogenase	Nta.18169	arogenate dehydrogenase 2, chloroplastic-like	2.67246	2.74177	0.680314	0.749626
13.1.6.4.2	amino acid metabolism.synthesis.aromatic aa.tyrosine.prephenate dehydrogenase	Nta.10739	arogenate dehydrogenase 2, chloroplastic-like	2.74367	2.65609	0.419318	0.331745
13.1.6.4.2	amino acid metabolism.synthesis.aromatic aa.tyrosine.prephenate dehydrogenase	Nta.18169	arogenate dehydrogenase 2, chloroplastic-like	2.67246	2.74177	0.680314	0.749626
13.1.7	amino acid metabolism.synthesis.histidine	Nta.6373	SUMO-conjugating enzyme SCE1-like	1.03112	1.49941	-0.100835	0.367451
13.1.7	amino acid metabolism.synthesis.histidine	Nta.16362	SUMO-conjugating enzyme SCE1	1.73582	1.95566	-0.330384	-0.110544
13.2.2.2	amino acid metabolism.degradation.glutamate family.proline	Nta.2604	probable prolyl 4-hydroxylase 3	1.01718	1.50435	-0.00241954	0.484751
13.2.2.2	amino acid metabolism.degradation.glutamate family.proline	Nta.3313	proline dehydrogenase 2, mitochondrial-like	2.82029	4.07909	-0.589603	0.66919
13.2.2.2	amino acid metabolism.degradation.glutamate family.proline	Nta.8148	probable prolyl 4-hydroxylase 10	1.56435	1.94235	-0.0766233	0.301381
13.2.2.2	amino acid metabolism.degradation.glutamate family.proline	Nta.12488	probable prolyl 4-hydroxylase 4	1.28917	1.29301	-0.0666244	-0.0627843
13.2.2.2	amino acid metabolism.degradation.glutamate family.proline	Nta.22624	probable prolyl 4-hydroxylase 6	2.48137	3.46982	-0.390678	0.597771
13.2.2.2	amino acid metabolism.degradation.glutamate family.proline	Nta.24148	probable prolyl 4-hydroxylase 10	2.4369	2.95895	-0.10468	0.417362
13.2.2.3	amino acid metabolism.degradation.glutamate family.arginine	Nta.5221	arginine decarboxylase-like	1.83193	3.16175	-0.632669	0.697154
13.2.3.4	amino acid metabolism.degradation.aspartate family.methionine	Nta.22343	uncharacterized	2.89196	3.90635	-0.372607	0.641784
13.2.3.5	amino acid metabolism.degradation.aspartate family.lysine	Nta.6999	acetyl-CoA acetyltransferase, cytosolic 1	1.27082	1.63025	-0.194292	0.165139
13.2.3.5	amino acid metabolism.degradation.aspartate family.lysine	Nta.7395	enoyl-CoA delta isomerase 2, peroxisomal-like	1.3593	2.25203	-0.947616	-0.0548856
13.2.3.5	amino acid metabolism.degradation.aspartate family.lysine	Nta.9830	acetyl-CoA acetyltransferase, cytosolic 1-like	2.46846	2.56228	-0.163018	-0.069201
13.2.3.5	amino acid metabolism.degradation.aspartate family.lysine	Nta.10157	3-hydroxyisobutyryl-CoA hydrolase-like protein 1, mitochondrial	1.88679	1.29162	-0.00588099	-0.601051
13.2.4.1	amino acid metabolism.degradation.branched chain group.shared	Nta.1714	3-ketoacyl-CoA thiolase 2, peroxisomal-like	2.87163	3.49199	-0.279087	0.341266
13.2.4.1	amino acid metabolism.degradation.branched chain group.shared	Nta.6487	3-ketoacyl-CoA thiolase 2, peroxisomal-like	2.38616	2.05225	0.167274	-0.166633
13.2.4.1	amino acid metabolism.degradation.branched chain group.shared	Nta.7395	enoyl-CoA delta isomerase 2, peroxisomal-like	1.3593	2.25203	-0.947616	-0.0548856
13.2.4.1	amino acid metabolism.degradation.branched chain group.shared	Nta.10157	3-hydroxyisobutyryl-CoA hydrolase-like protein 1, mitochondrial	1.88679	1.29162	-0.00588099	-0.601051
13.2.4.4	amino acid metabolism.degradation.branched chain group.leucine	Nta.12659	acyl-coenzyme A oxidase 4, peroxisomal	1.13357	2.03518	-0.57767	0.323937
13.2.4.5	amino acid metabolism.degradation.branched chain group.isoleucine	Nta.1714	3-ketoacyl-CoA thiolase 2, peroxisomal-like	2.87163	3.49199	-0.279087	0.341266
13.2.4.5	amino acid metabolism.degradation.branched chain group.isoleucine	Nta.6487	3-ketoacyl-CoA thiolase 2, peroxisomal-like	2.38616	2.05225	0.167274	-0.166633
13.2.4.5	amino acid metabolism.degradation.branched chain group.isoleucine	Nta.6999	acetyl-CoA acetyltransferase, cytosolic 1	1.27082	1.63025	-0.194292	0.165139
13.2.4.5	amino acid metabolism.degradation.branched chain group.isoleucine	Nta.9830	acetyl-CoA acetyltransferase, cytosolic 1-like	2.46846	2.56228	-0.163018	-0.069201
13.2.5.2	amino acid metabolism.degradation.serine-glycine-cysteine group.glycine	Nta.16680	probable low-specificity L-threonine aldolase 1	1.42717	1.24805	-0.517581	-0.696708
13.2.6.2	amino acid metabolism.degradation.aromatic aa.tyrosine	Nta.1220	bifunctional aspartate aminotransferase and glutamate/aspartate-prephenate aminotransferase	1.41192	1.20453	0.0586893	-0.148702
13.2.6.2	amino acid metabolism.degradation.aromatic aa.tyrosine	Nta.5814	acylpyruvase FAHD1, mitochondrial-like	1.51399	1.42544	-0.0946411	-0.183192
13.2.6.3	amino acid metabolism.degradation.aromatic aa.tryptophan	Nta.6999	acetyl-CoA acetyltransferase, cytosolic 1	1.27082	1.63025	-0.194292	0.165139
13.2.6.3	amino acid metabolism.degradation.aromatic aa.tryptophan	Nta.7395	enoyl-CoA delta isomerase 2, peroxisomal-like	1.3593	2.25203	-0.947616	-0.0548856
13.2.6.3	amino acid metabolism.degradation.aromatic aa.tryptophan	Nta.9830	acetyl-CoA acetyltransferase, cytosolic 1-like	2.46846	2.56228	-0.163018	-0.069201
13.2.6.3	amino acid metabolism.degradation.aromatic aa.tryptophan	Nta.10157	3-hydroxyisobutyryl-CoA hydrolase-like protein 1, mitochondrial	1.88679	1.29162	-0.00588099	-0.601051
13.2.7	amino acid metabolism.degradation.histidine	Nta.5535	uncharacterized	2.12558	2.59003	0.0390738	0.503528
13.2.7	amino acid metabolism.degradation.histidine	Nta.8084	histidine decarboxylase-like	7.55917	7.54345	0.248487	0.232767
13.2.7	amino acid metabolism.degradation.histidine	Nta.12749	histidine decarboxylase-like	5.71665	5.08787	-0.235221	-0.863999
13.2.7	amino acid metabolism.degradation.histidine	Nta.22289	histidine decarboxylase-like	4.14974	4.85362	-0.962653	-0.258776
13.99	amino acid metabolism.misc	Nta.561	methylthioribose kinase-like	1.06433	1.09712	0.124312	0.157098
14.1	S-assimilation.APS	Nta.14824	ATP sulfurylase 1, chloroplastic-like	4.29051	3.76302	0.196962	-0.330528
15	metal handling	Nta.6601	uncharacterized	3.80877	2.9888	0.703108	-0.116862
15	metal handling	Nta.12710	uncharacterized	1.92258	2.20927	-0.0647221	0.221968
15	metal handling	Nta.14822	uncharacterized	1.99147	1.89544	0.117403	0.0213782
15.2	metal handling.binding, chelation and storage	Nta.979	S-adenosylmethionine synthase 2-like	4.12234	5.05106	-0.723814	0.204906
15.2	metal handling.binding, chelation and storage	Nta.2644	uncharacterized	2.62277	2.69383	0.0786532	0.149719
15.2	metal handling.binding, chelation and storage	Nta.2658	S-adenosylmethionine synthase 1	1.18846	1.24953	-0.0936935	-0.0326227
15.2	metal handling.binding, chelation and storage	Nta.5764	S-adenosylmethionine synthase 1	1.59873	2.44602	-0.364436	0.482854
15.2	metal handling.binding, chelation and storage	Nta.6820	nectarin-1-like	2.20978	3.22628	-0.870572	0.145932
15.2	metal handling.binding, chelation and storage	Nta.8273	uncharacterized	1.89977	1.60299	0.0977074	-0.199077
15.2	metal handling.binding, chelation and storage	Nta.8960	heavy metal-associated isoprenylated plant protein 3-like	1.02425	1.42218	-0.354327	0.0436054
15.2	metal handling.binding, chelation and storage	Nta.23230	nectarin-1-like	2.76178	2.12401	0.129283	-0.50848
16.1	secondary metabolism.isoprenoids	Nta.6414	REF/SRPP-like protein At3g05500	2.356	3.04676	-0.018082	0.672683
16.1	secondary metabolism.isoprenoids	Nta.8021	protein Shroom-like	4.25893	3.93544	-0.115624	-0.439116
16.1.1	secondary metabolism.isoprenoids.non-mevalonate pathway	A_95_P036573	uncharacterized	1.58526	1.42491	0.708241	0.547895
16.1.2.1	secondary metabolism.isoprenoids.mevalonate pathway.acetyl-CoA C-acyltransferase	Nta.6999	acetyl-CoA acetyltransferase, cytosolic 1	1.27082	1.63025	-0.194292	0.165139
16.1.2.1	secondary metabolism.isoprenoids.mevalonate pathway.acetyl-CoA C-acyltransferase	Nta.9830	acetyl-CoA acetyltransferase, cytosolic 1-like	2.46846	2.56228	-0.163018	-0.069201
16.1.2.3	secondary metabolism.isoprenoids.mevalonate pathway.HMG-CoA reductase	Nta.3902	3-hydroxy-3-methylglutaryl-coenzyme A reductase-like	5.33682	6.9188	-0.866947	0.715028
16.1.2.4	secondary metabolism.isoprenoids.mevalonate pathway.mevalonate kinase	Nta.15496	mevalonate kinase-like	1.42863	2.07455	-0.246594	0.399321
16.1.2.5	secondary metabolism.isoprenoids.mevalonate pathway.phosphomevalonate kinase	Nta.10654	phosphomevalonate kinase-like	1.73879	1.6306	0.218975	0.110777
16.1.2.6	secondary metabolism.isoprenoids.mevalonate pathway.mevalonate diphosphate decarboxylase	Nta.14829	diphosphomevalonate decarboxylase MVD2-like	1.35177	1.51733	0.0736849	0.23925
16.1.2.6	secondary metabolism.isoprenoids.mevalonate pathway.mevalonate diphosphate decarboxylase	Nta.15898	diphosphomevalonate decarboxylase-like	1.10282	1.02581	0.222021	0.145005
16.1.2.7	secondary metabolism.isoprenoids.mevalonate pathway.isopentenyl pyrophosphate:dimethyllallyl pyrophosphate isomerase	Nta.1897	isopentenyl-diphosphate Delta-isomerase I-like	3.08132	3.644	-0.673835	-0.111156
16.1.2.9	secondary metabolism.isoprenoids.mevalonate pathway.farnesyl pyrophosphate synthetase	Nta.3584	farnesyl pyrophosphate synthase 1-like	1.6499	1.89608	0.149458	0.39564
16.1.2.9	secondary metabolism.isoprenoids.mevalonate pathway.farnesyl pyrophosphate synthetase	Nta.22548	farnesyl pyrophosphate synthase 1-like	2.83569	2.82229	-0.465454	-0.478862
16.1.4.21	secondary metabolism.isoprenoids.carotenoids.violaxanthin de-epoxidase	Nta.9101	5-epi-aristolochene synthase-like	3.92296	4.75479	-0.348867	0.482964
16.1.4.21	secondary metabolism.isoprenoids.carotenoids.violaxanthin de-epoxidase	Nta.9721	5-epi-aristolochene synthase-like	5.57764	7.07836	-0.984758	0.515963
16.1.5	secondary metabolism.isoprenoids.terpenoids	Nta.3347	myosin-9-like	1.20089	1.96068	-0.177611	0.582179
16.1.5	secondary metabolism.isoprenoids.terpenoids	Nta.4054	CDPK-related kinase 4-like	2.45753	3.01059	-0.445287	0.107778
16.1.5	secondary metabolism.isoprenoids.terpenoids	Nta.8098	dehydrodolichyl diphosphate synthase 6-like	1.99712	2.77741	0.00960177	0.789891
16.1.5	secondary metabolism.isoprenoids.terpenoids	Nta.8818	(-)-camphene/tricyclene synthase, chloroplastic-like	2.44343	1.81651	0.368176	-0.258742
16.1.5	secondary metabolism.isoprenoids.terpenoids	Nta.8923	programmed cell death 6-interacting protein-like	1.16975	1.00569	0.126233	-0.0378278
16.1.5	secondary metabolism.isoprenoids.terpenoids	Nta.9101	5-epi-aristolochene synthase-like	3.92296	4.75479	-0.348867	0.482964
16.1.5	secondary metabolism.isoprenoids.terpenoids	Nta.9721	5-epi-aristolochene synthase-like	5.57764	7.07836	-0.984758	0.515963
16.2	secondary metabolism.phenylpropanoids	Nta.206	nicotinamidase 1-like	1.69647	1.6349	-0.0924	-0.153966
16.2	secondary metabolism.phenylpropanoids	Nta.3548	benzyl alcohol O-benzoyltransferase	3.90848	5.37735	-0.842959	0.625915
16.2	secondary metabolism.phenylpropanoids	Nta.6131	NADPH--cytochrome P450 reductase-like	1.33461	1.77634	-0.683383	-0.24165
16.2	secondary metabolism.phenylpropanoids	Nta.7216	spermidine coumaroyl-CoA acyltransferase-like	2.20017	2.71958	-0.064603	0.454804
16.2	secondary metabolism.phenylpropanoids	Nta.8031	uncharacterized acetyltransferase At3g50280-like	4.9053	5.69359	-0.454984	0.333308
16.2	secondary metabolism.phenylpropanoids	Nta.8249	bifunctional riboflavin biosynthesis protein RIBA 1, chloroplastic	2.58123	1.83914	0.548449	-0.193635
16.2	secondary metabolism.phenylpropanoids	Nta.8310	deacetylvindoline O-acetyltransferase-like	2.5805	2.63942	0.0277694	0.0866961
16.2	secondary metabolism.phenylpropanoids	Nta.8911	nicotinamidase 1-like	1.28735	1.75544	-0.320603	0.147487
16.2	secondary metabolism.phenylpropanoids	Nta.9924	uncharacterized acetyltransferase At3g50280-like	7.86137	8.04564	-0.0249357	0.159329
16.2	secondary metabolism.phenylpropanoids	Nta.15172	bifunctional riboflavin biosynthesis protein RIBA 1, chloroplastic	2.38976	2.4673	0.416214	0.493753
16.2	secondary metabolism.phenylpropanoids	Nta.18890	cytochrome b5 domain-containing protein RLF-like	1.02884	1.56314	0.14306	0.677352
16.2	secondary metabolism.phenylpropanoids	A_95_P143067	omega-hydroxypalmitate O-feruloyl transferase-like	1.44044	2.45683	-0.642301	0.374087
16.2.1.2	secondary metabolism.phenylpropanoids.lignin biosynthesis.C4H	Nta.75	tyramine N-feruloyltransferase 10/30	7.18622	7.96803	-0.319785	0.462023
16.2.1.2	secondary metabolism.phenylpropanoids.lignin biosynthesis.C4H	Nta.9881	tyramine N-feruloyltransferase 4/11	6.41117	6.72425	-0.386225	-0.0731435
16.2.1.3	secondary metabolism.phenylpropanoids.lignin biosynthesis.4CL	Nta.3550	4-coumarate--CoA ligase 2	1.36477	1.66553	-0.348738	-0.0479737
16.2.1.3	secondary metabolism.phenylpropanoids.lignin biosynthesis.4CL	Nta.6834	4-coumarate--CoA ligase 1	1.1484	1.48527	-0.595515	-0.25865
16.2.1.3	secondary metabolism.phenylpropanoids.lignin biosynthesis.4CL	Nta.15174	uncharacterized	1.29776	1.63	0.47771	0.809955
16.2.1.3	secondary metabolism.phenylpropanoids.lignin biosynthesis.4CL	Nta.23377	ankyrin-1-like	2.04223	1.98893	0.289776	0.236467
16.2.1.4	secondary metabolism.phenylpropanoids.lignin biosynthesis.HCT	Nta.3901	shikimate O-hydroxycinnamoyltransferase	2.75341	2.96783	-0.178506	0.0359127
16.2.1.4	secondary metabolism.phenylpropanoids.lignin biosynthesis.HCT	Nta.5136	shikimate O-hydroxycinnamoyltransferase-like	3.29579	3.65449	-0.55449	-0.195791
16.2.1.4	secondary metabolism.phenylpropanoids.lignin biosynthesis.HCT	Nta.6922	shikimate O-hydroxycinnamoyltransferase-like	1.17675	1.8759	-0.871062	-0.171911
16.2.1.4	secondary metabolism.phenylpropanoids.lignin biosynthesis.HCT	Nta.8377	agmatine coumaroyltransferase-2-like	3.61374	2.6887	0.235999	-0.689041
16.2.1.5	secondary metabolism.phenylpropanoids.lignin biosynthesis.C3H	Nta.1171	cytochrome P450 98A2-like	1.66286	1.97714	-0.28454	0.0297422
16.2.1.5	secondary metabolism.phenylpropanoids.lignin biosynthesis.C3H	Nta.3844	cytochrome P450 71A1-like	2.96196	2.6839	-0.111523	-0.389587
16.2.1.5	secondary metabolism.phenylpropanoids.lignin biosynthesis.C3H	Nta.8721	flavonoid 3'-monooxygenase-like	5.1296	4.32048	0.338525	-0.470594
16.2.1.6	secondary metabolism.phenylpropanoids.lignin biosynthesis.CCoAOMT	Nta.7280	axoneme-associated protein mst101(2)-like	1.1176	1.13425	0.0252486	0.0419042
16.2.1.7	secondary metabolism.phenylpropanoids.lignin biosynthesis.CCR1	A_95_P147257	tetraketide alpha-pyrone reductase 1	1.77606	2.4371	0.256586	0.917627
16.2.1.8	secondary metabolism.phenylpropanoids.lignin biosynthesis.F5H	Nta.8867	secoisolariciresinol dehydrogenase-like	5.35658	6.71945	-0.706908	0.655962
16.2.1.8	secondary metabolism.phenylpropanoids.lignin biosynthesis.F5H	Nta.9268	cytochrome P450 CYP736A12-like	2.10803	2.99477	-0.330663	0.55608
16.2.1.8	secondary metabolism.phenylpropanoids.lignin biosynthesis.F5H	Nta.15336	pectinesterase 1-like	1.72117	1.76855	0.368581	0.415961
16.2.1.8	secondary metabolism.phenylpropanoids.lignin biosynthesis.F5H	A_95_P043486		1.22973	2.23421	-0.643603	0.360876
16.2.1.8	secondary metabolism.phenylpropanoids.lignin biosynthesis.F5H	A_95_P084355	short-chain dehydrogenase reductase 2a-like	1.64789	3.16268	-0.527283	0.987507
16.2.1.9	secondary metabolism.phenylpropanoids.lignin biosynthesis.COMT	Nta.5413	caffeic acid 3-O-methyltransferase-like	4.06742	3.57195	-0.314594	-0.810069
16.2.1.9	secondary metabolism.phenylpropanoids.lignin biosynthesis.COMT	Nta.7617	caffeic acid 3-O-methyltransferase-like	2.42294	2.70559	-0.574184	-0.291534
16.2.1.10	secondary metabolism.phenylpropanoids.lignin biosynthesis.CAD	Nta.2	probable mannitol dehydrogenase	1.85263	1.85586	-0.911677	-0.908448
16.2.1.10	secondary metabolism.phenylpropanoids.lignin biosynthesis.CAD	Nta.5224	8-hydroxygeraniol dehydrogenase-like	3.66101	3.5952	-0.288504	-0.354317
16.2.1.10	secondary metabolism.phenylpropanoids.lignin biosynthesis.CAD	Nta.8926	probable cinnamyl alcohol dehydrogenase 6	3.00343	4.17399	-0.456629	0.713926
16.2.1.10	secondary metabolism.phenylpropanoids.lignin biosynthesis.CAD	Nta.8991	probable cinnamyl alcohol dehydrogenase 6	3.30049	4.44126	-0.594281	0.546489
16.2.1.10	secondary metabolism.phenylpropanoids.lignin biosynthesis.CAD	Nta.9143	EGF domain-specific O-linked N-acetylglucosamine transferase-like	1.9369	1.3947	-0.221632	-0.763835
16.2.1.10	secondary metabolism.phenylpropanoids.lignin biosynthesis.CAD	Nta.17158	EGF domain-specific O-linked N-acetylglucosamine transferase-like	3.20301	3.64539	-0.393366	0.0490128
16.4.1	secondary metabolism.N misc.alkaloid-like	Nta.4044	probable protein phosphatase 2C 25	3.26953	3.26239	-0.0543888	-0.0615272
16.4.1	secondary metabolism.N misc.alkaloid-like	Nta.4629	reticuline oxidase-like protein	3.68815	3.96297	-0.452164	-0.177343
16.4.1	secondary metabolism.N misc.alkaloid-like	Nta.8860	flavin-dependent oxidoreductase FOX2-like	4.10089	5.47996	-0.735685	0.643394
16.4.1	secondary metabolism.N misc.alkaloid-like	Nta.9053	sugar transport protein 13-like	3.28327	4.09553	-0.625929	0.186338
16.4.1	secondary metabolism.N misc.alkaloid-like	Nta.15294	reticuline oxidase-like protein	4.18637	3.4769	-0.0329849	-0.742452
16.4.2	secondary metabolism.N misc.betaine	Nta.1190	protein EDS1L-like	1.3589	1.68738	-0.439802	-0.111321
16.4.2	secondary metabolism.N misc.betaine	Nta.19738	protein EDS1L-like	1.16488	2.12118	-0.448172	0.508126
16.4.3.1	secondary metabolism.N misc.cyanogenic glycosides.cyanase	Nta.6404	cyanate hydratase	3.73011	2.77674	0.0832186	-0.870158
16.7	secondary metabolism.wax	Nta.8021	protein Shroom-like	4.25893	3.93544	-0.115624	-0.439116
16.8.1	secondary metabolism.flavonoids.anthocyanins	Nta.19577	cytochrome b-c1 complex subunit Rieske-5, mitochondrial	1.13141	1.18454	-0.0532385	-0.000103924
16.8.1.12	secondary metabolism.flavonoids.anthocyanins.anthocyanidin 3-O-glucosyltransferase	Nta.1347	UDP-glycosyltransferase 91C1-like	2.30072	3.22453	-0.625437	0.298369
16.8.1.12	secondary metabolism.flavonoids.anthocyanins.anthocyanidin 3-O-glucosyltransferase	Nta.23214	beta-D-glucosyl crocetin beta-1,6-glucosyltransferase-like	4.8109	5.00756	-0.0742038	0.122462
16.8.1.21	secondary metabolism.flavonoids.anthocyanins.anthocyanin 5-aromatic acyltransferase	Nta.7062	anthocyanin 5-aromatic acyltransferase-like	4.11782	4.77443	-0.611262	0.0453458
16.8.2	secondary metabolism.flavonoids.chalcones	Nta.764	aldo-keto reductase family 4 member C10-like	1.47816	1.22477	-0.439913	-0.693301
16.8.2	secondary metabolism.flavonoids.chalcones	Nta.18955	fatty-acid-binding protein 2-like	3.37545	3.98681	-0.201373	0.409989
16.8.3	secondary metabolism.flavonoids.dihydroflavonols	Nta.2850	pectinesterase/pectinesterase inhibitor U1	1.74671	2.19042	0.118954	0.562664
16.8.3	secondary metabolism.flavonoids.dihydroflavonols	Nta.3844	cytochrome P450 71A1-like	2.96196	2.6839	-0.111523	-0.389587
16.8.3	secondary metabolism.flavonoids.dihydroflavonols	Nta.7127	pectinesterase/pectinesterase inhibitor U1-like	1.52759	1.19002	0.195067	-0.142498
16.8.3	secondary metabolism.flavonoids.dihydroflavonols	Nta.8704	UDP-glycosyltransferase 73C4-like	5.27961	5.46003	-0.481856	-0.301442
16.8.3	secondary metabolism.flavonoids.dihydroflavonols	Nta.8721	flavonoid 3'-monooxygenase-like	5.1296	4.32048	0.338525	-0.470594
16.8.3	secondary metabolism.flavonoids.dihydroflavonols	Nta.8850	anthocyanidin 3-O-glucosyltransferase 2-like	3.25979	3.46823	-0.200826	0.00761916
16.8.3	secondary metabolism.flavonoids.dihydroflavonols	Nta.9268	cytochrome P450 CYP736A12-like	2.10803	2.99477	-0.330663	0.55608
16.8.3	secondary metabolism.flavonoids.dihydroflavonols	Nta.10491	anthocyanidin 3-O-glucosyltransferase 2-like	1.22212	1.59512	0.108487	0.481486
16.8.3	secondary metabolism.flavonoids.dihydroflavonols	Nta.15038	cytochrome P450 82C2-like	2.67013	1.86438	0.0684122	-0.737339
16.8.3	secondary metabolism.flavonoids.dihydroflavonols	Nta.22369	TOM1-like protein 2	2.14891	2.28667	-0.0137104	0.124056
16.8.3	secondary metabolism.flavonoids.dihydroflavonols	Nta.22431	geraniol 8-hydroxylase-like	2.60689	2.20138	-0.139891	-0.545396
16.8.3	secondary metabolism.flavonoids.dihydroflavonols	Nta.23201	UDP-glycosyltransferase 73C4-like	2.73746	2.65698	-0.439015	-0.5195
16.8.3	secondary metabolism.flavonoids.dihydroflavonols	A_95_P147257	tetraketide alpha-pyrone reductase 1	1.77606	2.4371	0.256586	0.917627
16.8.4	secondary metabolism.flavonoids.flavonols	Nta.1887	mitochondrial import inner membrane translocase subunit Tim13-like	1.91274	1.37319	0.496821	-0.042731
16.8.4	secondary metabolism.flavonoids.flavonols	Nta.4124	UDP-glycosyltransferase 73C3-like	2.42266	2.40689	-0.844536	-0.860307
16.10	secondary metabolism.simple phenols	Nta.15252	L-ascorbate oxidase-like	3.20915	3.98743	-0.365149	0.413125
17.1.1	hormone metabolism.abscisic acid.synthesis-degradation	Nta.8850	anthocyanidin 3-O-glucosyltransferase 2-like	3.25979	3.46823	-0.200826	0.00761916
17.1.3	hormone metabolism.abscisic acid.induced-regulated-responsive-activated	Nta.116	carrot ABA-induced in somatic embryos 3-like	3.49422	3.80463	-0.418984	-0.108571
17.1.3	hormone metabolism.abscisic acid.induced-regulated-responsive-activated	Nta.7974	protein phosphatase 2C 37-like	3.31764	3.32418	-0.306769	-0.300221
17.1.3	hormone metabolism.abscisic acid.induced-regulated-responsive-activated	Nta.8054	GEM-like protein 5	2.00887	2.68021	-0.400538	0.270801
17.1.3	hormone metabolism.abscisic acid.induced-regulated-responsive-activated	Nta.16350	GLABRA2 expression modulator-like	1.951	2.02079	0.157387	0.227178
17.2.1	hormone metabolism.auxin.synthesis-degradation	Nta.4107	crocetin glucosyltransferase, chloroplastic-like	1.47255	1.1254	-0.0873835	-0.434527
17.2.2	hormone metabolism.auxin.signal transduction	Nta.3467	ABC transporter B family member 11-like	3.0447	2.68863	0.555155	0.199079
17.2.2	hormone metabolism.auxin.signal transduction	Nta.4308	auxin response factor 7-like	2.6215	3.07494	-0.248959	0.204474
17.2.2	hormone metabolism.auxin.signal transduction	Nta.5195	ABC transporter B family member 11-like	3.16046	2.90016	0.424024	0.163725
17.2.2	hormone metabolism.auxin.signal transduction	Nta.8070	uncharacterized transporter C5D6.04-like	4.12749	4.65113	-0.769133	-0.245499
17.2.2	hormone metabolism.auxin.signal transduction	Nta.8215	uncharacterized transporter C5D6.04-like	4.73672	5.16023	-0.388817	0.034688
17.2.2	hormone metabolism.auxin.signal transduction	Nta.9961	ABC transporter B family member 15-like	1.92212	1.78973	0.611426	0.479036
17.2.2	hormone metabolism.auxin.signal transduction	Nta.15433	uncharacterized protein At1g04910-like	1.14099	1.2654	-0.122614	0.00179515
17.2.2	hormone metabolism.auxin.signal transduction	Nta.17640	auxin response factor 1-like	1.84351	1.9296	-0.899267	-0.813178
17.2.2	hormone metabolism.auxin.signal transduction	Nta.18049	uncharacterized protein At1g04910-like	2.91372	3.49118	-0.927554	-0.350093
17.2.2	hormone metabolism.auxin.signal transduction	Nta.20276	auxin response factor 1-like	2.30246	2.64987	0.0216583	0.369073
17.2.2	hormone metabolism.auxin.signal transduction	Nta.21927	uncharacterized	1.37305	1.09405	0.560976	0.281975
17.2.2	hormone metabolism.auxin.signal transduction	Nta.23235	uncharacterized transporter C5D6.04-like	4.83868	4.83477	-0.468507	-0.472414
17.2.3	hormone metabolism.auxin.induced-regulated-responsive-activated	Nta.801	stem-specific protein TSJT1-like	1.10204	1.54694	-0.273036	0.171859
17.2.3	hormone metabolism.auxin.induced-regulated-responsive-activated	Nta.1384	probable gluconokinase	1.57708	1.44036	-0.72031	-0.857033
17.2.3	hormone metabolism.auxin.induced-regulated-responsive-activated	Nta.2101	uncharacterized	2.71983	3.33025	-0.225026	0.385394
17.2.3	hormone metabolism.auxin.induced-regulated-responsive-activated	Nta.2390	auxin-induced protein 6B-like	3.75689	3.8836	0.0208711	0.147585
17.2.3	hormone metabolism.auxin.induced-regulated-responsive-activated	Nta.2596	auxin-responsive protein IAA26-like	1.15923	1.19233	-0.276881	-0.243779
17.2.3	hormone metabolism.auxin.induced-regulated-responsive-activated	Nta.3674	auxin-responsive protein IAA4-like	1.52477	1.96135	-0.400548	0.0360333
17.2.3	hormone metabolism.auxin.induced-regulated-responsive-activated	Nta.5372	cytochrome b561 and DOMON domain-containing protein At3g25290-like	3.15083	3.36909	-0.0804574	0.137802
17.2.3	hormone metabolism.auxin.induced-regulated-responsive-activated	Nta.8909	auxin-responsive protein SAUR32-like	1.8327	2.25182	-0.303068	0.116053
17.2.3	hormone metabolism.auxin.induced-regulated-responsive-activated	Nta.9137	auxin-responsive protein SAUR36-like	1.91472	2.29257	-0.352156	0.0256877
17.2.3	hormone metabolism.auxin.induced-regulated-responsive-activated	Nta.11477	diacylglycerol kinase 7-like	1.33367	2.59115	-0.3303	0.927183
17.2.3	hormone metabolism.auxin.induced-regulated-responsive-activated	Nta.12771	beta-glucuronosyltransferase GlcAT14B-like	1.5821	1.98737	-0.343501	0.0617624
17.2.3	hormone metabolism.auxin.induced-regulated-responsive-activated	Nta.14842	auxin-induced protein PCNT115-like	2.57435	2.82238	0.189207	0.43724
17.2.3	hormone metabolism.auxin.induced-regulated-responsive-activated	Nta.15433	uncharacterized protein At1g04910-like	1.14099	1.2654	-0.122614	0.00179515
17.2.3	hormone metabolism.auxin.induced-regulated-responsive-activated	Nta.15541	auxin response factor 5-like	2.19781	1.42983	0.252554	-0.515424
17.2.3	hormone metabolism.auxin.induced-regulated-responsive-activated	Nta.18049	uncharacterized protein At1g04910-like	2.91372	3.49118	-0.927554	-0.350093
17.2.3	hormone metabolism.auxin.induced-regulated-responsive-activated	Nta.19371	beta-glucuronosyltransferase GlcAT14B-like	1.67213	1.53108	-0.634607	-0.77565
17.2.3	hormone metabolism.auxin.induced-regulated-responsive-activated	Nta.21811	probable indole-3-acetic acid-amido synthetase GH3.1	4.511	4.76013	-0.00803757	0.241091
17.2.3	hormone metabolism.auxin.induced-regulated-responsive-activated	A_95_P094578	auxin-responsive protein SAUR19-like	3.99093	3.97396	0.0784456	0.0614825
17.3.1	hormone metabolism.brassinosteroid.synthesis-degradation	Nta.4124	UDP-glycosyltransferase 73C3-like	2.42266	2.40689	-0.844536	-0.860307
17.3.1.1.1	hormone metabolism.brassinosteroid.synthesis-degradation.BRs.DET2	Nta.1190	protein EDS1L-like	1.3589	1.68738	-0.439802	-0.111321
17.3.1.1.1	hormone metabolism.brassinosteroid.synthesis-degradation.BRs.DET2	Nta.5625	cytochrome c	2.77355	2.30223	-0.658361	-1.12969
17.3.1.1.1	hormone metabolism.brassinosteroid.synthesis-degradation.BRs.DET2	Nta.6240	cytochrome c	2.21614	1.79858	0.214183	-0.203384
17.3.1.1.1	hormone metabolism.brassinosteroid.synthesis-degradation.BRs.DET2	Nta.6820	nectarin-1-like	2.20978	3.22628	-0.870572	0.145932
17.3.1.1.1	hormone metabolism.brassinosteroid.synthesis-degradation.BRs.DET2	Nta.7506	protein disulfide isomerase-like 2-3	1.7299	2.19178	0.248666	0.710539
17.3.1.1.1	hormone metabolism.brassinosteroid.synthesis-degradation.BRs.DET2	Nta.8926	probable cinnamyl alcohol dehydrogenase 6	3.00343	4.17399	-0.456629	0.713926
17.3.1.1.1	hormone metabolism.brassinosteroid.synthesis-degradation.BRs.DET2	Nta.8991	probable cinnamyl alcohol dehydrogenase 6	3.30049	4.44126	-0.594281	0.546489
17.3.1.1.1	hormone metabolism.brassinosteroid.synthesis-degradation.BRs.DET2	Nta.17169	uncharacterized	1.46889	1.92756	-0.171474	0.287196
17.3.1.1.1	hormone metabolism.brassinosteroid.synthesis-degradation.BRs.DET2	Nta.19738	protein EDS1L-like	1.16488	2.12118	-0.448172	0.508126
17.3.1.1.1	hormone metabolism.brassinosteroid.synthesis-degradation.BRs.DET2	Nta.19753	beta-glucosidase 12-like	3.56831	2.57753	0.409643	-0.581137
17.3.1.1.1	hormone metabolism.brassinosteroid.synthesis-degradation.BRs.DET2	Nta.21613	mitochondrial import inner membrane translocase subunit Tim9	1.99505	1.17275	0.758184	-0.064113
17.3.1.1.1	hormone metabolism.brassinosteroid.synthesis-degradation.BRs.DET2	Nta.22345	F-box protein At5g03970-like	1.96603	2.38912	0.396603	0.81969
17.3.1.1.1	hormone metabolism.brassinosteroid.synthesis-degradation.BRs.DET2	Nta.23230	nectarin-1-like	2.76178	2.12401	0.129283	-0.50848
17.3.1.1.1	hormone metabolism.brassinosteroid.synthesis-degradation.BRs.DET2	Nta.23247	premnaspirodiene oxygenase-like	3.47489	2.8501	-0.0439376	-0.668734
17.3.1.1.1	hormone metabolism.brassinosteroid.synthesis-degradation.BRs.DET2	Nta.24388	uncharacterized	1.73929	1.86749	-0.203417	-0.0752116
17.3.1.1.1	hormone metabolism.brassinosteroid.synthesis-degradation.BRs.DET2	A_95_P142472	bifunctional epoxide hydrolase 2-like	2.95534	2.16885	0.56325	-0.223248
17.3.1.1.5	hormone metabolism.brassinosteroid.synthesis-degradation.BRs.metabolic regulation	Nta.8016	cytochrome P450 CYP72A219-like	3.4417	3.98109	0.0300137	0.5694
17.3.1.2.1	hormone metabolism.brassinosteroid.synthesis-degradation.sterols.SMT1	Nta.12307	probable protein phosphatase 2C 27	1.18128	1.81639	-0.360382	0.274725
17.3.1.2.1	hormone metabolism.brassinosteroid.synthesis-degradation.sterols.SMT1	Nta.17819	probable protein phosphatase 2C 27	1.0241	1.74575	-0.427606	0.294046
17.3.1.2.1	hormone metabolism.brassinosteroid.synthesis-degradation.sterols.SMT1	Nta.22022	uncharacterized	1.35685	1.85204	0.0620829	0.557266
17.3.1.2.2	hormone metabolism.brassinosteroid.synthesis-degradation.sterols.SMT2	Nta.3574	24-methylenesterol C-methyltransferase 2-like	1.9495	1.71635	-0.0713209	-0.304472
17.3.1.2.7	hormone metabolism.brassinosteroid.synthesis-degradation.sterols.DWF5	Nta.8341	protein BONZAI 1-like	1.09461	1.06106	0.237859	0.204315
17.3.1.2.7	hormone metabolism.brassinosteroid.synthesis-degradation.sterols.DWF5	Nta.13411	probable methyltransferase PMT15	1.62505	2.6149	-0.783239	0.206618
17.3.1.2.7	hormone metabolism.brassinosteroid.synthesis-degradation.sterols.DWF5	Nta.16051	AB hydrolase superfamily protein YfhM-like	4.85666	5.83506	-0.935402	0.042994
17.3.1.2.7	hormone metabolism.brassinosteroid.synthesis-degradation.sterols.DWF5	Nta.17850	uncharacterized	4.10401	4.76997	-0.35666	0.309292
17.3.2.1	hormone metabolism.brassinosteroid.signal transduction.BRI	Nta.379	uncharacterized	1.48861	2.8305	-0.681776	0.660117
17.3.2.1	hormone metabolism.brassinosteroid.signal transduction.BRI	Nta.3267	shaggy-related protein kinase epsilon-like	2.68066	2.72628	0.0178411	0.0634607
17.3.2.1	hormone metabolism.brassinosteroid.signal transduction.BRI	Nta.3737	probable leucine-rich repeat receptor-like protein kinase At1g35710	1.25585	2.3236	-0.148532	0.919221
17.3.2.1	hormone metabolism.brassinosteroid.signal transduction.BRI	Nta.4134	shaggy-related protein kinase epsilon-like	2.73762	2.67837	-0.0329933	-0.0922376
17.3.2.1	hormone metabolism.brassinosteroid.signal transduction.BRI	Nta.12607	leucine-rich repeat receptor protein kinase EMS1-like	2.05866	3.006	-0.212961	0.734378
17.3.2.1	hormone metabolism.brassinosteroid.signal transduction.BRI	A_95_P136642	receptor-like protein 12	1.02042	2.61614	-0.797865	0.797857
17.3.2.2	hormone metabolism.brassinosteroid.signal transduction.BZR	Nta.10658	BES1/BZR1 homolog protein 4-like	1.87975	2.23058	-0.538241	-0.187409
17.3.2.99	hormone metabolism.brassinosteroid.signal transduction.other	Nta.9075	uncharacterized	1.4107	1.60868	0.317064	0.515047
17.3.2.99	hormone metabolism.brassinosteroid.signal transduction.other	Nta.11817	BRASSINOSTEROID INSENSITIVE 1-associated receptor kinase 1-like	1.49466	1.9883	-0.0833782	0.410258
17.3.2.99	hormone metabolism.brassinosteroid.signal transduction.other	Nta.12193	histone deacetylase 6-like	1.43048	1.40601	0.250041	0.225568
17.3.2.99	hormone metabolism.brassinosteroid.signal transduction.other	Nta.16070	probable LRR receptor-like serine/threonine-protein kinase At5g10290	1.42736	1.66086	0.0684377	0.30193
17.3.2.99	hormone metabolism.brassinosteroid.signal transduction.other	Nta.21606	serine carboxypeptidase 24-like	1.04349	1.5998	-0.155026	0.401287
17.4.1	hormone metabolism.cytokinin.synthesis-degradation	Nta.2141	uncharacterized protein At1g66480-like	3.40379	2.63585	0.528252	-0.239693
17.4.1	hormone metabolism.cytokinin.synthesis-degradation	Nta.4124	UDP-glycosyltransferase 73C3-like	2.42266	2.40689	-0.844536	-0.860307
17.4.1	hormone metabolism.cytokinin.synthesis-degradation	Nta.23091	cytokinin dehydrogenase 1-like	1.99382	1.52737	0.114947	-0.351501
17.4.2	hormone metabolism.cytokinin.signal transduction	Nta.1485	arabinosyltransferase RRA3-like	1.01555	1.59258	-0.0980662	0.478964
17.4.2	hormone metabolism.cytokinin.signal transduction	Nta.3718	probable ethylene response sensor 1	1.36319	1.23222	-0.133839	-0.264812
17.4.2	hormone metabolism.cytokinin.signal transduction	Nta.8353	dolichyl-diphosphooligosaccharide--protein glycosyltransferase subunit 1B-like	1.57804	1.69099	0.427789	0.540739
17.5.1	hormone metabolism.ethylene.synthesis-degradation	Nta.178	CBS domain-containing protein CBSX1, chloroplastic-like	1.63865	1.06571	0.230189	-0.342749
17.5.1	hormone metabolism.ethylene.synthesis-degradation	Nta.7405	gibberellin 2-beta-dioxygenase 1-like	2.13539	2.89765	-0.288609	0.473646
17.5.1	hormone metabolism.ethylene.synthesis-degradation	Nta.9955	gibberellin 2-beta-dioxygenase-like	2.58986	3.44598	0.0744232	0.930546
17.5.1	hormone metabolism.ethylene.synthesis-degradation	Nta.17010	CBS domain-containing protein CBSX1, chloroplastic-like	1.57009	1.0037	0.0589368	-0.507453
17.5.1.1	hormone metabolism.ethylene.synthesis-degradation.1-aminocyclopropane-1-carboxylate synthase	Nta.14789	1-aminocyclopropane-1-carboxylate synthase 3	2.8497	2.58862	-0.334209	-0.595289
17.5.1.1	hormone metabolism.ethylene.synthesis-degradation.1-aminocyclopropane-1-carboxylate synthase	A_95_P034878	1-aminocyclopropane-1-carboxylate synthase-like	4.11067	4.26552	0.033885	0.188736
17.5.1.2	hormone metabolism.ethylene.synthesis-degradation.1-aminocyclopropane-1-carboxylate oxidase	Nta.1120	1-aminocyclopropane-1-carboxylate oxidase-like	1.15337	1.28966	0.0262671	0.162556
17.5.1.2	hormone metabolism.ethylene.synthesis-degradation.1-aminocyclopropane-1-carboxylate oxidase	Nta.5875	uncharacterized	2.36373	2.41749	-0.633316	-0.579559
17.5.1.2	hormone metabolism.ethylene.synthesis-degradation.1-aminocyclopropane-1-carboxylate oxidase	Nta.14837	1-aminocyclopropane-1-carboxylate oxidase-like	3.91584	3.63999	-0.426857	-0.702707
17.5.1.2	hormone metabolism.ethylene.synthesis-degradation.1-aminocyclopropane-1-carboxylate oxidase	Nta.22369	1-aminocyclopropane-1-carboxylate oxidase homolog 1-like	2.14891	2.28667	-0.0137104	0.124056
17.5.1.2	hormone metabolism.ethylene.synthesis-degradation.1-aminocyclopropane-1-carboxylate oxidase	Nta.23059	TOM1-like protein 2	1.12817	1.19277	-0.0894461	-0.0248404
17.5.1.2	hormone metabolism.ethylene.synthesis-degradation.1-aminocyclopropane-1-carboxylate oxidase	Nta.24946	deacetoxyvindoline 4-hydroxylase-like	4.55573	4.13134	-0.0178507	-0.442249
17.5.2	hormone metabolism.ethylene.signal transduction	Nta.693	1-aminocyclopropane-1-carboxylate oxidase homolog 1-like	1.52244	1.25887	0.337101	0.0735297
17.5.2	hormone metabolism.ethylene.signal transduction	Nta.1805	ethylene-responsive transcription factor RAP2-12-like	1.01739	1.88955	-0.858807	0.0133445
17.5.2	hormone metabolism.ethylene.signal transduction	Nta.2609	trypsin inhibitor 1	3.65939	3.3788	-3.60048e-05	-0.280632
17.5.2	hormone metabolism.ethylene.signal transduction	Nta.3224	proteinase inhibitor I-A	3.31153	2.94535	0.240727	-0.125452
17.5.2	hormone metabolism.ethylene.signal transduction	Nta.3718	probable ethylene response sensor 1	1.36319	1.23222	-0.133839	-0.264812
17.5.2	hormone metabolism.ethylene.signal transduction	Nta.3962	protein EIN4-like	2.60283	3.35338	-0.77673	-0.0261809
17.5.2	hormone metabolism.ethylene.signal transduction	Nta.4362	ethylene-responsive transcription factor 1B-like	2.91093	2.85958	-0.187903	-0.239251
17.5.2	hormone metabolism.ethylene.signal transduction	Nta.6583	ethylene-responsive transcription factor RAP2-12-like	1.21068	1.44067	-0.719082	-0.489098
17.5.2	hormone metabolism.ethylene.signal transduction	Nta.8360	putative late blight resistance protein homolog R1A-3	1.69365	2.15589	-0.0429435	0.419292
17.5.2	hormone metabolism.ethylene.signal transduction	Nta.9179	ethylene-responsive transcription factor 14-like	1.74011	2.30312	-0.205516	0.357493
17.5.2	hormone metabolism.ethylene.signal transduction	Nta.10379	putative late blight resistance protein homolog R1B-16	2.17906	2.82306	-0.37364	0.270362
17.5.2	hormone metabolism.ethylene.signal transduction	Nta.11750	putative late blight resistance protein homolog R1A-4	2.03425	2.17027	-0.104409	0.0316098
17.5.2	hormone metabolism.ethylene.signal transduction	Nta.15482	ethylene receptor 2-like	1.90217	2.35203	-0.275694	0.174166
17.5.2	hormone metabolism.ethylene.signal transduction	Nta.15604	UPF0481 protein At3g47200-like	1.91026	2.23526	-0.221577	0.103422
17.5.2	hormone metabolism.ethylene.signal transduction	Nta.19223	ethylene-responsive transcription factor ERF003-like	1.14697	1.48661	-0.213774	0.125862
17.5.2	hormone metabolism.ethylene.signal transduction	Nta.19841	ethylene-responsive transcription factor ABR1-like	4.81688	4.99679	0.0861596	0.266073
17.5.2	hormone metabolism.ethylene.signal transduction	Nta.20639	UPF0481 protein At3g47200-like	1.60174	1.32273	0.267662	-0.0113518
17.5.2	hormone metabolism.ethylene.signal transduction	Nta.20719	ethylene-responsive transcription factor 2-like	5.26422	5.25655	-0.934315	-0.941991
17.5.2	hormone metabolism.ethylene.signal transduction	Nta.22342	putative UPF0481 protein At3g02645	1.2959	2.78842	-0.625805	0.866716
17.5.2	hormone metabolism.ethylene.signal transduction	A_95_P125237	putative late blight resistance protein homolog R1C-3	2.3925	2.40954	-0.214684	-0.197636
17.5.2	hormone metabolism.ethylene.signal transduction	A_95_P124897		1.07642	1.26011	0.192078	0.375765
17.5.2	hormone metabolism.ethylene.signal transduction	A_95_P072505	putative late blight resistance protein homolog R1B-14	1.78438	2.12828	-0.700305	-0.356401
17.5.2	hormone metabolism.ethylene.signal transduction	A_95_P048691	receptor-like protein kinase HERK 1	1.19328	1.18716	0.160886	0.154761
17.5.3	hormone metabolism.ethylene.induced-regulated-responsive-activated	Nta.11263	multiprotein-bridging factor 1b	2.77265	3.09917	0.408719	0.735231
17.6.1.13	hormone metabolism.gibberelin.synthesis-degradation.GA2 oxidase	Nta.7405	gibberellin 2-beta-dioxygenase 1-like	2.13539	2.89765	-0.288609	0.473646
17.6.1.13	hormone metabolism.gibberelin.synthesis-degradation.GA2 oxidase	Nta.9955	gibberellin 2-beta-dioxygenase-like	2.58986	3.44598	0.0744232	0.930546
17.6.2	hormone metabolism.gibberelin.signal transduction	Nta.15147	gibberellin receptor GID1B-like	2.90334	2.34996	0.444961	-0.108416
17.6.2	hormone metabolism.gibberelin.signal transduction	Nta.15343	gibberellin receptor GID1B-like	2.56195	2.94242	-0.36954	0.0109359
17.6.2	hormone metabolism.gibberelin.signal transduction	Nta.17991	DELLA protein GAI-like	2.23125	3.42132	-0.553509	0.636554
17.6.3	hormone metabolism.gibberelin.induced-regulated-responsive-activated	Nta.606	protein DA1-like	2.02089	1.97991	-0.0450068	-0.0859912
17.6.3	hormone metabolism.gibberelin.induced-regulated-responsive-activated	Nta.17991	DELLA protein GAI-like	2.23125	3.42132	-0.553509	0.636554
17.7.1	hormone metabolism.jasmonate.synthesis-degradation	Nta.178	CBS domain-containing protein CBSX1, chloroplastic-like	1.63865	1.06571	0.230189	-0.342749
17.7.1	hormone metabolism.jasmonate.synthesis-degradation	Nta.3154	NAC domain-containing protein 83-like	1.62869	2.05795	-0.995763	-0.566502
17.7.1	hormone metabolism.jasmonate.synthesis-degradation	Nta.17010	CBS domain-containing protein CBSX1, chloroplastic-like	1.57009	1.0037	0.0589368	-0.507453
17.7.1	hormone metabolism.jasmonate.synthesis-degradation	A_95_P133377	NAC domain-containing protein 78-like	1.56549	1.56265	-0.6332	-0.636039
17.7.1.1	hormone metabolism.jasmonate.synthesis-degradation.lipases	Nta.12842	phospholipase A1-II 1-like	3.76886	3.03644	-0.324451	-1.05687
17.7.1.2	hormone metabolism.jasmonate.synthesis-degradation.lipoxygenase	Nta.4212	probable linoleate 9S-lipoxygenase 5	2.87107	3.44651	-0.829231	-0.253791
17.7.1.2	hormone metabolism.jasmonate.synthesis-degradation.lipoxygenase	Nta.4306	probable linoleate 9S-lipoxygenase 5	1.37861	1.8259	-0.0293234	0.417964
17.7.1.2	hormone metabolism.jasmonate.synthesis-degradation.lipoxygenase	Nta.10908	probable linoleate 9S-lipoxygenase 5	2.03085	3.6132	-0.705758	0.876584
17.7.1.2	hormone metabolism.jasmonate.synthesis-degradation.lipoxygenase	Nta.12079	linoleate 13S-lipoxygenase 3-1, chloroplastic	1.06155	1.76856	-0.45917	0.247837
17.7.1.2	hormone metabolism.jasmonate.synthesis-degradation.lipoxygenase	Nta.18166	probable linoleate 9S-lipoxygenase 5	2.05218	3.03007	-0.315096	0.662796
17.7.1.2	hormone metabolism.jasmonate.synthesis-degradation.lipoxygenase	Nta.22039	probable linoleate 9S-lipoxygenase 5	2.37735	3.73291	-0.40506	0.950501
17.7.1.3	hormone metabolism.jasmonate.synthesis-degradation.allene oxidase synthase	Nta.3830	9-divinyl ether synthase	8.87813	8.31383	-0.122364	-0.686666
17.7.1.3	hormone metabolism.jasmonate.synthesis-degradation.allene oxidase synthase	Nta.4305	allene oxide synthase, chloroplastic-like	3.25986	3.20321	-0.174944	-0.231591
17.7.1.5	hormone metabolism.jasmonate.synthesis-degradation.12-oxophytodienoate reductase 3	Nta.5122	12-oxophytodienoate reductase 1-like	1.8234	1.85743	0.116198	0.150228
17.7.1.5	hormone metabolism.jasmonate.synthesis-degradation.12-oxophytodienoate reductase 3	Nta.22140	12-oxophytodienoate reductase 1-like	1.56126	1.26583	0.0603723	-0.235059
17.7.2	hormone metabolism.jasmonate.signal transduction	Nta.2780	protein TIFY 10A-like	1.4058	1.35719	-0.310953	-0.359563
17.7.2	hormone metabolism.jasmonate.signal transduction	Nta.15526	protein TIFY 10A-like	4.64968	4.54382	-0.274378	-0.380234
17.7.2	hormone metabolism.jasmonate.signal transduction	Nta.16863	protein TIFY 10B-like	2.027	1.39287	-0.160734	-0.794866
17.7.2	hormone metabolism.jasmonate.signal transduction	Nta.22914	protein TIFY 10A	1.32836	1.41438	-0.322346	-0.236324
17.8.1	hormone metabolism.salicylic acid.synthesis-degradation	Nta.3375	pentatricopeptide repeat-containing protein At4g36680, mitochondrial-like	1.54965	1.81966	-0.0321594	0.237847
17.8.1	hormone metabolism.salicylic acid.synthesis-degradation	Nta.11795	uncharacterized	2.49245	2.68871	-0.0977858	0.098475
17.8.1	hormone metabolism.salicylic acid.synthesis-degradation	Nta.15893	diphthamide biosynthesis protein 3-like	1.51081	1.11823	0.715979	0.323402
18	Co-factor and vitamine metabolism	Nta.7035	NAD(H) kinase 1-like	2.3877	3.42917	-0.216112	0.82536
18	Co-factor and vitamine metabolism	Nta.8074	phosphatidylinositol 4-kinase gamma 4-like	1.90435	2.48501	-0.445348	0.135313
18	Co-factor and vitamine metabolism	Nta.8818	(-)-camphene/tricyclene synthase, chloroplastic-like	2.44343	1.81651	0.368176	-0.258742
18	Co-factor and vitamine metabolism	Nta.15038	cytochrome P450 82C2-like	2.67013	1.86438	0.0684122	-0.737339
18.3.1	Co-factor and vitamine metabolism.riboflavin.GTP cyclohydrolase II	Nta.8249	bifunctional riboflavin biosynthesis protein RIBA 1, chloroplastic	2.58123	1.83914	0.548449	-0.193635
18.3.1	Co-factor and vitamine metabolism.riboflavin.GTP cyclohydrolase II	Nta.15172	bifunctional riboflavin biosynthesis protein RIBA 1, chloroplastic	2.38976	2.4673	0.416214	0.493753
18.4.5	Co-factor and vitamine metabolism.pantothenate.pantothenate kinase (PANK)	Nta.15400	pantothenate kinase 1-like	1.27086	2.12531	-0.288042	0.566408
18.4.5	Co-factor and vitamine metabolism.pantothenate.pantothenate kinase (PANK)	Nta.17420	pantothenate kinase 1-like	1.22825	1.80356	0.157309	0.732619
18.7	Co-factor and vitamine metabolism.iron-sulphur clusters	Nta.159	cytosolic Fe-S cluster assembly factor NBP35-like	1.31008	1.12922	0.36368	0.182819
19.1	tetrapyrrole synthesis.glu-tRNA synthetase	Nta.8214	zinc finger protein ZAT10-like	5.24683	5.35306	-0.589124	-0.482893
19.2	tetrapyrrole synthesis.glu-tRNA reductase	Nta.11107	late blight resistance protein R1-A-like	1.2999	1.44764	0.220469	0.368213
19.2	tetrapyrrole synthesis.glu-tRNA reductase	Nta.15586	glutamyl-tRNA reductase 1, chloroplastic-like	2.99385	3.46426	-0.0129975	0.457416
19.3	tetrapyrrole synthesis.GSA	Nta.512	gamma aminobutyrate transaminase 1, mitochondrial	1.46532	1.30491	-0.162523	-0.322941
19.3	tetrapyrrole synthesis.GSA	Nta.4752	probable phospholipid hydroperoxide glutathione peroxidase	3.93934	3.61016	0.103264	-0.225911
19.3	tetrapyrrole synthesis.GSA	Nta.7157	probable phospholipid hydroperoxide glutathione peroxidase	3.72556	3.53932	0.104223	-0.0820081
19.3	tetrapyrrole synthesis.GSA	Nta.13317	probable LRR receptor-like serine/threonine-protein kinase At1g53430	1.74807	1.98254	0.100344	0.334817
19.3	tetrapyrrole synthesis.GSA	Nta.26896	UDP-galactose/UDP-glucose transporter 4-like	3.18869	3.81281	-0.0434906	0.580636
19.4	tetrapyrrole synthesis.ALA dehydratase	Nta.391	adenylate kinase 4-like	2.02826	1.65673	-0.293025	-0.664563
19.4	tetrapyrrole synthesis.ALA dehydratase	Nta.1638	signal recognition particle receptor subunit alpha homolog	1.63395	2.52235	-0.531019	0.357382
19.4	tetrapyrrole synthesis.ALA dehydratase	Nta.2178	peroxisomal fatty acid beta-oxidation multifunctional protein AIM1-like	2.06174	2.08836	-0.339297	-0.312674
19.4	tetrapyrrole synthesis.ALA dehydratase	Nta.4348	plasma membrane ATPase 4-like	1.82858	1.37696	-0.318157	-0.769777
19.4	tetrapyrrole synthesis.ALA dehydratase	Nta.5955	plasma membrane ATPase 4-like	2.00397	1.72376	-0.337742	-0.617949
19.4	tetrapyrrole synthesis.ALA dehydratase	Nta.8308	5'-nucleotidase domain-containing protein DDB_G0275467-like	1.51785	1.45569	0.0426003	-0.0195533
19.4	tetrapyrrole synthesis.ALA dehydratase	Nta.11040	peroxisomal fatty acid beta-oxidation multifunctional protein AIM1-like	1.4321	1.51386	0.472898	0.554663
19.4	tetrapyrrole synthesis.ALA dehydratase	Nta.11450	vesicle-associated protein 1-3-like	1.66565	1.6228	0.542639	0.499784
19.4	tetrapyrrole synthesis.ALA dehydratase	Nta.12250	uncharacterized	1.32762	1.16287	-0.298175	-0.462921
19.4	tetrapyrrole synthesis.ALA dehydratase	Nta.14843	peroxisomal fatty acid beta-oxidation multifunctional protein AIM1-like	3.64341	4.35699	-0.19211	0.521478
19.4	tetrapyrrole synthesis.ALA dehydratase	Nta.19685	vesicle-associated protein 1-3	1.09311	1.42377	-0.455666	-0.125007
19.4	tetrapyrrole synthesis.ALA dehydratase	Nta.22819	sphingosine kinase 2-like	1.50093	1.49421	0.0354743	0.0287484
19.20	tetrapyrrole synthesis.ferrochelatase	Nta.5343	ferrochelatase-2, chloroplastic-like	3.42756	3.95285	-0.306927	0.218361
19.99	tetrapyrrole synthesis.unspecified	Nta.6474	protoheme IX farnesyltransferase, mitochondrial-like	1.1434	1.00583	0.0330782	-0.104491
20	stress	Nta.8214	zinc finger protein ZAT10-like	5.24683	5.35306	-0.589124	-0.482893
20	stress	Nta.9982	uncharacterized	2.6204	3.34175	-0.114534	0.606819
20	stress	Nta.23297	uncharacterized	3.95513	4.46126	-0.0784084	0.427721
20.1	stress.biotic	Nta.1061	reticulon-like protein B11	1.12895	1.23866	0.32608	0.435787
20.1	stress.biotic	Nta.3389	plant intracellular Ras-group-related LRR protein 4-like	1.0225	1.57595	-0.200847	0.352606
20.1	stress.biotic	Nta.4013	osmotin-like protein	3.83942	3.61956	0.356611	0.136758
20.1	stress.biotic	Nta.4043	U-box domain-containing protein 17-like	1.22456	1.69041	-0.279205	0.186648
20.1	stress.biotic	Nta.4189	pathogenesis-related protein R minor form	4.57397	4.60207	-0.587109	-0.55901
20.1	stress.biotic	Nta.5522	uncharacterized	3.6596	4.25806	-0.637085	-0.0386225
20.1	stress.biotic	Nta.8369	topless-related protein 4-like	1.2289	1.37424	0.228602	0.373941
20.1	stress.biotic	Nta.8437	serine/threonine-protein phosphatase 4 regulatory subunit 2	2.81219	4.07741	-0.337741	0.927475
20.1	stress.biotic	Nta.8855	uncharacterized	5.99503	5.80161	-0.817688	-1.01111
20.1	stress.biotic	Nta.8924	protein YLS9-like	3.00726	3.83687	0.0442141	0.873824
20.1	stress.biotic	Nta.9108	uncharacterized	6.02028	7.09105	-0.533142	0.537627
20.1	stress.biotic	Nta.10566	RPM1-interacting protein 4-like	1.06832	2.02225	-0.188791	0.765133
20.1	stress.biotic	Nta.17362	U-box domain-containing protein 14-like	1.23764	1.36715	-0.462727	-0.333217
20.1	stress.biotic	Nta.22889	STS14 protein-like	2.39151	1.86183	-0.324902	-0.854586
20.1	stress.biotic	Nta.26935	osmotin-like protein	5.90277	5.3109	0.523304	-0.0685649
20.1	stress.biotic	A_95_P110262	uncharacterized	1.06565	1.73107	-0.0224418	0.642977
20.1.1	stress.biotic.respiratory burst	Nta.3862	respiratory burst oxidase homolog protein C	3.76552	3.91433	-0.807812	-0.658994
20.1.2	stress.biotic.receptors	Nta.289	dirigent protein 22-like	3.72759	4.35011	-0.00513575	0.617388
20.1.2	stress.biotic.receptors	Nta.764	aldo-keto reductase family 4 member C10-like	1.47816	1.22477	-0.439913	-0.693301
20.1.2	stress.biotic.receptors	Nta.2609	trypsin inhibitor 1	3.65939	3.3788	-3.60048e-05	-0.280632
20.1.2	stress.biotic.receptors	Nta.3224	proteinase inhibitor I-A	3.31153	2.94535	0.240727	-0.125452
20.1.2	stress.biotic.receptors	Nta.3632	hypersensitive-induced response protein 1-like	1.81254	1.98438	-0.890217	-0.718378
20.1.2	stress.biotic.receptors	Nta.3737	probable leucine-rich repeat receptor-like protein kinase At1g35710	1.25585	2.3236	-0.148532	0.919221
20.1.2	stress.biotic.receptors	Nta.6193	BRASSINOSTEROID INSENSITIVE 1-associated receptor kinase 1-like	1.12249	1.46727	-0.257119	0.087659
20.1.2	stress.biotic.receptors	Nta.6648	hypersensitive-induced response protein 1-like	2.22493	2.92836	-0.384295	0.319135
20.1.2	stress.biotic.receptors	Nta.7303	dirigent protein 22-like	1.39772	1.91025	-0.586151	-0.0736208
20.1.2	stress.biotic.receptors	Nta.8106	probable carboxylesterase 15	3.55874	4.59462	-0.798354	0.237525
20.1.2	stress.biotic.receptors	Nta.8360	putative late blight resistance protein homolog R1A-3	1.69365	2.15589	-0.0429435	0.419292
20.1.2	stress.biotic.receptors	Nta.8629	ammonium transporter 2-like	2.75776	3.63327	-0.177232	0.698276
20.1.2	stress.biotic.receptors	Nta.9724	ubiquinol oxidase 2, mitochondrial	1.43861	1.78815	-0.0882427	0.26129
20.1.2	stress.biotic.receptors	Nta.10379	putative late blight resistance protein homolog R1B-16	2.17906	2.82306	-0.37364	0.270362
20.1.2	stress.biotic.receptors	Nta.10910	uncharacterized	3.07475	2.46707	-0.311767	-0.91945
20.1.2	stress.biotic.receptors	Nta.11101	dirigent protein 11-like	1.4361	1.66517	0.657973	0.887044
20.1.2	stress.biotic.receptors	Nta.11750	putative late blight resistance protein homolog R1A-4	2.03425	2.17027	-0.104409	0.0316098
20.1.2	stress.biotic.receptors	Nta.12723	transmembrane protein 45B-like	2.16965	2.33269	-0.00552698	0.157515
20.1.2	stress.biotic.receptors	Nta.15271	hypersensitive-induced response protein 1	1.65117	2.19525	-0.0391238	0.504955
20.1.2	stress.biotic.receptors	Nta.16318	uncharacterized	1.51642	1.3133	0.712836	0.509714
20.1.2	stress.biotic.receptors	Nta.16327	uncharacterized	1.28536	1.70828	-0.312897	0.11002
20.1.2	stress.biotic.receptors	Nta.21675	TMV resistance protein N-like	1.30377	1.90332	-0.457021	0.142526
20.1.2	stress.biotic.receptors	Nta.22544	uncharacterized	1.39843	1.09934	0.075953	-0.22314
20.1.2	stress.biotic.receptors	Nta.23263	putative late blight resistance protein homolog R1A-3	1.43088	1.90863	-0.101396	0.376348
20.1.2	stress.biotic.receptors	A_95_P141462	putative late blight resistance protein homolog R1A-3	1.00557	2.05626	-0.148707	0.901982
20.1.2	stress.biotic.receptors	A_95_P136642	receptor-like protein 12	1.02042	2.61614	-0.797865	0.797857
20.1.2	stress.biotic.receptors	A_95_P125237	putative late blight resistance protein homolog R1C-3	2.3925	2.40954	-0.214684	-0.197636
20.1.2	stress.biotic.receptors	A_95_P164162		1.56169	1.5296	-0.276582	-0.308664
20.1.2	stress.biotic.receptors	A_95_P124897		1.07642	1.26011	0.192078	0.375765
20.1.2	stress.biotic.receptors	A_95_P036448	receptor-like protein 12	2.89837	2.50243	-0.141347	-0.537287
20.1.2	stress.biotic.receptors	A_95_P072505	putative late blight resistance protein homolog R1B-14	1.78438	2.12828	-0.700305	-0.356401
20.1.2	stress.biotic.receptors	A_95_P046626	receptor-like protein 12	2.3537	3.8321	-0.716622	0.761784
20.1.2	stress.biotic.receptors	A_95_P139942	uncharacterized	2.20054	2.96405	-0.812583	-0.0490727
20.1.2	stress.biotic.receptors	A_95_P092438	plant intracellular Ras-group-related LRR protein 6-like	1.82952	1.17528	0.282834	-0.371405
20.1.2	stress.biotic.receptors	A_95_P061155	probable LRR receptor-like serine/threonine-protein kinase At4g08850	2.54673	2.35747	0.205644	0.0163851
20.1.2.1	stress.biotic.receptors.CC-NBS-LRR	Nta.10565	disease resistance RPP13-like protein 4	2.16917	3.89163	-0.745342	0.977114
20.1.2.1	stress.biotic.receptors.CC-NBS-LRR	A_95_P085485	disease resistance protein RPM1-like	1.2913	1.42394	-0.102874	0.0297586
20.1.3	stress.biotic.signalling	Nta.512	gamma aminobutyrate transaminase 1, mitochondrial	1.46532	1.30491	-0.162523	-0.322941
20.1.3	stress.biotic.signalling	Nta.1190	protein EDS1L-like	1.3589	1.68738	-0.439802	-0.111321
20.1.3	stress.biotic.signalling	Nta.2780	protein TIFY 10A-like	1.4058	1.35719	-0.310953	-0.359563
20.1.3	stress.biotic.signalling	Nta.2925	putative calcium-binding protein CML19	4.42874	5.5492	-0.21917	0.90129
20.1.3	stress.biotic.signalling	Nta.4045	U-box domain-containing protein 21-like	4.10144	5.04251	-0.3181	0.622969
20.1.3	stress.biotic.signalling	Nta.6202	protein SGT1 homolog	1.41241	1.75235	-0.273849	0.0660947
20.1.3	stress.biotic.signalling	Nta.7329	protein AIG1-like	1.47858	1.20712	0.0998571	-0.171603
20.1.3	stress.biotic.signalling	Nta.8126	putative calcium-binding protein CML19	3.58204	3.57686	0.506639	0.501464
20.1.3	stress.biotic.signalling	Nta.12819	putative calcium-binding protein CML19	6.34895	6.87269	0.216829	0.740571
20.1.3	stress.biotic.signalling	Nta.15302	putative calcium-binding protein CML19	2.31371	2.98461	0.232396	0.903301
20.1.3	stress.biotic.signalling	Nta.15526	protein TIFY 10A-like	4.64968	4.54382	-0.274378	-0.380234
20.1.3	stress.biotic.signalling	Nta.16863	protein TIFY 10B-like	2.027	1.39287	-0.160734	-0.794866
20.1.3	stress.biotic.signalling	Nta.19115	U-box domain-containing protein 44-like	1.12075	1.5487	-0.166175	0.261774
20.1.3	stress.biotic.signalling	Nta.19738	protein EDS1L-like	1.16488	2.12118	-0.448172	0.508126
20.1.3	stress.biotic.signalling	Nta.22914	protein TIFY 10A	1.32836	1.41438	-0.322346	-0.236324
20.1.3.1	stress.biotic.signalling.MLO-like	Nta.8030	MLO-like protein 6	2.31856	2.41472	-0.111627	-0.0154646
20.1.3.1	stress.biotic.signalling.MLO-like	Nta.8497	MLO-like protein 1	1.50881	2.3382	-0.181533	0.647859
20.1.3.1	stress.biotic.signalling.MLO-like	Nta.11868	MLO-like protein 8	2.06557	2.41104	-0.374681	-0.0292103
20.1.3.1	stress.biotic.signalling.MLO-like	Nta.18552	MLO-like protein 7	1.36073	2.54857	-0.623722	0.564109
20.1.4	stress.biotic.kinases	Nta.3737	probable leucine-rich repeat receptor-like protein kinase At1g35710	1.25585	2.3236	-0.148532	0.919221
20.1.5	stress.biotic.regulation of transcription	Nta.1279	probable GTP diphosphokinase RSH2, chloroplastic	2.10471	3.29316	-0.987735	0.200715
20.1.5	stress.biotic.regulation of transcription	Nta.1805	ethylene-responsive transcription factor 4-like	1.01739	1.88955	-0.858807	0.0133445
20.1.5	stress.biotic.regulation of transcription	Nta.9977	probable WRKY transcription factor 41	2.11997	2.84286	-0.522989	0.199903
20.1.5	stress.biotic.regulation of transcription	Nta.16589	OBERON-like protein	1.12099	1.63248	-0.117852	0.393636
20.1.5	stress.biotic.regulation of transcription	Nta.17108	mitogen-activated protein kinase kinase kinase 1-like	1.01559	1.63111	-0.0153785	0.600139
20.1.5	stress.biotic.regulation of transcription	Nta.19223	ethylene-responsive transcription factor ERF003-like	1.14697	1.48661	-0.213774	0.125862
20.1.5	stress.biotic.regulation of transcription	Nta.19841	ethylene-responsive transcription factor ABR1-like	4.81688	4.99679	0.0861596	0.266073
20.1.5	stress.biotic.regulation of transcription	Nta.20719	ethylene-responsive transcription factor 2-like	5.26422	5.25655	-0.934315	-0.941991
20.1.7	stress.biotic.PR-proteins	Nta.2452	chitinase-3-like protein 2	2.23181	3.59324	-0.634972	0.726464
20.1.7	stress.biotic.PR-proteins	Nta.3081	uncharacterized	1.94095	2.82132	-0.578195	0.302176
20.1.7	stress.biotic.PR-proteins	Nta.3690	G-type lectin S-receptor-like serine/threonine-protein kinase At1g11330	2.21562	3.12606	-0.671391	0.239056
20.1.7	stress.biotic.PR-proteins	Nta.3737	probable leucine-rich repeat receptor-like protein kinase At1g35710	1.25585	2.3236	-0.148532	0.919221
20.1.7	stress.biotic.PR-proteins	Nta.4786	probable LRR receptor-like serine/threonine-protein kinase At4g36180	2.21632	2.38596	-0.71223	-0.542588
20.1.7	stress.biotic.PR-proteins	Nta.5387	pathogenesis-related protein STH-2-like	1.34488	2.33098	-0.0912645	0.89484
20.1.7	stress.biotic.PR-proteins	Nta.8629	ammonium transporter 2-like	2.75776	3.63327	-0.177232	0.698276
20.1.7	stress.biotic.PR-proteins	Nta.10910	uncharacterized	3.07475	2.46707	-0.311767	-0.91945
20.1.7	stress.biotic.PR-proteins	Nta.11702	methyl-CpG-binding domain-containing protein 2-like	1.19642	1.01646	0.146389	-0.0335712
20.1.7	stress.biotic.PR-proteins	Nta.15784	phytosulfokine receptor 1-like	1.50948	1.65725	0.094073	0.241844
20.1.7	stress.biotic.PR-proteins	Nta.17108	mitogen-activated protein kinase kinase kinase 1-like	1.01559	1.63111	-0.0153785	0.600139
20.1.7	stress.biotic.PR-proteins	Nta.21675	TMV resistance protein N-like	1.30377	1.90332	-0.457021	0.142526
20.1.7	stress.biotic.PR-proteins	A_95_P164162		1.56169	1.5296	-0.276582	-0.308664
20.1.7	stress.biotic.PR-proteins	A_95_P041911	LRR receptor-like serine/threonine-protein kinase GSO2	2.51079	2.9233	0.0139617	0.426468
20.1.7	stress.biotic.PR-proteins	A_95_P036448	receptor-like protein 12	2.89837	2.50243	-0.141347	-0.537287
20.1.7	stress.biotic.PR-proteins	A_95_P046626	receptor-like protein 12	2.3537	3.8321	-0.716622	0.761784
20.1.7	stress.biotic.PR-proteins	A_95_P092438	plant intracellular Ras-group-related LRR protein 6-like	1.82952	1.17528	0.282834	-0.371405
20.1.7	stress.biotic.PR-proteins	A_95_P061155	probable LRR receptor-like serine/threonine-protein kinase At4g08850	2.54673	2.35747	0.205644	0.0163851
20.1.7.1	stress.biotic.PR-proteins.PR1 (antifungal)	Nta.1814	basic form of pathogenesis-related protein 1-like	6.57253	6.23336	0.693116	0.353946
20.1.7.2	stress.biotic.PR-proteins.PR2 (endo-beta-1,3-glucanases)	Nta.6958	pathogen-related protein-like	2.75391	2.57528	-0.381047	-0.559674
20.1.7.3	stress.biotic.PR-proteins.PR3/4/8/11 (chitinases and chitin binding proteins)	Nta.3494	acidic endochitinase P	3.19306	3.84856	-0.76841	-0.112905
20.1.7.3	stress.biotic.PR-proteins.PR3/4/8/11 (chitinases and chitin binding proteins)	Nta.4370	wound-induced protein WIN1-like	5.71197	5.22753	0.582488	0.09805
20.1.7.3	stress.biotic.PR-proteins.PR3/4/8/11 (chitinases and chitin binding proteins)	Nta.6935	wound-induced protein WIN1-like	3.06078	2.61708	0.323001	-0.120705
20.1.7.3	stress.biotic.PR-proteins.PR3/4/8/11 (chitinases and chitin binding proteins)	Nta.8388	endochitinase EP3-like	7.19255	7.10384	-0.0711206	-0.159838
20.1.7.3	stress.biotic.PR-proteins.PR3/4/8/11 (chitinases and chitin binding proteins)	Nta.9572	endochitinase A	4.34526	3.41309	0.32549	-0.606671
20.1.7.3	stress.biotic.PR-proteins.PR3/4/8/11 (chitinases and chitin binding proteins)	Nta.17203	endochitinase 3-like	3.21123	3.50343	-0.177072	0.115127
20.1.7.6	stress.biotic.PR-proteins.PR6 (proteinase inhibitors)	Nta.859	bax inhibitor 1-like	2.41533	2.38511	0.229497	0.199276
20.1.7.6	stress.biotic.PR-proteins.PR6 (proteinase inhibitors)	Nta.2609	trypsin inhibitor 1	3.65939	3.3788	-3.60048e-05	-0.280632
20.1.7.6	stress.biotic.PR-proteins.PR6 (proteinase inhibitors)	Nta.3224	proteinase inhibitor I-A	3.31153	2.94535	0.240727	-0.125452
20.1.7.6	stress.biotic.PR-proteins.PR6 (proteinase inhibitors)	Nta.8360	putative late blight resistance protein homolog R1A-3	1.69365	2.15589	-0.0429435	0.419292
20.1.7.6	stress.biotic.PR-proteins.PR6 (proteinase inhibitors)	Nta.10379	putative late blight resistance protein homolog R1B-16	2.17906	2.82306	-0.37364	0.270362
20.1.7.6	stress.biotic.PR-proteins.PR6 (proteinase inhibitors)	Nta.11049	basic 7S globulin-like	3.26266	3.17075	-0.519989	-0.611909
20.1.7.6	stress.biotic.PR-proteins.PR6 (proteinase inhibitors)	Nta.11750	putative late blight resistance protein homolog R1A-4	2.03425	2.17027	-0.104409	0.0316098
20.1.7.6	stress.biotic.PR-proteins.PR6 (proteinase inhibitors)	Nta.15360	serpin-ZX-like	1.98751	1.96224	0.217836	0.192572
20.1.7.6	stress.biotic.PR-proteins.PR6 (proteinase inhibitors)	Nta.19955	proteinase inhibitor PSI-1.2-like	5.72477	5.56316	-0.0400514	-0.201668
20.1.7.6	stress.biotic.PR-proteins.PR6 (proteinase inhibitors)	Nta.21944	trypsin inhibitor 1-like	1.23263	1.76411	-0.375124	0.156362
20.1.7.6	stress.biotic.PR-proteins.PR6 (proteinase inhibitors)	A_95_P125237	putative late blight resistance protein homolog R1C-3	2.3925	2.40954	-0.214684	-0.197636
20.1.7.6	stress.biotic.PR-proteins.PR6 (proteinase inhibitors)	A_95_P124897		1.07642	1.26011	0.192078	0.375765
20.1.7.6	stress.biotic.PR-proteins.PR6 (proteinase inhibitors)	A_95_P072505	putative late blight resistance protein homolog R1B-14	1.78438	2.12828	-0.700305	-0.356401
20.1.7.6	stress.biotic.PR-proteins.PR6 (proteinase inhibitors)	A_95_P141042	probable WRKY transcription factor 41	1.17079	2.50254	-0.733048	0.598706
20.1.7.6.1	stress.biotic.PR-proteins.PR6 (proteinase inhibitors).trypsin inhibitor	Nta.7016	miraculin-like	4.40139	3.63455	0.105547	-0.661294
20.1.8	stress.biotic.secondary metabolites	Nta.75	tyramine N-feruloyltransferase 10/30	7.18622	7.96803	-0.319785	0.462023
20.1.8	stress.biotic.secondary metabolites	Nta.9881	tyramine N-feruloyltransferase 4/11	6.41117	6.72425	-0.386225	-0.0731435
20.1.99	stress.biotic.misc	Nta.3548	benzyl alcohol O-benzoyltransferase	3.90848	5.37735	-0.842959	0.625915
20.1.99	stress.biotic.misc	Nta.4026	protein YLS9-like	6.71166	7.51301	-0.382727	0.418626
20.1.99	stress.biotic.misc	Nta.5535	uncharacterized	2.12558	2.59003	0.0390738	0.503528
20.1.99	stress.biotic.misc	Nta.5622	transmembrane emp24 domain-containing protein p24beta3-like	1.20631	1.25868	-0.33745	-0.285078
20.1.99	stress.biotic.misc	Nta.6880	transmembrane emp24 domain-containing protein p24beta3-like	1.47812	1.05632	-0.0223074	-0.444106
20.1.99	stress.biotic.misc	Nta.6954	S-adenosylmethionine decarboxylase proenzyme	1.33528	1.1187	0.63614	0.419554
20.1.99	stress.biotic.misc	Nta.7647	protein YLS9-like	7.85016	8.53301	-0.619941	0.0629118
20.1.99	stress.biotic.misc	Nta.8084	histidine decarboxylase-like	7.55917	7.54345	0.248487	0.232767
20.1.99	stress.biotic.misc	Nta.10491	anthocyanidin 3-O-glucosyltransferase 2-like	1.22212	1.59512	0.108487	0.481486
20.1.99	stress.biotic.misc	Nta.10629	protein YLS9-like	2.0021	2.63966	-0.0869273	0.550629
20.1.99	stress.biotic.misc	Nta.12749	histidine decarboxylase-like	5.71665	5.08787	-0.235221	-0.863999
20.1.99	stress.biotic.misc	Nta.12810	protein YLS9-like	3.95583	5.38741	-0.745105	0.686479
20.1.99	stress.biotic.misc	Nta.21616	electron transfer flavoprotein subunit beta, mitochondrial-like	1.81366	1.14826	0.330525	-0.334874
20.1.99	stress.biotic.misc	Nta.22289	histidine decarboxylase-like	4.14974	4.85362	-0.962653	-0.258776
20.2	stress.abiotic	Nta.525	SPX domain-containing protein 1-like	1.38517	1.68531	0.16789	0.468036
20.2	stress.abiotic	Nta.4013	osmotin-like protein	3.83942	3.61956	0.356611	0.136758
20.2	stress.abiotic	Nta.4189	pathogenesis-related protein R minor form	4.57397	4.60207	-0.587109	-0.55901
20.2	stress.abiotic	Nta.9795	SPX domain-containing protein 1-like	1.47307	1.17161	0.703015	0.401564
20.2	stress.abiotic	Nta.11263	multiprotein-bridging factor 1b	2.77265	3.09917	0.408719	0.735231
20.2	stress.abiotic	Nta.12250	uncharacterized	1.32762	1.16287	-0.298175	-0.462921
20.2	stress.abiotic	Nta.18890	cytochrome b5 domain-containing protein RLF-like	1.02884	1.56314	0.14306	0.677352
20.2	stress.abiotic	Nta.26935	osmotin-like protein	5.90277	5.3109	0.523304	-0.0685649
20.2.1	stress.abiotic.heat	Nta.302	dnaJ protein homolog	1.00729	1.47234	-0.486135	-0.0210852
20.2.1	stress.abiotic.heat	Nta.415	chaperone protein ClpD, chloroplastic-like	2.20481	2.34398	-0.22366	-0.0844851
20.2.1	stress.abiotic.heat	Nta.710	heat shock protein 82-like	2.24444	3.06532	-0.16565	0.655233
20.2.1	stress.abiotic.heat	Nta.738	heat shock 70 kDa protein 15-like	1.2154	1.07538	0.375505	0.235485
20.2.1	stress.abiotic.heat	Nta.1615	dnaJ protein ERDJ3B-like	1.65409	2.98394	-0.400455	0.929395
20.2.1	stress.abiotic.heat	Nta.1638	signal recognition particle receptor subunit alpha homolog	1.63395	2.52235	-0.531019	0.357382
20.2.1	stress.abiotic.heat	Nta.1863	heat shock cognate 70 kDa protein-like	1.10393	1.90882	-0.64172	0.163166
20.2.1	stress.abiotic.heat	Nta.2155	heat shock cognate 70 kDa protein 2	1.50834	1.45874	0.0402062	-0.00939479
20.2.1	stress.abiotic.heat	Nta.2306	luminal-binding protein 4-like	1.63421	2.88784	-0.404937	0.84869
20.2.1	stress.abiotic.heat	Nta.3411	luminal-binding protein	1.87618	2.60874	0.239196	0.971749
20.2.1	stress.abiotic.heat	Nta.3691	heat shock factor protein HSF24-like	2.94727	4.09568	-0.808129	0.340277
20.2.1	stress.abiotic.heat	Nta.4085	probable L-type lectin-domain containing receptor kinase S.5	2.54098	3.20842	-0.311971	0.355473
20.2.1	stress.abiotic.heat	Nta.4738	chaperone protein dnaJ 6-like	1.79618	1.89283	0.517973	0.614621
20.2.1	stress.abiotic.heat	Nta.5162	heat stress transcription factor B-3-like	5.71146	6.02682	-0.662939	-0.347578
20.2.1	stress.abiotic.heat	Nta.6254	22.0 kDa class IV heat shock protein-like	1.97634	2.71734	0.0429283	0.783929
20.2.1	stress.abiotic.heat	Nta.6322	17.3 kDa class II heat shock protein-like	1.0895	1.47244	-0.759893	-0.376947
20.2.1	stress.abiotic.heat	Nta.7044	annexin D2-like	3.91927	4.02299	0.318313	0.42203
20.2.1	stress.abiotic.heat	Nta.7148		1.25239	1.04843	-0.0782111	-0.28218
20.2.1	stress.abiotic.heat	Nta.7437	heat shock protein 82	1.91977	2.52112	0.134414	0.73577
20.2.1	stress.abiotic.heat	Nta.7693	sucrose synthase	3.6202	3.53946	-0.56008	-0.640824
20.2.1	stress.abiotic.heat	Nta.8159	sucrose synthase	1.8314	1.78778	-0.242994	-0.286615
20.2.1	stress.abiotic.heat	Nta.8277	chaperone protein dnaJ 11, chloroplastic-like	1.62111	1.94091	-0.65874	-0.338942
20.2.1	stress.abiotic.heat	Nta.8624	late embryogenesis abundant protein Lea5-like	1.97854	2.65509	-0.525019	0.151539
20.2.1	stress.abiotic.heat	Nta.8643	protein SSUH2 homolog	1.68373	1.40471	0.611002	0.331981
20.2.1	stress.abiotic.heat	Nta.8715	uncharacterized	1.04946	1.7529	-0.586959	0.116487
20.2.1	stress.abiotic.heat	Nta.8867	secoisolariciresinol dehydrogenase-like	5.35658	6.71945	-0.706908	0.655962
20.2.1	stress.abiotic.heat	Nta.8910	L-type lectin-domain containing receptor kinase IV.1-like	2.09853	2.70996	-0.042306	0.569124
20.2.1	stress.abiotic.heat	Nta.8933	hypothetical protein	4.38836	4.67034	-0.463134	-0.181153
20.2.1	stress.abiotic.heat	Nta.9619	heat shock cognate 70 kDa protein 2-like	2.45783	2.75772	-0.873689	-0.573803
20.2.1	stress.abiotic.heat	Nta.10572	chaperone protein dnaJ 10-like	1.34949	1.20832	0.192377	0.0512088
20.2.1	stress.abiotic.heat	Nta.12710	uncharacterized	1.92258	2.20927	-0.0647221	0.221968
20.2.1	stress.abiotic.heat	Nta.12791	hypothetical protein	2.10859	3.06015	-1.04277	-0.0912175
20.2.1	stress.abiotic.heat	Nta.15094	luminal-binding protein	2.16306	2.94645	0.123506	0.906902
20.2.1	stress.abiotic.heat	Nta.16764	BAG family molecular chaperone regulator 6-like	1.6168	2.26656	-0.295612	0.354144
20.2.1	stress.abiotic.heat	Nta.17818	cationic peroxidase 1-like	1.82668	2.79735	0.0212077	0.991871
20.2.1	stress.abiotic.heat	Nta.22498	21.7 kDa class VI heat shock protein-like	4.29195	4.2567	-0.510895	-0.54615
20.2.1	stress.abiotic.heat	Nta.23318	heat stress transcription factor B-3-like	5.62825	4.93595	-0.209163	-0.901462
20.2.1	stress.abiotic.heat	Nta.24000	PREDICTED: Setaria italica L-type lectin-domain containing receptor kinase IV.1-like	2.40564	2.38781	0.174202	0.156373
20.2.1	stress.abiotic.heat	A_95_P043486		1.22973	2.23421	-0.643603	0.360876
20.2.1	stress.abiotic.heat	A_95_P163132		1.54148	2.13548	0.101321	0.69532
20.2.1	stress.abiotic.heat	A_95_P131762	BAG family molecular chaperone regulator 6-like	2.03397	2.65404	-0.444329	0.175745
20.2.1	stress.abiotic.heat	A_95_P084355	short-chain dehydrogenase reductase 2a-like	1.64789	3.16268	-0.527283	0.987507
20.2.2	stress.abiotic.cold	Nta.3415	uncharacterized protein C167.05-like	1.53054	1.71656	-0.13848	0.0475389
20.2.2	stress.abiotic.cold	Nta.4107	crocetin glucosyltransferase, chloroplastic-like	1.47255	1.1254	-0.0873835	-0.434527
20.2.2	stress.abiotic.cold	Nta.4999	protein SRC2-like	1.55209	2.60396	-0.432495	0.619373
20.2.2	stress.abiotic.cold	Nta.5363	hydrophobic protein LTI6A-like	4.08642	3.35835	-0.0473451	-0.775419
20.2.2	stress.abiotic.cold	Nta.7068	protein SRC2-like	4.68085	5.59904	-0.280018	0.638176
20.2.2	stress.abiotic.cold	Nta.8130	hydrophobic protein LTI6A-like	1.21585	1.07718	-0.623423	-0.762094
20.2.2	stress.abiotic.cold	Nta.8916	uncharacterized	2.53256	2.98222	0.0674528	0.517106
20.2.2	stress.abiotic.cold	Nta.12844	extensin-like	1.83985	3.13623	-0.505798	0.790581
20.2.2	stress.abiotic.cold	Nta.16577	probable membrane-associated kinase regulator 6	1.3143	2.36965	-0.819661	0.235682
20.2.2	stress.abiotic.cold	Nta.17371	leucine-rich repeat extensin-like protein 1	1.7416	2.41104	-0.0670445	0.602394
20.2.3	stress.abiotic.drought/salt	Nta.273	protein EARLY RESPONSIVE TO DEHYDRATION 15-like	1.23916	2.09823	-0.617876	0.2412
20.2.3	stress.abiotic.drought/salt	Nta.1013	protein DEHYDRATION-INDUCED 19 homolog 4-like	1.0315	1.29917	-0.0515944	0.216082
20.2.3	stress.abiotic.drought/salt	Nta.2397	BURP domain-containing protein 3-like	1.36715	2.06823	-0.257515	0.44357
20.2.3	stress.abiotic.drought/salt	Nta.5363	hydrophobic protein LTI6A-like	4.08642	3.35835	-0.0473451	-0.775419
20.2.3	stress.abiotic.drought/salt	Nta.7580	probable inactive poly [ADP-ribose] polymerase SRO3	1.05255	1.07426	0.823169	0.844877
20.2.3	stress.abiotic.drought/salt	Nta.8130	hydrophobic protein LTI6A-like	1.21585	1.07718	-0.623423	-0.762094
20.2.3	stress.abiotic.drought/salt	Nta.9311	uncharacterized protein At1g18380-like	1.24094	2.03526	-0.00309004	0.791232
20.2.3	stress.abiotic.drought/salt	Nta.13411	probable methyltransferase PMT15	1.62505	2.6149	-0.783239	0.206618
20.2.3	stress.abiotic.drought/salt	Nta.15038	cytochrome P450 82C2-like	2.67013	1.86438	0.0684122	-0.737339
20.2.3	stress.abiotic.drought/salt	Nta.15819	probable protein phosphatase 2C 10	1.66602	2.1078	-0.395243	0.0465345
20.2.3	stress.abiotic.drought/salt	Nta.18738	inactive poly [ADP-ribose] polymerase RCD1-like	3.39921	3.03012	0.629555	0.260464
20.2.3	stress.abiotic.drought/salt	Nta.22026	LEAF RUST 10 DISEASE-RESISTANCE	4.97689	5.97142	-0.226963	0.767572
20.2.3	stress.abiotic.drought/salt	Nta.22516	uncharacterized protein At4g28440-like	1.32948	1.25463	0.215214	0.140362
20.2.3	stress.abiotic.drought/salt	A_95_P089788	probable inactive poly [ADP-ribose] polymerase SRO5	3.60228	3.6276	0.119453	0.14477
20.2.3	stress.abiotic.drought/salt	A_95_P094848	protein DEHYDRATION-INDUCED 19 homolog 4-like	1.36039	2.07246	-0.119502	0.592573
20.2.4	stress.abiotic.touch/wounding	Nta.1303	B2 protein-like	1.9889	2.9954	-0.555845	0.450649
20.2.4	stress.abiotic.touch/wounding	Nta.3980	wound-induced protein 1-like	3.4691	5.06003	-0.649896	0.941026
20.2.5	stress.abiotic.light	Nta.4102	serine/threonine-protein kinase RIO1-like	1.58332	1.18156	0.816962	0.4152
20.2.5	stress.abiotic.light	Nta.4124	UDP-glycosyltransferase 73C3-like	2.42266	2.40689	-0.844536	-0.860307
20.2.5	stress.abiotic.light	Nta.12474	protein ELC-like	1.55763	2.52108	-0.181264	0.782189
20.2.5	stress.abiotic.light	Nta.18738	inactive poly [ADP-ribose] polymerase RCD1-like	3.39921	3.03012	0.629555	0.260464
20.2.99	stress.abiotic.unspecified	Nta.4931	cationic amino acid transporter 1-like	2.40531	3.07849	-0.406328	0.266849
20.2.99	stress.abiotic.unspecified	Nta.5583	uncharacterized	1.62544	1.28021	0.404438	0.0592052
20.2.99	stress.abiotic.unspecified	Nta.6820	nectarin-1-like	2.20978	3.22628	-0.870572	0.145932
20.2.99	stress.abiotic.unspecified	Nta.8205	RHOMBOID-like protein 1	1.21731	1.27496	-0.32183	-0.264176
20.2.99	stress.abiotic.unspecified	Nta.15698	uncharacterized	5.5897	5.73769	-0.123939	0.0240475
20.2.99	stress.abiotic.unspecified	Nta.16416	exocyst complex component EXO70A1-like	4.16225	5.42306	-0.303565	0.957253
20.2.99	stress.abiotic.unspecified	Nta.19234	germin-like protein subfamily T member 2	1.70287	2.35669	-0.574572	0.0792465
20.2.99	stress.abiotic.unspecified	Nta.20620	exocyst complex component EXO70A1-like	4.62438	3.9512	0.0448641	-0.628311
20.2.99	stress.abiotic.unspecified	Nta.22889	STS14 protein-like	2.39151	1.86183	-0.324902	-0.854586
20.2.99	stress.abiotic.unspecified	Nta.23230	nectarin-1-like	2.76178	2.12401	0.129283	-0.50848
21.1	redox.thioredoxin	Nta.185	protein disulfide-isomerase-like	1.52451	2.12012	0.239949	0.835552
21.1	redox.thioredoxin	Nta.2083	thioredoxin H-type 2-like	1.90434	1.90575	0.585692	0.587097
21.1	redox.thioredoxin	Nta.3375	pentatricopeptide repeat-containing protein At4g36680, mitochondrial-like	1.54965	1.81966	-0.0321594	0.237847
21.1	redox.thioredoxin	Nta.5512	monothiol glutaredoxin-S17-like	1.22041	1.21967	0.21067	0.20993
21.1	redox.thioredoxin	Nta.6535	thioredoxin H-type 1	2.19332	1.94727	0.159333	-0.0867155
21.1	redox.thioredoxin	Nta.6654	protein disulfide isomerase-like 1-4	1.85347	1.87839	0.526054	0.550975
21.1	redox.thioredoxin	Nta.7214	thioredoxin H9-like	1.02268	1.31063	0.0403634	0.328312
21.1	redox.thioredoxin	Nta.7474	probable protein disulfide-isomerase A6	2.103	2.10179	0.0406352	0.0394245
21.1	redox.thioredoxin	Nta.7506	protein disulfide isomerase-like 2-3	1.7299	2.19178	0.248666	0.710539
21.1	redox.thioredoxin	Nta.9667	thioredoxin H-type 1-like	1.5478	1.55741	-0.087144	-0.0775331
21.1	redox.thioredoxin	Nta.15865	endoplasmic reticulum-Golgi intermediate compartment protein 3-like	2.19006	2.10731	-0.19668	-0.279434
21.1	redox.thioredoxin	Nta.16677	sulfhydryl oxidase 2-like	1.61409	1.42832	0.0264418	-0.159332
21.1	redox.thioredoxin	Nta.17513	protein disulfide-isomerase 5-2-like	1.83919	1.20158	0.234035	-0.403572
21.1	redox.thioredoxin	Nta.18747	thioredoxin reductase 2-like	3.2128	2.60901	0.0509409	-0.552851
21.2	redox.ascorbate and glutathione	Nta.120	ferredoxin--NADP reductase, root-type isozyme, chloroplastic	2.06661	1.23985	0.224967	-0.601799
21.2	redox.ascorbate and glutathione	Nta.221	membrane steroid-binding protein 2-like	1.43397	1.79309	-0.458554	-0.0994299
21.2	redox.ascorbate and glutathione	Nta.2338	G patch domain and ankyrin repeat-containing protein 1 homolog	1.03889	1.00868	0.36722	0.337003
21.2	redox.ascorbate and glutathione	Nta.5446	cytochrome b5-like	2.68414	3.05076	-0.171478	0.195147
21.2	redox.ascorbate and glutathione	Nta.5721	cytochrome b5-like	2.31016	2.27643	0.25208	0.218341
21.2	redox.ascorbate and glutathione	Nta.6338	uncharacterized Rho GTPase-activating protein At5g61530	1.47326	1.84094	-0.323566	0.0441107
21.2	redox.ascorbate and glutathione	Nta.12088	cytochrome b5 isoform A-like	1.54196	1.80593	-0.0521333	0.211838
21.2	redox.ascorbate and glutathione	Nta.14837	1-aminocyclopropane-1-carboxylate oxidase homolog 1-like	3.91584	3.63999	-0.426857	-0.702707
21.2	redox.ascorbate and glutathione	Nta.14884	cytochrome b5-like	1.10115	1.2497	-0.0531129	0.0954387
21.2	redox.ascorbate and glutathione	Nta.18890	cytochrome b5 domain-containing protein RLF-like	1.02884	1.56314	0.14306	0.677352
21.2	redox.ascorbate and glutathione	Nta.22369	TOM1-like protein 2	2.14891	2.28667	-0.0137104	0.124056
21.2	redox.ascorbate and glutathione	Nta.23059	deacetoxyvindoline 4-hydroxylase-like	1.12817	1.19277	-0.0894461	-0.0248404
21.2	redox.ascorbate and glutathione	Nta.24946	1-aminocyclopropane-1-carboxylate oxidase homolog 1-like	4.55573	4.13134	-0.0178507	-0.442249
21.2.1	redox.ascorbate and glutathione.ascorbate	Nta.2578	L-ascorbate peroxidase 2, cytosolic-like	2.02188	2.10184	-0.157765	-0.0778065
21.2.1	redox.ascorbate and glutathione.ascorbate	Nta.5099	monodehydroascorbate reductase	2.06593	2.40517	-0.492654	-0.153411
21.2.1	redox.ascorbate and glutathione.ascorbate	Nta.9476	L-ascorbate peroxidase 1, cytosolic	1.20588	1.56275	-0.1488	0.208064
21.2.1	redox.ascorbate and glutathione.ascorbate	Nta.15252	L-ascorbate oxidase-like	3.20915	3.98743	-0.365149	0.413125
21.2.1.3	redox.ascorbate and glutathione.ascorbate.L-galactose-1-phosphate phosphatase	Nta.22999	probable calcium-binding protein CML41	1.33103	2.64835	-1.07425	0.24306
21.2.2	redox.ascorbate and glutathione.glutathione	Nta.2002	glutathione reductase, chloroplastic-like	2.83268	2.17154	0.800374	0.139235
21.2.2	redox.ascorbate and glutathione.glutathione	Nta.4752	probable phospholipid hydroperoxide glutathione peroxidase	3.93934	3.61016	0.103264	-0.225911
21.2.2	redox.ascorbate and glutathione.glutathione	Nta.7157	probable phospholipid hydroperoxide glutathione peroxidase	3.72556	3.53932	0.104223	-0.0820081
21.2.2	redox.ascorbate and glutathione.glutathione	Nta.13560	uncharacterized	1.08847	1.19366	0.152724	0.257906
21.2.2	redox.ascorbate and glutathione.glutathione	Nta.27044	glutathione reductase, chloroplastic-like	3.04617	2.34959	0.841445	0.144858
21.3	redox.heme	Nta.5231	non-symbiotic hemoglobin 1-like	2.06857	1.72504	-0.157769	-0.501306
21.4	redox.glutaredoxins	Nta.1643	uncharacterized	2.52407	3.0199	0.179019	0.674843
21.4	redox.glutaredoxins	Nta.5512	monothiol glutaredoxin-S17-like	1.22041	1.21967	0.21067	0.20993
21.6	redox.dismutases and catalases	Nta.853	catalase isozyme 3-like	1.94243	1.53282	0.499206	0.0895959
21.6	redox.dismutases and catalases	Nta.5798	superoxide dismutase [Cu-Zn]	2.31372	2.49756	-0.668687	-0.484844
21.6	redox.dismutases and catalases	Nta.11795	uncharacterized	2.49245	2.68871	-0.0977858	0.098475
21.6	redox.dismutases and catalases	Nta.15893	diphthamide biosynthesis protein 3-like	1.51081	1.11823	0.715979	0.323402
21.6	redox.dismutases and catalases	Nta.20827	putative methylesterase 11, chloroplastic	4.76927	5.86338	-0.809884	0.284225
21.99	redox.misc	Nta.1487	aldose 1-epimerase-like	3.95891	4.53299	-0.22083	0.35325
21.99	redox.misc	Nta.1615	dnaJ protein ERDJ3B-like	1.65409	2.98394	-0.400455	0.929395
21.99	redox.misc	Nta.3877	aldose 1-epimerase-like	1.87718	1.72839	-0.387971	-0.536761
21.99	redox.misc	Nta.5760	NADH--cytochrome b5 reductase 1	1.35256	1.04082	0.274473	-0.0372739
22.1.1	polyamine metabolism.synthesis.ornithine decarboxylase	Nta.1222	ornithine decarboxylase-like	4.6042	4.96835	0.35274	0.716892
22.1.2	polyamine metabolism.synthesis.SAM decarboxylase	Nta.6954	S-adenosylmethionine decarboxylase proenzyme	1.33528	1.1187	0.63614	0.419554
22.1.3	polyamine metabolism.synthesis.arginine decarboxylase	Nta.5221	arginine decarboxylase-like	1.83193	3.16175	-0.632669	0.697154
22.1.6	polyamine metabolism.synthesis.spermidine synthase	Nta.1306	KH domain-containing protein At2g38610-like	1.64585	1.76142	-0.202916	-0.0873453
23.2.1.2	nucleotide metabolism.degradation.pyrimidine.uridine nucleosidase	Nta.7219	uridine nucleosidase 1-like	1.48992	1.7127	0.104352	0.327123
23.3.2.1	nucleotide metabolism.salvage.nucleoside kinases.adenosine kinase	Nta.974	acetate/butyrate--CoA ligase AAE7, peroxisomal-like	1.04896	1.27008	-0.527191	-0.306066
23.3.2.1	nucleotide metabolism.salvage.nucleoside kinases.adenosine kinase	Nta.8632	acetate/butyrate--CoA ligase AAE7, peroxisomal-like	1.78439	1.80344	-0.512757	-0.49371
23.3.2.2	nucleotide metabolism.salvage.nucleoside kinases.uridine kinase	Nta.13560	uncharacterized	1.08847	1.19366	0.152724	0.257906
23.3.2.2	nucleotide metabolism.salvage.nucleoside kinases.uridine kinase	Nta.14421	uridine-cytidine kinase C-like	1.24137	1.55988	0.27387	0.592381
23.3.3	nucleotide metabolism.salvage.NUDIX hydrolases	Nta.1458	nudix hydrolase 17, mitochondrial-like	1.73411	3.20576	-0.63067	0.840983
23.3.3	nucleotide metabolism.salvage.NUDIX hydrolases	Nta.1547	nudix hydrolase 2-like	3.48291	3.49228	-0.0404711	-0.0310973
23.3.3	nucleotide metabolism.salvage.NUDIX hydrolases	Nta.8621	nudix hydrolase 17, mitochondrial-like	5.70551	5.23231	0.144036	-0.32916
23.4.1	nucleotide metabolism.phosphotransfer and pyrophosphatases.adenylate kinase	Nta.391	adenylate kinase 4-like	2.02826	1.65673	-0.293025	-0.664563
23.4.2	nucleotide metabolism.phosphotransfer and pyrophosphatases.guanylate kinase	Nta.7080	guanylate kinase 2-like	1.40274	2.14852	-0.610762	0.135015
23.4.2	nucleotide metabolism.phosphotransfer and pyrophosphatases.guanylate kinase	Nta.8001	uncharacterized	2.37057	3.89242	-0.786963	0.73489
23.4.3	nucleotide metabolism.phosphotransfer and pyrophosphatases.uridylate kinase	Nta.3192	UMP-CMP kinase 3	1.0081	1.29646	-0.561389	-0.273033
23.5	nucleotide metabolism.deoxynucleotide metabolism	Nta.2604	probable prolyl 4-hydroxylase 3	1.01718	1.50435	-0.00241954	0.484751
23.5	nucleotide metabolism.deoxynucleotide metabolism	Nta.8148	probable prolyl 4-hydroxylase 10	1.56435	1.94235	-0.0766233	0.301381
23.5	nucleotide metabolism.deoxynucleotide metabolism	Nta.24148	probable prolyl 4-hydroxylase 10	2.4369	2.95895	-0.10468	0.417362
23.5.1	nucleotide metabolism.deoxynucleotide metabolism.dihydrofolate reductase-thymidylate synthase	Nta.15363	bifunctional dihydrofolate reductase-thymidylate synthase-like	1.01631	1.33756	0.102628	0.423877
24	biodegradation of xenobiotics	Nta.8106	probable carboxylesterase 15	3.55874	4.59462	-0.798354	0.237525
24	biodegradation of xenobiotics	Nta.8348	E3 ubiquitin-protein ligase RGLG2-like	2.3368	2.79376	-0.19263	0.26433
24	biodegradation of xenobiotics	Nta.9983	probable carboxylesterase 11	4.54243	5.56558	-0.0746106	0.948537
24	biodegradation of xenobiotics	Nta.15058	probable carboxylesterase 11	2.55627	3.13153	0.110524	0.685784
24	biodegradation of xenobiotics	Nta.15147	gibberellin receptor GID1B-like	2.90334	2.34996	0.444961	-0.108416
24	biodegradation of xenobiotics	Nta.15343	gibberellin receptor GID1B-like	2.56195	2.94242	-0.36954	0.0109359
25	C1-metabolism	Nta.15363	bifunctional dihydrofolate reductase-thymidylate synthase-like	1.01631	1.33756	0.102628	0.423877
25.6	C1-metabolism.methylenetetrahydrofolate reductase	Nta.16250	probable methylenetetrahydrofolate reductase	1.38197	1.18028	0.70446	0.502767
25.8	C1-metabolism.tetrahydrofolate synthase	Nta.18140	dihydrofolate synthetase	1.00926	1.2466	0.105867	0.343212
25.10	C1-metabolism.formate dehydrogenase	Nta.9515	formate dehydrogenase, mitochondrial	3.28908	3.17447	-0.837364	-0.951974
26.1	misc.misc2	Nta.2968	AAA-ATPase At3g28610-like	1.28698	2.32511	-0.65348	0.384647
26.1	misc.misc2	Nta.3926	uncharacterized	1.2773	1.04254	0.195487	-0.0392726
26.1	misc.misc2	Nta.5601	serine/threonine-protein kinase tricorner-like	1.63566	1.69322	0.363672	0.421232
26.1	misc.misc2	Nta.7427	dolichyl-diphosphooligosaccharide--protein glycosyltransferase 48 kDa subunit-like	1.58342	1.6086	-0.0265412	-0.00135423
26.1	misc.misc2	Nta.8410	nitronate monooxygenase-like	6.20862	6.33517	-0.381929	-0.255381
26.1	misc.misc2	Nta.9012	protein HYPER-SENSITIVITY-RELATED 4-like	3.78637	5.20283	-0.631909	0.784552
26.1	misc.misc2	Nta.22765	transmembrane protein 184C-like	1.7895	1.85159	-0.211447	-0.149353
26.1	misc.misc2	A_95_P142472	bifunctional epoxide hydrolase 2-like	2.95534	2.16885	0.56325	-0.223248
26.2	misc.UDP glucosyl and glucoronyl transferases	Nta.1056	probable protein phosphatase 2C 58	2.44622	1.96788	0.0802048	-0.39814
26.2	misc.UDP glucosyl and glucoronyl transferases	Nta.1225	probable protein phosphatase 2C 39	1.90994	1.55687	-0.616533	-0.969602
26.2	misc.UDP glucosyl and glucoronyl transferases	Nta.1347	UDP-glycosyltransferase 91C1-like	2.30072	3.22453	-0.625437	0.298369
26.2	misc.UDP glucosyl and glucoronyl transferases	Nta.1901	polyadenylate-binding protein-interacting protein 6-like	1.12982	1.1931	-0.0640291	-0.000753518
26.2	misc.UDP glucosyl and glucoronyl transferases	Nta.2141	uncharacterized protein At1g66480-like	3.40379	2.63585	0.528252	-0.239693
26.2	misc.UDP glucosyl and glucoronyl transferases	Nta.3399	equilibrative nucleotide transporter 3-like	4.42434	4.19969	-0.0990671	-0.323723
26.2	misc.UDP glucosyl and glucoronyl transferases	Nta.4107	crocetin glucosyltransferase, chloroplastic-like	1.47255	1.1254	-0.0873835	-0.434527
26.2	misc.UDP glucosyl and glucoronyl transferases	Nta.4124	UDP-glycosyltransferase 73C3-like	2.42266	2.40689	-0.844536	-0.860307
26.2	misc.UDP glucosyl and glucoronyl transferases	Nta.5318	SNF1-related protein kinase regulatory subunit gamma-1-like	1.31653	1.01807	0.00164286	-0.296815
26.2	misc.UDP glucosyl and glucoronyl transferases	Nta.7032	lipoxygenase homology domain-containing protein 1-like	4.02857	4.57722	-0.0377954	0.510847
26.2	misc.UDP glucosyl and glucoronyl transferases	Nta.8201	equilibrative nucleotide transporter 3-like	1.59733	2.14922	-0.410012	0.141876
26.2	misc.UDP glucosyl and glucoronyl transferases	Nta.8285	probable choline kinase 1	3.15869	3.23316	0.0912838	0.165762
26.2	misc.UDP glucosyl and glucoronyl transferases	Nta.8704	UDP-glycosyltransferase 73C4-like	5.27961	5.46003	-0.481856	-0.301442
26.2	misc.UDP glucosyl and glucoronyl transferases	Nta.8850	anthocyanidin 3-O-glucosyltransferase 2-like	3.25979	3.46823	-0.200826	0.00761916
26.2	misc.UDP glucosyl and glucoronyl transferases	Nta.8912	probable glucuronoxylan glucuronosyltransferase IRX7	1.67776	1.62916	-0.308669	-0.357268
26.2	misc.UDP glucosyl and glucoronyl transferases	Nta.9242	alpha-1,3/1,6-mannosyltransferase ALG2-like	1.23345	1.26393	0.624752	0.655225
26.2	misc.UDP glucosyl and glucoronyl transferases	Nta.10491	anthocyanidin 3-O-glucosyltransferase 2-like	1.22212	1.59512	0.108487	0.481486
26.2	misc.UDP glucosyl and glucoronyl transferases	Nta.11107	late blight resistance protein R1-A-like	1.2999	1.44764	0.220469	0.368213
26.2	misc.UDP glucosyl and glucoronyl transferases	Nta.11373	UDP-glycosyltransferase 74G1-like	5.90538	5.59722	-0.408149	-0.716309
26.2	misc.UDP glucosyl and glucoronyl transferases	Nta.11450	vesicle-associated protein 1-3-like	1.66565	1.6228	0.542639	0.499784
26.2	misc.UDP glucosyl and glucoronyl transferases	Nta.12104	UDP-glycosyltransferase 74G1-like	4.79487	4.88565	-0.224909	-0.134138
26.2	misc.UDP glucosyl and glucoronyl transferases	Nta.12169	transmembrane and coiled-coil domain-containing protein 4-like	1.32298	1.58945	-0.10165	0.164827
26.2	misc.UDP glucosyl and glucoronyl transferases	Nta.12771	beta-glucuronosyltransferase GlcAT14B-like	1.5821	1.98737	-0.343501	0.0617624
26.2	misc.UDP glucosyl and glucoronyl transferases	Nta.12797	phosphatidylinositol N-acetylglucosaminyltransferase subunit A-like	5.653	6.15314	-0.554098	-0.0539586
26.2	misc.UDP glucosyl and glucoronyl transferases	Nta.14774	purine permease 1-like	2.00206	2.1619	0.404294	0.564133
26.2	misc.UDP glucosyl and glucoronyl transferases	Nta.15143	succinate dehydrogenase [ubiquinone] flavoprotein subunit 1, mitochondrial	1.8216	1.4769	-0.199217	-0.543917
26.2	misc.UDP glucosyl and glucoronyl transferases	Nta.16411	MACPF domain-containing protein At4g24290-like	1.98082	2.66563	-0.166733	0.518072
26.2	misc.UDP glucosyl and glucoronyl transferases	Nta.16581	beta-glucuronosyltransferase GlcAT14C-like	1.87377	2.60846	-0.144644	0.59005
26.2	misc.UDP glucosyl and glucoronyl transferases	Nta.17694	probable galacturonosyltransferase-like 10	2.67939	4.0566	-0.635246	0.741966
26.2	misc.UDP glucosyl and glucoronyl transferases	Nta.19371	beta-glucuronosyltransferase GlcAT14B-like	1.67213	1.53108	-0.634607	-0.77565
26.2	misc.UDP glucosyl and glucoronyl transferases	Nta.19685	vesicle-associated protein 1-3	1.09311	1.42377	-0.455666	-0.125007
26.2	misc.UDP glucosyl and glucoronyl transferases	Nta.20847	uncharacterized	1.45365	1.17	0.467199	0.183545
26.2	misc.UDP glucosyl and glucoronyl transferases	Nta.22999	probable calcium-binding protein CML41	1.33103	2.64835	-1.07425	0.24306
26.2	misc.UDP glucosyl and glucoronyl transferases	Nta.23201	UDP-glycosyltransferase 73C4-like	2.73746	2.65698	-0.439015	-0.5195
26.2	misc.UDP glucosyl and glucoronyl transferases	A_95_P161867	probable glycosyltransferase At3g07620	2.07453	2.88147	-0.324212	0.482727
26.2	misc.UDP glucosyl and glucoronyl transferases	A_95_P057411	uncharacterized	1.53799	1.91802	0.0756147	0.45565
26.3	misc.gluco-, galacto- and mannosidases	Nta.12710	uncharacterized	1.92258	2.20927	-0.0647221	0.221968
26.3	misc.gluco-, galacto- and mannosidases	Nta.19753	beta-glucosidase 12-like	3.56831	2.57753	0.409643	-0.581137
26.3	misc.gluco-, galacto- and mannosidases	Nta.22637	uncharacterized	1.33763	1.53972	-0.376063	-0.173966
26.3	misc.gluco-, galacto- and mannosidases	Nta.23312	non-functional pseudokinase ZED1-like	2.82079	4.08499	-0.776505	0.487696
26.3.4	misc.gluco-, galacto- and mannosidases.endoglucanase	Nta.17823	endoglucanase 12-like	2.84966	2.89249	-0.0044548	0.0383748
26.4.1	misc.beta 1,3 glucan hydrolases.glucan endo-1,3-beta-glucosidase	Nta.8405	glucan endo-1,3-beta-glucosidase 13-like	4.29767	4.07251	-0.279716	-0.504871
26.4.1	misc.beta 1,3 glucan hydrolases.glucan endo-1,3-beta-glucosidase	Nta.8558	glucan endo-1,3-beta-glucosidase 11-like	1.18665	1.54947	0.0899174	0.452738
26.4.1	misc.beta 1,3 glucan hydrolases.glucan endo-1,3-beta-glucosidase	Nta.9760	glucan endo-1,3-beta-glucosidase 14-like	2.10782	1.94276	0.381665	0.216607
26.4.1	misc.beta 1,3 glucan hydrolases.glucan endo-1,3-beta-glucosidase	Nta.10244	ubiquitin carboxyl-terminal hydrolase 9-like	1.4258	1.27209	-0.178169	-0.331884
26.4.1	misc.beta 1,3 glucan hydrolases.glucan endo-1,3-beta-glucosidase	Nta.12389	plant UBX domain-containing protein 11-like	2.02144	2.31671	0.469435	0.764704
26.4.1	misc.beta 1,3 glucan hydrolases.glucan endo-1,3-beta-glucosidase	A_95_P041661	ubiquitin carboxyl-terminal hydrolase 9-like	1.5072	1.09912	0.370499	-0.0375742
26.4.1	misc.beta 1,3 glucan hydrolases.glucan endo-1,3-beta-glucosidase	A_95_P157622	ubiquitin carboxyl-terminal hydrolase 9-like	1.13302	1.80701	-0.138351	0.535637
26.5	misc.acyl transferases	Nta.7062	anthocyanin 5-aromatic acyltransferase-like	4.11782	4.77443	-0.611262	0.0453458
26.6	misc.O-methyl transferases	Nta.5413	caffeic acid 3-O-methyltransferase-like	4.06742	3.57195	-0.314594	-0.810069
26.6	misc.O-methyl transferases	Nta.7617	caffeic acid 3-O-methyltransferase-like	2.42294	2.70559	-0.574184	-0.291534
26.7	misc.oxidases - copper, flavone etc	Nta.1970	2-alkenal reductase (NADP(+)-dependent)	1.99951	2.30742	0.0255036	0.333417
26.7	misc.oxidases - copper, flavone etc	Nta.2604	probable prolyl 4-hydroxylase 3	1.01718	1.50435	-0.00241954	0.484751
26.7	misc.oxidases - copper, flavone etc	Nta.3737	probable leucine-rich repeat receptor-like protein kinase At1g35710	1.25585	2.3236	-0.148532	0.919221
26.7	misc.oxidases - copper, flavone etc	Nta.3985	U-box domain-containing protein 4-like	2.28213	2.16754	0.330097	0.21551
26.7	misc.oxidases - copper, flavone etc	Nta.6414	REF/SRPP-like protein At3g05500	2.356	3.04676	-0.018082	0.672683
26.7	misc.oxidases - copper, flavone etc	Nta.7044	annexin D2-like	3.91927	4.02299	0.318313	0.42203
26.7	misc.oxidases - copper, flavone etc	Nta.8148	probable prolyl 4-hydroxylase 10	1.56435	1.94235	-0.0766233	0.301381
26.7	misc.oxidases - copper, flavone etc	Nta.9272	uncharacterized	1.7037	1.47105	-0.564082	-0.796735
26.7	misc.oxidases - copper, flavone etc	Nta.10613	probable quinone oxidoreductase	1.85796	1.40385	-0.235232	-0.689343
26.7	misc.oxidases - copper, flavone etc	Nta.12488	probable prolyl 4-hydroxylase 4	1.28917	1.29301	-0.0666244	-0.0627843
26.7	misc.oxidases - copper, flavone etc	Nta.15606	uncharacterized	4.99119	5.80077	-0.921488	-0.111907
26.7	misc.oxidases - copper, flavone etc	Nta.15730	monocopper oxidase-like protein SKS1	1.5293	1.50212	0.22134	0.194163
26.7	misc.oxidases - copper, flavone etc	Nta.17837	FAD-dependent urate hydroxylase-like	2.28921	2.15582	-0.555909	-0.689291
26.7	misc.oxidases - copper, flavone etc	Nta.21935	bifunctional epoxide hydrolase 2-like	1.93237	1.63293	0.817327	0.517889
26.7	misc.oxidases - copper, flavone etc	Nta.22624	probable prolyl 4-hydroxylase 6	2.48137	3.46982	-0.390678	0.597771
26.7	misc.oxidases - copper, flavone etc	Nta.24148	probable prolyl 4-hydroxylase 10	2.4369	2.95895	-0.10468	0.417362
26.7	misc.oxidases - copper, flavone etc	Nta.26896	UDP-galactose/UDP-glucose transporter 4-like	3.18869	3.81281	-0.0434906	0.580636
26.7	misc.oxidases - copper, flavone etc	Nta.27242	ubiquitin domain-containing protein 1-like	1.20679	1.42305	0.180878	0.39714
26.7	misc.oxidases - copper, flavone etc	A_95_P136642	receptor-like protein 12	1.02042	2.61614	-0.797865	0.797857
26.7	misc.oxidases - copper, flavone etc	A_95_P035638	uncharacterized	1.41835	2.10029	0.0905795	0.772513
26.7	misc.oxidases - copper, flavone etc	A_95_P101458	probable flavin-containing monooxygenase 1	5.44752	5.85491	-0.01204	0.395353
26.8	misc.nitrilases, nitrile lyases, berberine bridge enzymes, reticuline oxidases, troponine reductases	Nta.1036	pyruvate kinase 1, cytosolic-like	1.68784	1.01114	0.405226	-0.271473
26.8	misc.nitrilases, nitrile lyases, berberine bridge enzymes, reticuline oxidases, troponine reductases	Nta.2578	L-ascorbate peroxidase 2, cytosolic-like	2.02188	2.10184	-0.157765	-0.0778065
26.8	misc.nitrilases, nitrile lyases, berberine bridge enzymes, reticuline oxidases, troponine reductases	Nta.4629	reticuline oxidase-like protein	3.68815	3.96297	-0.452164	-0.177343
26.8	misc.nitrilases, nitrile lyases, berberine bridge enzymes, reticuline oxidases, troponine reductases	Nta.6027	uncharacterized	1.78938	1.09352	-0.0794323	-0.775288
26.8	misc.nitrilases, nitrile lyases, berberine bridge enzymes, reticuline oxidases, troponine reductases	Nta.7223	glutamine synthetase	2.256	2.72391	-0.301413	0.166497
26.8	misc.nitrilases, nitrile lyases, berberine bridge enzymes, reticuline oxidases, troponine reductases	Nta.8035	tropinone reductase-like 3	3.12137	2.773	-0.0553542	-0.403731
26.8	misc.nitrilases, nitrile lyases, berberine bridge enzymes, reticuline oxidases, troponine reductases	Nta.8492	tropinone reductase homolog	5.80334	7.34574	-0.589968	0.952426
26.8	misc.nitrilases, nitrile lyases, berberine bridge enzymes, reticuline oxidases, troponine reductases	Nta.8559	phytosulfokines 3-like	5.26981	5.24363	0.530308	0.504132
26.8	misc.nitrilases, nitrile lyases, berberine bridge enzymes, reticuline oxidases, troponine reductases	Nta.8860	flavin-dependent oxidoreductase FOX2-like	4.10089	5.47996	-0.735685	0.643394
26.8	misc.nitrilases, nitrile lyases, berberine bridge enzymes, reticuline oxidases, troponine reductases	Nta.9177	uncharacterized	2.0898	2.6101	0.274919	0.795221
26.8	misc.nitrilases, nitrile lyases, berberine bridge enzymes, reticuline oxidases, troponine reductases	Nta.9476	L-ascorbate peroxidase 1, cytosolic	1.20588	1.56275	-0.1488	0.208064
26.8	misc.nitrilases, nitrile lyases, berberine bridge enzymes, reticuline oxidases, troponine reductases	Nta.14672	tropinone reductase homolog At5g06060-like	1.29154	1.65658	-0.0354755	0.329557
26.8	misc.nitrilases, nitrile lyases, berberine bridge enzymes, reticuline oxidases, troponine reductases	Nta.15294	reticuline oxidase-like protein	4.18637	3.4769	-0.0329849	-0.742452
26.8	misc.nitrilases, nitrile lyases, berberine bridge enzymes, reticuline oxidases, troponine reductases	Nta.19839	probable ADP-ribosylation factor GTPase-activating protein AGD5	3.14831	3.25462	-0.401888	-0.29558
26.8	misc.nitrilases, nitrile lyases, berberine bridge enzymes, reticuline oxidases, troponine reductases	Nta.20827	putative methylesterase 11, chloroplastic	4.76927	5.86338	-0.809884	0.284225
26.8	misc.nitrilases, nitrile lyases, berberine bridge enzymes, reticuline oxidases, troponine reductases	Nta.22637	uncharacterized	1.33763	1.53972	-0.376063	-0.173966
26.8	misc.nitrilases, nitrile lyases, berberine bridge enzymes, reticuline oxidases, troponine reductases	A_95_P218502	probable GABA transporter 2	1.19865	1.26591	0.0937666	0.161029
26.9	misc.glutathione S transferases	Nta.339	glutathione S-transferase T1-like	2.58985	2.8048	-0.322623	-0.107674
26.9	misc.glutathione S transferases	Nta.1092	glutathione S-transferase	2.09997	2.7417	-0.222186	0.419545
26.9	misc.glutathione S transferases	Nta.2470	probable glutathione S-transferase parC	5.00722	5.55167	-0.39904	0.145411
26.9	misc.glutathione S transferases	Nta.2621	protein C2-DOMAIN ABA-RELATED 4-like	1.33422	2.00877	-0.213711	0.460846
26.9	misc.glutathione S transferases	Nta.3452	probable glutathione S-transferase parC	2.57131	3.44401	-0.332221	0.540472
26.9	misc.glutathione S transferases	Nta.3468	probable glutathione S-transferase	1.87643	2.8517	-0.147951	0.827314
26.9	misc.glutathione S transferases	Nta.4339	probable glutathione S-transferase	3.95295	4.72083	-0.729607	0.0382686
26.9	misc.glutathione S transferases	Nta.6822	probable glutathione S-transferase	3.29316	3.00691	-0.431035	-0.717286
26.9	misc.glutathione S transferases	Nta.6936	probable glutathione S-transferase	1.34126	1.36588	-0.185166	-0.160541
26.9	misc.glutathione S transferases	Nta.8331	septum-promoting GTP-binding protein 1-like	2.31708	2.76036	-0.289319	0.153954
26.9	misc.glutathione S transferases	Nta.8408	glutathione S-transferase U10-like	1.3829	1.41304	0.91618	0.946324
26.9	misc.glutathione S transferases	Nta.9675	glutathione S-transferase	1.66374	2.22723	-0.0765423	0.486946
26.9	misc.glutathione S transferases	Nta.21621	glutathione S-transferase U8-like	2.75617	2.74422	-0.144797	-0.156747
26.10	misc.cytochrome P450	Nta.1171	cytochrome P450 98A2-like	1.66286	1.97714	-0.28454	0.0297422
26.10	misc.cytochrome P450	Nta.1863	heat shock cognate 70 kDa protein-like	1.10393	1.90882	-0.64172	0.163166
26.10	misc.cytochrome P450	Nta.2155	heat shock cognate 70 kDa protein 2	1.50834	1.45874	0.0402062	-0.00939479
26.10	misc.cytochrome P450	Nta.2306	luminal-binding protein 4-like	1.63421	2.88784	-0.404937	0.84869
26.10	misc.cytochrome P450	Nta.2366	NEP1-interacting protein-like 1	1.39757	1.01301	-0.0714612	-0.456022
26.10	misc.cytochrome P450	Nta.3310	callose synthase 12-like	1.98889	2.65025	0.229042	0.890409
26.10	misc.cytochrome P450	Nta.3411	luminal-binding protein	1.87618	2.60874	0.239196	0.971749
26.10	misc.cytochrome P450	Nta.3844	cytochrome P450 71A1-like	2.96196	2.6839	-0.111523	-0.389587
26.10	misc.cytochrome P450	Nta.4054	CDPK-related kinase 4-like	2.45753	3.01059	-0.445287	0.107778
26.10	misc.cytochrome P450	Nta.4312	5-epiaristolochene 1,3-dihydroxylase-like	2.61755	3.37676	-0.550052	0.209155
26.10	misc.cytochrome P450	Nta.6131	NADPH--cytochrome P450 reductase-like	1.33461	1.77634	-0.683383	-0.24165
26.10	misc.cytochrome P450	Nta.8016	cytochrome P450 CYP72A219-like	3.4417	3.98109	0.0300137	0.5694
26.10	misc.cytochrome P450	Nta.8034	premnaspirodiene oxygenase	2.46064	2.92808	-0.0456506	0.421788
26.10	misc.cytochrome P450	Nta.8154	cytochrome P450 71D7-like	4.58794	4.04297	0.0544622	-0.490511
26.10	misc.cytochrome P450	Nta.8721	flavonoid 3'-monooxygenase-like	5.1296	4.32048	0.338525	-0.470594
26.10	misc.cytochrome P450	Nta.8723	cytochrome P450 71A6-like	2.02311	2.14459	-0.165296	-0.0438223
26.10	misc.cytochrome P450	Nta.8726	premnaspirodiene oxygenase-like	5.6248	5.51392	-0.364196	-0.47508
26.10	misc.cytochrome P450	Nta.8727	premnaspirodiene oxygenase-like	5.20911	5.24691	-0.346932	-0.309133
26.10	misc.cytochrome P450	Nta.8923	programmed cell death 6-interacting protein-like	1.16975	1.00569	0.126233	-0.0378278
26.10	misc.cytochrome P450	Nta.9164	cytochrome P450 81D11-like	2.45847	2.4736	0.0588119	0.0739441
26.10	misc.cytochrome P450	Nta.9268	cytochrome P450 CYP736A12-like	2.10803	2.99477	-0.330663	0.55608
26.10	misc.cytochrome P450	Nta.9619	heat shock cognate 70 kDa protein 2-like	2.45783	2.75772	-0.873689	-0.573803
26.10	misc.cytochrome P450	Nta.12293	EIN3-binding F-box protein 2-like	1.03349	2.53463	-0.75297	0.748173
26.10	misc.cytochrome P450	Nta.14842	auxin-induced protein PCNT115-like	2.57435	2.82238	0.189207	0.43724
26.10	misc.cytochrome P450	Nta.15038	cytochrome P450 82C2-like	2.67013	1.86438	0.0684122	-0.737339
26.10	misc.cytochrome P450	Nta.15094	luminal-binding protein	2.16306	2.94645	0.123506	0.906902
26.10	misc.cytochrome P450	Nta.16318	uncharacterized	1.51642	1.3133	0.712836	0.509714
26.10	misc.cytochrome P450	Nta.17422	cytochrome P450 76A2-like	2.08524	1.34058	0.870739	0.126074
26.10	misc.cytochrome P450	Nta.19022	protein NRT1/ PTR FAMILY 5.2-like	4.17939	4.88922	-0.16022	0.549613
26.10	misc.cytochrome P450	Nta.22428	premnaspirodiene oxygenase-like	3.49376	3.6527	-0.670347	-0.511409
26.10	misc.cytochrome P450	Nta.22431	geraniol 8-hydroxylase-like	2.60689	2.20138	-0.139891	-0.545396
26.10	misc.cytochrome P450	Nta.22544	uncharacterized	1.39843	1.09934	0.075953	-0.22314
26.10	misc.cytochrome P450	Nta.23247	premnaspirodiene oxygenase-like	3.47489	2.8501	-0.0439376	-0.668734
26.10	misc.cytochrome P450	A_95_P159097	cytochrome P450 82A3-like	1.0038	1.09846	0.0303138	0.124971
26.11.1	misc.alcohol dehydrogenases.cinnamyl alcohol dehydrogenase	Nta.1970	2-alkenal reductase (NADP(+)-dependent)	1.99951	2.30742	0.0255036	0.333417
26.11.1	misc.alcohol dehydrogenases.cinnamyl alcohol dehydrogenase	A_95_P147257	tetraketide alpha-pyrone reductase 1	1.77606	2.4371	0.256586	0.917627
26.12	misc.peroxidases	Nta.287	peroxidase 51-like	2.55024	2.99294	-0.838972	-0.396263
26.12	misc.peroxidases	Nta.3688	peroxidase P7-like	8.31749	7.90132	-0.473748	-0.889918
26.12	misc.peroxidases	Nta.3689	peroxidase N1	1.85454	2.0784	-0.437542	-0.213679
26.12	misc.peroxidases	Nta.4258	peroxidase N1-like	3.89531	3.15866	0.678541	-0.0581115
26.12	misc.peroxidases	Nta.5916	suberization-associated anionic peroxidase-like	4.01766	3.50969	0.0487221	-0.459251
26.12	misc.peroxidases	Nta.9587	suberization-associated anionic peroxidase-like	7.33901	6.88231	-0.287957	-0.744663
26.12	misc.peroxidases	Nta.12325	peroxidase 72-like	1.62762	2.02362	-0.125628	0.270366
26.12	misc.peroxidases	Nta.12842	phospholipase A1-II 1-like	3.76886	3.03644	-0.324451	-1.05687
26.12	misc.peroxidases	Nta.17662	peroxidase 12-like	3.18295	2.74413	-0.0115716	-0.45039
26.12	misc.peroxidases	Nta.17818	cationic peroxidase 1-like	1.82668	2.79735	0.0212077	0.991871
26.13	misc.acid and other phosphatases	Nta.3923	purple acid phosphatase 2-like	1.67803	1.68783	0.107398	0.117193
26.13	misc.acid and other phosphatases	Nta.8003	phosphatidylinositol:ceramide inositolphosphotransferase 2-like	1.45041	2.90347	-0.715922	0.737138
26.13	misc.acid and other phosphatases	Nta.8232	probable protein phosphatase 2C 4	2.50424	2.82994	-0.205337	0.120358
26.13	misc.acid and other phosphatases	Nta.8466	inorganic pyrophosphatase 1-like	3.38434	3.27682	-0.263196	-0.370722
26.13	misc.acid and other phosphatases	Nta.12326	protein LURP-one-related 8-like	2.73512	2.54388	-0.403388	-0.594627
26.13	misc.acid and other phosphatases	Nta.26893	multiple inositol polyphosphate phosphatase 1-like	1.22994	1.52964	-0.295695	0.00400942
26.14	misc.oxygenases	Nta.9272	uncharacterized	1.7037	1.47105	-0.564082	-0.796735
26.16	misc.myrosinases-lectin-jacalin	Nta.1830	G-type lectin S-receptor-like serine/threonine-protein kinase At1g11330	3.39543	4.11054	-0.543692	0.171414
26.16	misc.myrosinases-lectin-jacalin	Nta.4085	probable L-type lectin-domain containing receptor kinase S.5	2.54098	3.20842	-0.311971	0.355473
26.16	misc.myrosinases-lectin-jacalin	Nta.5217	solute carrier family 25 member 44-like	2.28543	1.65887	0.928646	0.302079
26.16	misc.myrosinases-lectin-jacalin	Nta.5471	probable xyloglucan endotransglucosylase/hydrolase protein 30	4.62452	4.5675	-0.499244	-0.556265
26.16	misc.myrosinases-lectin-jacalin	Nta.8056	G-type lectin S-receptor-like serine/threonine-protein kinase RLK1	1.74437	2.07644	0.32434	0.656414
26.16	misc.myrosinases-lectin-jacalin	Nta.8469	epidermis-specific secreted glycoprotein EP1-like	2.26171	2.67357	0.0386114	0.450472
26.16	misc.myrosinases-lectin-jacalin	Nta.8910	L-type lectin-domain containing receptor kinase IV.1-like	2.09853	2.70996	-0.042306	0.569124
26.16	misc.myrosinases-lectin-jacalin	Nta.9202	G-type lectin S-receptor-like serine/threonine-protein kinase At1g11330	3.19165	4.40301	-0.859789	0.351571
26.16	misc.myrosinases-lectin-jacalin	Nta.9300	G-type lectin S-receptor-like serine/threonine-protein kinase At4g27290	2.16959	3.32361	-0.528134	0.62589
26.16	misc.myrosinases-lectin-jacalin	Nta.9360	L-type lectin-domain containing receptor kinase VII.1-like	2.36581	2.76155	-0.0560838	0.339655
26.16	misc.myrosinases-lectin-jacalin	Nta.9361	L-type lectin-domain containing receptor kinase VII.1-like	3.93451	4.13507	-0.738498	-0.537939
26.16	misc.myrosinases-lectin-jacalin	Nta.18716	G-type lectin S-receptor-like serine/threonine-protein kinase At1g34300	1.22379	1.96518	-0.321589	0.419808
26.16	misc.myrosinases-lectin-jacalin	Nta.19224	G-type lectin S-receptor-like serine/threonine-protein kinase At5g35370	1.32124	1.42172	0.0935474	0.194023
26.16	misc.myrosinases-lectin-jacalin	Nta.22565	F-box protein PP2-A13-like	1.23631	1.46691	-0.538651	-0.308058
26.16	misc.myrosinases-lectin-jacalin	Nta.24000	PREDICTED: Setaria italica L-type lectin-domain containing receptor kinase IV.1-like	2.40564	2.38781	0.174202	0.156373
26.16	misc.myrosinases-lectin-jacalin	A_95_P165032		2.63348	3.22892	-0.128155	0.467286
26.16	misc.myrosinases-lectin-jacalin	A_95_P158752	G-type lectin S-receptor-like serine/threonine-protein kinase RLK1	2.28246	3.50336	-0.562243	0.658655
26.16	misc.myrosinases-lectin-jacalin	A_95_P049501		1.00534	2.27343	-0.387437	0.880649
26.16	misc.myrosinases-lectin-jacalin	A_95_P046896		2.88797	3.49405	-0.1536	0.452477
26.16	misc.myrosinases-lectin-jacalin	A_95_P154292	G-type lectin S-receptor-like serine/threonine-protein kinase At5g35370	2.46742	2.35068	-0.206	-0.322733
26.17	misc.dynamin	Nta.3693	dynamin-related protein 5A	1.32601	1.98777	-0.265182	0.396573
26.17	misc.dynamin	Nta.11020	putative lipase ROG1	2.75665	3.10536	0.27059	0.619293
26.17	misc.dynamin	Nta.18875	dynamin-related protein 1E-like	1.52118	1.70319	0.109693	0.2917
26.18	misc.invertase/pectin methylesterase inhibitor family protein	Nta.2834	21 kDa protein-like	2.39877	1.84294	0.76241	0.206587
26.18	misc.invertase/pectin methylesterase inhibitor family protein	Nta.2850	pectinesterase/pectinesterase inhibitor U1	1.74671	2.19042	0.118954	0.562664
26.18	misc.invertase/pectin methylesterase inhibitor family protein	Nta.7127	pectinesterase/pectinesterase inhibitor U1-like	1.52759	1.19002	0.195067	-0.142498
26.18	misc.invertase/pectin methylesterase inhibitor family protein	Nta.9933	21 kDa protein-like	4.62736	3.39231	0.552622	-0.682426
26.18	misc.invertase/pectin methylesterase inhibitor family protein	Nta.15336	pectinesterase 1-like	1.72117	1.76855	0.368581	0.415961
26.19	misc.plastocyanin-like	Nta.9901	cucumber peeling cupredoxin-like	6.97811	7.5734	-0.332981	0.262314
26.19	misc.plastocyanin-like	Nta.21083	cucumber peeling cupredoxin-like	6.07286	7.44455	-0.781761	0.589927
26.21	misc.protease inhibitor/seed storage/lipid transfer protein (LTP) family protein	Nta.3593	14 kDa proline-rich protein DC2.15-like	4.52656	4.08509	0.00857445	-0.432891
26.21	misc.protease inhibitor/seed storage/lipid transfer protein (LTP) family protein	Nta.3787	14 kDa proline-rich protein DC2.15-like	3.75026	4.46525	-0.14476	0.570231
26.21	misc.protease inhibitor/seed storage/lipid transfer protein (LTP) family protein	Nta.7659	14 kDa proline-rich protein DC2.15-like	7.24093	6.99068	0.153978	-0.0962723
26.21	misc.protease inhibitor/seed storage/lipid transfer protein (LTP) family protein	Nta.8614	lipid transfer-like protein VAS	4.68946	6.31772	-0.975409	0.652846
26.21	misc.protease inhibitor/seed storage/lipid transfer protein (LTP) family protein	Nta.8663	14 kDa proline-rich protein DC2.15-like	6.9126	6.42224	0.122085	-0.36828
26.21	misc.protease inhibitor/seed storage/lipid transfer protein (LTP) family protein	Nta.13411	probable methyltransferase PMT15	1.62505	2.6149	-0.783239	0.206618
26.21	misc.protease inhibitor/seed storage/lipid transfer protein (LTP) family protein	Nta.22636	non-specific lipid-transfer protein-like	2.24484	2.73019	0.13963	0.624982
26.21	misc.protease inhibitor/seed storage/lipid transfer protein (LTP) family protein	Nta.26901	14 kDa proline-rich protein DC2.15-like	1.75895	1.56561	0.415498	0.222154
26.22	misc.short chain dehydrogenase/reductase (SDR)	Nta.185	protein disulfide-isomerase-like	1.52451	2.12012	0.239949	0.835552
26.22	misc.short chain dehydrogenase/reductase (SDR)	Nta.4287	secoisolariciresinol dehydrogenase-like	1.61779	2.01193	0.160704	0.554837
26.22	misc.short chain dehydrogenase/reductase (SDR)	Nta.8035	tropinone reductase-like 3	3.12137	2.773	-0.0553542	-0.403731
26.22	misc.short chain dehydrogenase/reductase (SDR)	Nta.8867	secoisolariciresinol dehydrogenase-like	5.35658	6.71945	-0.706908	0.655962
26.22	misc.short chain dehydrogenase/reductase (SDR)	Nta.8906	(+)-neomenthol dehydrogenase-like	4.38121	4.03816	0.523829	0.180774
26.22	misc.short chain dehydrogenase/reductase (SDR)	Nta.12383	NAC domain-containing protein 21/22-like	1.12037	1.31436	-0.467421	-0.273431
26.22	misc.short chain dehydrogenase/reductase (SDR)	Nta.19211	uncharacterized	5.39119	6.55228	-0.362009	0.799088
26.22	misc.short chain dehydrogenase/reductase (SDR)	Nta.19223	ethylene-responsive transcription factor ERF003-like	1.14697	1.48661	-0.213774	0.125862
26.22	misc.short chain dehydrogenase/reductase (SDR)	A_95_P043486		1.22973	2.23421	-0.643603	0.360876
26.22	misc.short chain dehydrogenase/reductase (SDR)	A_95_P084355	short-chain dehydrogenase reductase 2a-like	1.64789	3.16268	-0.527283	0.987507
26.22	misc.short chain dehydrogenase/reductase (SDR)	A_95_P085255	cytochrome c-type biogenesis protein CcmE-like	1.71333	2.5119	0.0129588	0.811535
26.22	misc.short chain dehydrogenase/reductase (SDR)	A_95_P141837		2.45804	2.71867	-0.0696677	0.190958
26.24	misc.GCN5-related N-acetyltransferase	Nta.75	tyramine N-feruloyltransferase 10/30	7.18622	7.96803	-0.319785	0.462023
26.24	misc.GCN5-related N-acetyltransferase	Nta.9881	tyramine N-feruloyltransferase 4/11	6.41117	6.72425	-0.386225	-0.0731435
26.24	misc.GCN5-related N-acetyltransferase	Nta.10142	sodium/hydrogen exchanger 3-like	1.63092	1.08354	0.794166	0.246786
26.27	misc.calcineurin-like phosphoesterase family protein	Nta.3932	inositol oxygenase 2-like	1.93001	3.52015	-0.746104	0.844031
26.27	misc.calcineurin-like phosphoesterase family protein	Nta.6474	protoheme IX farnesyltransferase, mitochondrial-like	1.1434	1.00583	0.0330782	-0.104491
26.27	misc.calcineurin-like phosphoesterase family protein	Nta.11261	uncharacterized	2.16401	1.49564	0.712846	0.0444742
26.27	misc.calcineurin-like phosphoesterase family protein	Nta.21623	cell number regulator 6-like	1.27226	1.84959	-0.0653958	0.511937
26.27	misc.calcineurin-like phosphoesterase family protein	Nta.21865	uncharacterized	1.94408	1.32798	0.454177	-0.161921
26.27	misc.calcineurin-like phosphoesterase family protein	Nta.22317	V-type proton ATPase subunit D-like	1.03967	1.65708	-0.369075	0.248337
26.27	misc.calcineurin-like phosphoesterase family protein	Nta.26883	inositol oxygenase 2-like	1.05342	1.40569	-0.170547	0.181725
26.28	misc.GDSL-motif lipase	Nta.3737	probable leucine-rich repeat receptor-like protein kinase At1g35710	1.25585	2.3236	-0.148532	0.919221
26.28	misc.GDSL-motif lipase	Nta.7658	GDSL esterase/lipase At5g03980-like	1.41968	1.29176	0.42245	0.294532
26.28	misc.GDSL-motif lipase	Nta.16051	AB hydrolase superfamily protein YfhM-like	4.85666	5.83506	-0.935402	0.042994
26.28	misc.GDSL-motif lipase	Nta.23278	uncharacterized	1.48503	3.02233	-0.671555	0.865747
26.28	misc.GDSL-motif lipase	Nta.23321	GDSL esterase/lipase At5g55050-like	2.70581	3.33187	0.128153	0.75421
26.28	misc.GDSL-motif lipase	A_95_P219292		1.37797	1.29895	-0.0745449	-0.153559
26.30	misc.other Ferredoxins and Rieske domain	Nta.7381	ferredoxin, root R-B2-like	2.6872	1.87566	0.0943048	-0.717239
27.1	RNA.processing	Nta.693	ethylene-responsive transcription factor RAP2-12-like	1.52244	1.25887	0.337101	0.0735297
27.1	RNA.processing	Nta.3775	U-box domain-containing protein 44-like	1.27156	2.62328	-0.437216	0.914498
27.1	RNA.processing	Nta.5142	F-box protein CPR30-like	1.52763	1.39323	0.335557	0.20116
27.1	RNA.processing	Nta.6583	ethylene-responsive transcription factor RAP2-12-like	1.21068	1.44067	-0.719082	-0.489098
27.1	RNA.processing	Nta.14827	mitochondrial phosphate carrier protein 3, mitochondrial-like	4.40494	5.24689	-0.50182	0.340123
27.1	RNA.processing	Nta.23310	mitochondrial phosphate carrier protein 3, mitochondrial-like	5.61689	6.09847	-0.202498	0.279084
27.1.1	RNA.processing.splicing	Nta.561	methylthioribose kinase-like	1.06433	1.09712	0.124312	0.157098
27.1.1	RNA.processing.splicing	Nta.5915	mitogen-activated protein kinase kinase kinase A-like	3.01314	2.47094	0.25569	-0.286511
27.1.1	RNA.processing.splicing	Nta.8558	glucan endo-1,3-beta-glucosidase 11-like	1.18665	1.54947	0.0899174	0.452738
27.1.1	RNA.processing.splicing	Nta.12202	uncharacterized	1.19631	1.22115	0.10876	0.133595
27.1.2	RNA.processing.RNA helicase	Nta.8715	uncharacterized	1.04946	1.7529	-0.586959	0.116487
27.1.19	RNA.processing.ribonucleases	Nta.241	insulin-degrading enzyme-like 1, peroxisomal	1.23727	1.40441	-0.15176	0.0153747
27.1.19	RNA.processing.ribonucleases	Nta.3720	extracellular ribonuclease LE-like	3.44849	2.68608	0.170122	-0.592287
27.1.19	RNA.processing.ribonucleases	Nta.4044	probable protein phosphatase 2C 25	3.26953	3.26239	-0.0543888	-0.0615272
27.1.19	RNA.processing.ribonucleases	Nta.4800	extradiol ring-cleavage dioxygenase-like	2.91155	2.74817	-0.357332	-0.520716
27.1.19	RNA.processing.ribonucleases	Nta.5194	LRR receptor-like serine/threonine-protein kinase ERL1	1.16082	1.59283	-0.774375	-0.342366
27.1.19	RNA.processing.ribonucleases	Nta.8058	insulin-degrading enzyme-like 1, peroxisomal	1.33996	1.49533	-0.118193	0.0371763
27.1.19	RNA.processing.ribonucleases	Nta.8393	lysine histidine transporter 1-like	4.84549	5.51492	-0.700082	-0.0306542
27.1.19	RNA.processing.ribonucleases	Nta.12769	LRR receptor-like serine/threonine-protein kinase ERL1	1.5831	2.35532	-0.394073	0.378141
27.1.19	RNA.processing.ribonucleases	Nta.16347	NADH dehydrogenase (ubiquinone) complex I, assembly factor 6	1.79741	1.18733	0.661043	0.0509687
27.1.19	RNA.processing.ribonucleases	Nta.19955	proteinase inhibitor PSI-1.2-like	5.72477	5.56316	-0.0400514	-0.201668
27.1.19	RNA.processing.ribonucleases	A_95_P162142	uncharacterized	2.07126	1.79912	0.0205414	-0.251601
27.1.19	RNA.processing.ribonucleases	A_95_P110262	uncharacterized	1.06565	1.73107	-0.0224418	0.642977
27.1.20	RNA.processing.degradation dicer	Nta.2141	uncharacterized protein At1g66480-like	3.40379	2.63585	0.528252	-0.239693
27.2	RNA.transcription	Nta.4054	CDPK-related kinase 4-like	2.45753	3.01059	-0.445287	0.107778
27.2	RNA.transcription	Nta.5191	diacylglycerol kinase 2	1.96746	2.1903	0.226569	0.449412
27.2	RNA.transcription	Nta.8341	protein BONZAI 1-like	1.09461	1.06106	0.237859	0.204315
27.2	RNA.transcription	Nta.8923	programmed cell death 6-interacting protein-like	1.16975	1.00569	0.126233	-0.0378278
27.2	RNA.transcription	Nta.13780	ATP-binding cassette sub-family E member 1	1.25634	1.01769	-0.282824	-0.521476
27.2	RNA.transcription	Nta.15715	uncharacterized	1.77684	2.02535	-0.371041	-0.122534
27.2	RNA.transcription	Nta.15805	transcription initiation factor IIB-2-like	1.63857	1.39916	0.294248	0.0548422
27.2	RNA.transcription	A_95_P042156	uncharacterized	1.18606	1.37044	-0.455066	-0.270682
27.2	RNA.transcription	A_95_P066840	uncharacterized	1.89823	2.96125	-0.33427	0.728743
27.3	RNA.regulation of transcription	Nta.3375	pentatricopeptide repeat-containing protein At4g36680, mitochondrial-like	1.54965	1.81966	-0.0321594	0.237847
27.3	RNA.regulation of transcription	Nta.14601	uncharacterized	2.22871	2.5294	0.0163931	0.317084
27.3	RNA.regulation of transcription	A_95_P034968		3.18145	3.96971	-0.469384	0.318874
27.3.1	RNA.regulation of transcription.ABI3/VP1-related B3-domain-containing transcription factor family	Nta.1780	malate dehydrogenase, glyoxysomal-like	1.09959	1.03748	-0.276157	-0.33826
27.3.1	RNA.regulation of transcription.ABI3/VP1-related B3-domain-containing transcription factor family	Nta.6474	protoheme IX farnesyltransferase, mitochondrial-like	1.1434	1.00583	0.0330782	-0.104491
27.3.1	RNA.regulation of transcription.ABI3/VP1-related B3-domain-containing transcription factor family	Nta.7268	ABC transporter F family member 3-like	1.608	1.55995	-0.00595795	-0.054015
27.3.1	RNA.regulation of transcription.ABI3/VP1-related B3-domain-containing transcription factor family	Nta.8348	E3 ubiquitin-protein ligase RGLG2-like	2.3368	2.79376	-0.19263	0.26433
27.3.1	RNA.regulation of transcription.ABI3/VP1-related B3-domain-containing transcription factor family	Nta.8662	ADP-ribosylation factor 1-like 2	2.04727	2.7048	-0.39874	0.258786
27.3.1	RNA.regulation of transcription.ABI3/VP1-related B3-domain-containing transcription factor family	Nta.10572	chaperone protein dnaJ 10-like	1.34949	1.20832	0.192377	0.0512088
27.3.1	RNA.regulation of transcription.ABI3/VP1-related B3-domain-containing transcription factor family	Nta.11261	uncharacterized	2.16401	1.49564	0.712846	0.0444742
27.3.1	RNA.regulation of transcription.ABI3/VP1-related B3-domain-containing transcription factor family	Nta.11263	multiprotein-bridging factor 1b	2.77265	3.09917	0.408719	0.735231
27.3.1	RNA.regulation of transcription.ABI3/VP1-related B3-domain-containing transcription factor family	Nta.15868	U4/U6.U5 small nuclear ribonucleoprotein 27 kDa protein-like	1.09808	1.14906	-0.0947997	-0.0438219
27.3.1	RNA.regulation of transcription.ABI3/VP1-related B3-domain-containing transcription factor family	Nta.18564	mitochondrial outer membrane import complex protein METAXIN-like	1.45806	1.05811	0.85895	0.458999
27.3.1	RNA.regulation of transcription.ABI3/VP1-related B3-domain-containing transcription factor family	Nta.20516	ABC transporter F family member 3	1.41169	1.17351	-0.0755548	-0.313741
27.3.1	RNA.regulation of transcription.ABI3/VP1-related B3-domain-containing transcription factor family	Nta.22345	F-box protein At5g03970-like	1.96603	2.38912	0.396603	0.81969
27.3.2	RNA.regulation of transcription.alfin-like	Nta.13208	PHD finger protein ALFIN-LIKE 4-like	1.26522	1.69455	-0.32696	0.102366
27.3.3	RNA.regulation of transcription.AP2/EREBP, APETALA2/ethylene-responsive element binding protein family	Nta.624	ethylene-responsive transcription factor ERF071-like	1.02454	1.07788	0.0779887	0.131334
27.3.3	RNA.regulation of transcription.AP2/EREBP, APETALA2/ethylene-responsive element binding protein family	Nta.693	ethylene-responsive transcription factor RAP2-12-like	1.52244	1.25887	0.337101	0.0735297
27.3.3	RNA.regulation of transcription.AP2/EREBP, APETALA2/ethylene-responsive element binding protein family	Nta.1805	ethylene-responsive transcription factor 4-like	1.01739	1.88955	-0.858807	0.0133445
27.3.3	RNA.regulation of transcription.AP2/EREBP, APETALA2/ethylene-responsive element binding protein family	Nta.2609	trypsin inhibitor 1	3.65939	3.3788	-3.60048e-05	-0.280632
27.3.3	RNA.regulation of transcription.AP2/EREBP, APETALA2/ethylene-responsive element binding protein family	Nta.3224	proteinase inhibitor I-A	3.31153	2.94535	0.240727	-0.125452
27.3.3	RNA.regulation of transcription.AP2/EREBP, APETALA2/ethylene-responsive element binding protein family	Nta.3774	pathogenesis-related genes transcriptional activator PTI6-like	1.48309	1.61041	-0.63134	-0.504017
27.3.3	RNA.regulation of transcription.AP2/EREBP, APETALA2/ethylene-responsive element binding protein family	Nta.6583	ethylene-responsive transcription factor RAP2-12-like	1.21068	1.44067	-0.719082	-0.489098
27.3.3	RNA.regulation of transcription.AP2/EREBP, APETALA2/ethylene-responsive element binding protein family	Nta.8360	putative late blight resistance protein homolog R1A-3	1.69365	2.15589	-0.0429435	0.419292
27.3.3	RNA.regulation of transcription.AP2/EREBP, APETALA2/ethylene-responsive element binding protein family	Nta.9179	ethylene-responsive transcription factor 14-like	1.74011	2.30312	-0.205516	0.357493
27.3.3	RNA.regulation of transcription.AP2/EREBP, APETALA2/ethylene-responsive element binding protein family	Nta.9784	ethylene-responsive transcription factor ERF071	1.86431	1.85816	-0.0107076	-0.0168616
27.3.3	RNA.regulation of transcription.AP2/EREBP, APETALA2/ethylene-responsive element binding protein family	Nta.10379	putative late blight resistance protein homolog R1B-16	2.17906	2.82306	-0.37364	0.270362
27.3.3	RNA.regulation of transcription.AP2/EREBP, APETALA2/ethylene-responsive element binding protein family	Nta.11750	putative late blight resistance protein homolog R1A-4	2.03425	2.17027	-0.104409	0.0316098
27.3.3	RNA.regulation of transcription.AP2/EREBP, APETALA2/ethylene-responsive element binding protein family	Nta.15440	AP2/ERF and B3 domain-containing transcription factor RAV1-like	2.80318	3.32578	-0.125378	0.39722
27.3.3	RNA.regulation of transcription.AP2/EREBP, APETALA2/ethylene-responsive element binding protein family	Nta.19223	ethylene-responsive transcription factor ERF003-like	1.14697	1.48661	-0.213774	0.125862
27.3.3	RNA.regulation of transcription.AP2/EREBP, APETALA2/ethylene-responsive element binding protein family	Nta.19841	ethylene-responsive transcription factor ABR1-like	4.81688	4.99679	0.0861596	0.266073
27.3.3	RNA.regulation of transcription.AP2/EREBP, APETALA2/ethylene-responsive element binding protein family	Nta.20719	ethylene-responsive transcription factor 2-like	5.26422	5.25655	-0.934315	-0.941991
27.3.3	RNA.regulation of transcription.AP2/EREBP, APETALA2/ethylene-responsive element binding protein family	Nta.22022	uncharacterized	1.35685	1.85204	0.0620829	0.557266
27.3.3	RNA.regulation of transcription.AP2/EREBP, APETALA2/ethylene-responsive element binding protein family	Nta.24143	protein TPX2-like	2.74948	3.51858	-0.115007	0.654087
27.3.3	RNA.regulation of transcription.AP2/EREBP, APETALA2/ethylene-responsive element binding protein family	Nta.27467	proline transporter 1-like	1.21837	1.15065	0.121277	0.0535567
27.3.3	RNA.regulation of transcription.AP2/EREBP, APETALA2/ethylene-responsive element binding protein family	A_95_P125237	putative late blight resistance protein homolog R1C-3	2.3925	2.40954	-0.214684	-0.197636
27.3.3	RNA.regulation of transcription.AP2/EREBP, APETALA2/ethylene-responsive element binding protein family	A_95_P124897		1.07642	1.26011	0.192078	0.375765
27.3.3	RNA.regulation of transcription.AP2/EREBP, APETALA2/ethylene-responsive element binding protein family	A_95_P072505	putative late blight resistance protein homolog R1B-14	1.78438	2.12828	-0.700305	-0.356401
27.3.4	RNA.regulation of transcription.auxin response transcription factor family (ARF)	Nta.4308	auxin response factor 7-like	2.6215	3.07494	-0.248959	0.204474
27.3.4	RNA.regulation of transcription.auxin response transcription factor family (ARF)	Nta.15541	auxin response factor 5-like	2.19781	1.42983	0.252554	-0.515424
27.3.4	RNA.regulation of transcription.auxin response transcription factor family (ARF)	Nta.17640	auxin response factor 1-like	1.84351	1.9296	-0.899267	-0.813178
27.3.4	RNA.regulation of transcription.auxin response transcription factor family (ARF)	Nta.20276	auxin response factor 1-like	2.30246	2.64987	0.0216583	0.369073
27.3.5	RNA.regulation of transcription.ARR	Nta.3962	protein EIN4-like	2.60283	3.35338	-0.77673	-0.0261809
27.3.5	RNA.regulation of transcription.ARR	Nta.15482	ethylene receptor 2-like	1.90217	2.35203	-0.275694	0.174166
27.3.6	RNA.regulation of transcription.basic helix-loop-helix family (bHLH)	Nta.472	uncharacterized	1.83935	2.8277	-0.918639	0.0697104
27.3.6	RNA.regulation of transcription.basic helix-loop-helix family (bHLH)	Nta.764	aldo-keto reductase family 4 member C10-like	1.47816	1.22477	-0.439913	-0.693301
27.3.6	RNA.regulation of transcription.basic helix-loop-helix family (bHLH)	Nta.1655	transcription factor ILR3-like	2.42938	1.89939	0.495777	-0.0342159
27.3.6	RNA.regulation of transcription.basic helix-loop-helix family (bHLH)	Nta.7765	transcription factor bHLH92-like	2.18322	2.75423	0.0694006	0.640413
27.3.6	RNA.regulation of transcription.basic helix-loop-helix family (bHLH)	Nta.9724	ubiquinol oxidase 2, mitochondrial	1.43861	1.78815	-0.0882427	0.26129
27.3.6	RNA.regulation of transcription.basic helix-loop-helix family (bHLH)	Nta.19994	uncharacterized	1.13419	2.50888	-0.607533	0.767164
27.3.6	RNA.regulation of transcription.basic helix-loop-helix family (bHLH)	Nta.23135	transcription factor bHLH130-like	1.55608	2.43263	-0.479265	0.397283
27.3.7	RNA.regulation of transcription.C2C2(Zn) Constans-like zinc finger family (CO-like)	Nta.2780	protein TIFY 10A-like	1.4058	1.35719	-0.310953	-0.359563
27.3.7	RNA.regulation of transcription.C2C2(Zn) Constans-like zinc finger family (CO-like)	Nta.8517	vesicle-associated protein 4-2-like	1.44698	1.92461	-0.115109	0.362514
27.3.7	RNA.regulation of transcription.C2C2(Zn) Constans-like zinc finger family (CO-like)	Nta.8885	putative pentatricopeptide repeat-containing protein At1g74580	2.67237	2.88687	-0.0683163	0.146185
27.3.7	RNA.regulation of transcription.C2C2(Zn) Constans-like zinc finger family (CO-like)	Nta.8937	hypothetical protein	4.72282	5.21813	-0.186714	0.308594
27.3.7	RNA.regulation of transcription.C2C2(Zn) Constans-like zinc finger family (CO-like)	Nta.8973	hypothetical protein	5.25236	5.32842	-0.328201	-0.252137
27.3.7	RNA.regulation of transcription.C2C2(Zn) Constans-like zinc finger family (CO-like)	Nta.15526	protein TIFY 10A-like	4.64968	4.54382	-0.274378	-0.380234
27.3.7	RNA.regulation of transcription.C2C2(Zn) Constans-like zinc finger family (CO-like)	Nta.16863	protein TIFY 10B-like	2.027	1.39287	-0.160734	-0.794866
27.3.7	RNA.regulation of transcription.C2C2(Zn) Constans-like zinc finger family (CO-like)	Nta.22914	protein TIFY 10A	1.32836	1.41438	-0.322346	-0.236324
27.3.8	RNA.regulation of transcription.C2C2(Zn) DOF zinc finger family	Nta.8000	AAA-ATPase At2g46620-like	3.81065	5.03889	-0.849779	0.378462
27.3.8	RNA.regulation of transcription.C2C2(Zn) DOF zinc finger family	Nta.8403	protein PLANT CADMIUM RESISTANCE 8-like	3.31027	2.98027	-0.00883053	-0.338832
27.3.8	RNA.regulation of transcription.C2C2(Zn) DOF zinc finger family	A_95_P164767		1.57909	2.66575	-0.17336	0.913301
27.3.11	RNA.regulation of transcription.C2H2 zinc finger family	Nta.2621	protein C2-DOMAIN ABA-RELATED 4-like	1.33422	2.00877	-0.213711	0.460846
27.3.11	RNA.regulation of transcription.C2H2 zinc finger family	Nta.8158	RNA-binding protein 38-like	1.1703	1.63672	-0.624662	-0.158238
27.3.11	RNA.regulation of transcription.C2H2 zinc finger family	Nta.8214	zinc finger protein ZAT10-like	5.24683	5.35306	-0.589124	-0.482893
27.3.11	RNA.regulation of transcription.C2H2 zinc finger family	Nta.10559	protein SENSITIVE TO PROTON RHIZOTOXICITY 1-like	2.25821	2.60359	-0.74257	-0.397185
27.3.11	RNA.regulation of transcription.C2H2 zinc finger family	Nta.19248	zinc finger protein ZAT11-like	6.76127	6.05443	0.741503	0.0346578
27.3.11	RNA.regulation of transcription.C2H2 zinc finger family	Nta.19339	zinc finger protein ZAT8-like	4.1058	4.97674	-0.62621	0.244727
27.3.12	RNA.regulation of transcription.C3H zinc finger family	Nta.6322	17.3 kDa class II heat shock protein-like	1.0895	1.47244	-0.759893	-0.376947
27.3.12	RNA.regulation of transcription.C3H zinc finger family	Nta.11842	zinc finger CCCH domain-containing protein 66-like	1.00536	1.95003	-0.819799	0.124871
27.3.14	RNA.regulation of transcription.CCAAT box binding factor family, HAP2	Nta.7080	guanylate kinase 2-like	1.40274	2.14852	-0.610762	0.135015
27.3.15	RNA.regulation of transcription.CCAAT box binding factor family, HAP3	Nta.17739	aspartate aminotransferase, mitochondrial-like	1.76499	1.54585	0.307782	0.0886391
27.3.20	RNA.regulation of transcription.G2-like transcription factor family (GARP)	Nta.9016	uncharacterized	6.05227	6.75289	0.213789	0.914407
27.3.21	RNA.regulation of transcription.GRAS transcription factor family	Nta.7251	scarecrow-like protein 13	1.07025	1.74794	-0.505958	0.171735
27.3.21	RNA.regulation of transcription.GRAS transcription factor family	Nta.8966	scarecrow-like protein 13	1.02779	2.05122	-0.664085	0.359348
27.3.21	RNA.regulation of transcription.GRAS transcription factor family	Nta.17991	DELLA protein GAI-like	2.23125	3.42132	-0.553509	0.636554
27.3.22	RNA.regulation of transcription.homeobox transcription factor family (HB)	Nta.6693	ubiquitin-60S ribosomal protein L40	2.2885	1.36957	0.887191	-0.0317333
27.3.22	RNA.regulation of transcription.homeobox transcription factor family (HB)	Nta.11757	BEL1-like homeodomain protein 7	1.04311	2.09481	-0.899621	0.152076
27.3.23	RNA.regulation of transcription.heat-shock transcription factor family (HSF)	Nta.3691	heat shock factor protein HSF24-like	2.94727	4.09568	-0.808129	0.340277
27.3.23	RNA.regulation of transcription.heat-shock transcription factor family (HSF)	Nta.5162	heat stress transcription factor B-3-like	5.71146	6.02682	-0.662939	-0.347578
27.3.23	RNA.regulation of transcription.heat-shock transcription factor family (HSF)	Nta.23318	heat stress transcription factor B-3-like	5.62825	4.93595	-0.209163	-0.901462
27.3.24	RNA.regulation of transcription.MADS box transcription factor family	Nta.1036	pyruvate kinase 1, cytosolic-like	1.68784	1.01114	0.405226	-0.271473
27.3.24	RNA.regulation of transcription.MADS box transcription factor family	Nta.3926	uncharacterized	1.2773	1.04254	0.195487	-0.0392726
27.3.24	RNA.regulation of transcription.MADS box transcription factor family	Nta.7394	uncharacterized	2.80946	3.83164	-0.715722	0.306454
27.3.24	RNA.regulation of transcription.MADS box transcription factor family	Nta.9160	ER membrane protein complex subunit 8/9 homolog	1.29229	1.17303	0.187466	0.0682052
27.3.25	RNA.regulation of transcription.MYB domain transcription factor family	Nta.2463	transcription factor RAX2-like	1.80873	1.97974	-0.0964401	0.0745673
27.3.25	RNA.regulation of transcription.MYB domain transcription factor family	Nta.3555	myb-related protein Myb4-like	2.39713	2.77028	-0.0558944	0.317257
27.3.25	RNA.regulation of transcription.MYB domain transcription factor family	Nta.3758	myb-related protein Myb4-like	1.35643	2.20047	-0.494368	0.349673
27.3.25	RNA.regulation of transcription.MYB domain transcription factor family	Nta.10654	phosphomevalonate kinase-like	1.73879	1.6306	0.218975	0.110777
27.3.25	RNA.regulation of transcription.MYB domain transcription factor family	Nta.12842	phospholipase A1-II 1-like	3.76886	3.03644	-0.324451	-1.05687
27.3.25	RNA.regulation of transcription.MYB domain transcription factor family	Nta.14772	protein ODORANT1-like	1.03448	1.04013	-0.634248	-0.628596
27.3.25	RNA.regulation of transcription.MYB domain transcription factor family	Nta.15038	cytochrome P450 82C2-like	2.67013	1.86438	0.0684122	-0.737339
27.3.25	RNA.regulation of transcription.MYB domain transcription factor family	Nta.17804	uncharacterized protein F54F2.9-like	1.11692	1.74472	-0.201827	0.425971
27.3.25	RNA.regulation of transcription.MYB domain transcription factor family	Nta.20806	transcription factor MYB108-like	2.37714	2.45649	-0.757627	-0.678286
27.3.26	RNA.regulation of transcription.MYB-related transcription factor family	Nta.710	heat shock protein 82-like	2.24444	3.06532	-0.16565	0.655233
27.3.26	RNA.regulation of transcription.MYB-related transcription factor family	Nta.7437	heat shock protein 82	1.91977	2.52112	0.134414	0.73577
27.3.26	RNA.regulation of transcription.MYB-related transcription factor family	Nta.8157	transcription factor MYB1R1-like	1.12853	1.59292	-0.134705	0.329683
27.3.27	RNA.regulation of transcription.NAC domain transcription factor family	Nta.1541	NAC domain-containing protein 2-like	1.49935	1.93127	-0.758855	-0.326934
27.3.27	RNA.regulation of transcription.NAC domain transcription factor family	Nta.3154	NAC domain-containing protein 83-like	1.62869	2.05795	-0.995763	-0.566502
27.3.27	RNA.regulation of transcription.NAC domain transcription factor family	Nta.8896	NAC domain-containing protein 100-like	2.73856	3.46859	0.0997353	0.829766
27.3.27	RNA.regulation of transcription.NAC domain transcription factor family	Nta.12383	NAC domain-containing protein 21/22-like	1.12037	1.31436	-0.467421	-0.273431
27.3.27	RNA.regulation of transcription.NAC domain transcription factor family	Nta.13517	NAC domain-containing protein 21/22-like	1.82556	1.71385	-0.335	-0.446706
27.3.27	RNA.regulation of transcription.NAC domain transcription factor family	Nta.16525	NAC transcription factor 29-like	2.45881	2.47879	-0.839667	-0.819687
27.3.27	RNA.regulation of transcription.NAC domain transcription factor family	Nta.17030	NAC domain-containing protein 62-like	1.26956	1.56552	0.118601	0.414563
27.3.27	RNA.regulation of transcription.NAC domain transcription factor family	A_95_P117162		1.30621	1.47611	0.502723	0.672618
27.3.27	RNA.regulation of transcription.NAC domain transcription factor family	A_95_P133377	NAC domain-containing protein 78-like	1.56549	1.56265	-0.6332	-0.636039
27.3.27	RNA.regulation of transcription.NAC domain transcription factor family	A_95_P105607	COBRA-like protein 7	1.76376	2.10062	-0.138676	0.198179
27.3.28	RNA.regulation of transcription.squamosa promoter binding protein family (SBP)	Nta.1056	probable protein phosphatase 2C 58	2.44622	1.96788	0.0802048	-0.39814
27.3.28	RNA.regulation of transcription.squamosa promoter binding protein family (SBP)	Nta.1225	probable protein phosphatase 2C 39	1.90994	1.55687	-0.616533	-0.969602
27.3.28	RNA.regulation of transcription.squamosa promoter binding protein family (SBP)	Nta.7223	glutamine synthetase	2.256	2.72391	-0.301413	0.166497
27.3.28	RNA.regulation of transcription.squamosa promoter binding protein family (SBP)	A_95_P127542	myosin-binding protein 1-like	1.27797	1.3833	-0.184413	-0.0790814
27.3.29	RNA.regulation of transcription.TCP transcription factor family	Nta.785	phospholipase D alpha 1	1.25955	1.54702	-0.251568	0.0359102
27.3.29	RNA.regulation of transcription.TCP transcription factor family	Nta.8437	serine/threonine-protein phosphatase 4 regulatory subunit 2	2.81219	4.07741	-0.337741	0.927475
27.3.29	RNA.regulation of transcription.TCP transcription factor family	Nta.18423	phospholipase D delta-like	2.12621	3.25848	-0.143925	0.988342
27.3.29	RNA.regulation of transcription.TCP transcription factor family	Nta.23176	phospholipase D beta 1-like	4.36114	5.483	-0.739082	0.382781
27.3.30	RNA.regulation of transcription.triple-helix transcription factor family (Trihelix)	Nta.8967	trihelix transcription factor GT-3b-like	4.7067	4.6702	-0.18251	-0.219006
27.3.32	RNA.regulation of transcription.WRKY domain transcription factor family	Nta.611	probable WRKY transcription factor 7	1.32305	2.02406	-0.361788	0.339221
27.3.32	RNA.regulation of transcription.WRKY domain transcription factor family	Nta.1379	uncharacterized	2.18277	1.29276	0.0343089	-0.855703
27.3.32	RNA.regulation of transcription.WRKY domain transcription factor family	Nta.4067	probable WRKY transcription factor 26	3.61567	4.42551	-0.733065	0.0767755
27.3.32	RNA.regulation of transcription.WRKY domain transcription factor family	Nta.5073	probable WRKY transcription factor 7	1.31414	2.89269	-0.881841	0.696706
27.3.32	RNA.regulation of transcription.WRKY domain transcription factor family	Nta.7627	probable WRKY transcription factor 26	3.81908	5.03618	-0.528953	0.688141
27.3.32	RNA.regulation of transcription.WRKY domain transcription factor family	Nta.8279	probable tyrosine-protein phosphatase At1g05000	3.02863	2.59925	0.389654	-0.0397296
27.3.32	RNA.regulation of transcription.WRKY domain transcription factor family	Nta.8497	MLO-like protein 1	1.50881	2.3382	-0.181533	0.647859
27.3.32	RNA.regulation of transcription.WRKY domain transcription factor family	Nta.9092	probable WRKY transcription factor 31	4.42626	3.98068	-0.1542	-0.599777
27.3.32	RNA.regulation of transcription.WRKY domain transcription factor family	Nta.9118	probable WRKY transcription factor 31	1.0817	1.57825	-0.0874373	0.409115
27.3.32	RNA.regulation of transcription.WRKY domain transcription factor family	Nta.9977	probable WRKY transcription factor 41	2.11997	2.84286	-0.522989	0.199903
27.3.32	RNA.regulation of transcription.WRKY domain transcription factor family	Nta.12579	probable WRKY transcription factor 23	2.80278	3.36899	-0.159403	0.406802
27.3.32	RNA.regulation of transcription.WRKY domain transcription factor family	Nta.13172	probable WRKY transcription factor 43	2.64112	3.63511	-0.271813	0.722181
27.3.32	RNA.regulation of transcription.WRKY domain transcription factor family	Nta.13675	uncharacterized	1.17727	1.14744	-0.369002	-0.398835
27.3.32	RNA.regulation of transcription.WRKY domain transcription factor family	Nta.15675	probable WRKY transcription factor 31	3.14987	2.75416	-0.154708	-0.550418
27.3.32	RNA.regulation of transcription.WRKY domain transcription factor family	Nta.16293	probable WRKY transcription factor 31	1.66941	3.61613	-0.991132	0.955587
27.3.32	RNA.regulation of transcription.WRKY domain transcription factor family	Nta.17108	mitogen-activated protein kinase kinase kinase 1-like	1.01559	1.63111	-0.0153785	0.600139
27.3.32	RNA.regulation of transcription.WRKY domain transcription factor family	Nta.18311	probable WRKY transcription factor 57	4.51101	4.99773	-0.396281	0.0904362
27.3.32	RNA.regulation of transcription.WRKY domain transcription factor family	Nta.19051	probable WRKY transcription factor 11	1.37076	2.59878	-0.818596	0.409419
27.3.32	RNA.regulation of transcription.WRKY domain transcription factor family	Nta.20399	probable WRKY transcription factor 65	2.70247	2.05892	-0.132901	-0.776454
27.3.32	RNA.regulation of transcription.WRKY domain transcription factor family	Nta.23378	probable WRKY transcription factor 7	1.84686	3.1888	-0.379294	0.96265
27.3.32	RNA.regulation of transcription.WRKY domain transcription factor family	A_95_P141042	probable WRKY transcription factor 41	1.17079	2.50254	-0.733048	0.598706
27.3.32	RNA.regulation of transcription.WRKY domain transcription factor family	A_95_P102147	WRKY transcription factor 22-like	2.55201	2.29649	-0.501542	-0.757061
27.3.32	RNA.regulation of transcription.WRKY domain transcription factor family	A_95_P097828	probable WRKY transcription factor 14	1.86081	1.65302	-0.186335	-0.394122
27.3.34	RNA.regulation of transcription.orphan family	Nta.3962	protein EIN4-like	2.60283	3.35338	-0.77673	-0.0261809
27.3.34	RNA.regulation of transcription.orphan family	Nta.15482	ethylene receptor 2-like	1.90217	2.35203	-0.275694	0.174166
27.3.35	RNA.regulation of transcription.bZIP transcription factor family	Nta.1078	bZIP transcription factor 60-like	1.08441	1.65807	0.234757	0.808422
27.3.35	RNA.regulation of transcription.bZIP transcription factor family	Nta.1898	calmodulin-binding protein 60 B-like	1.18834	1.11564	-0.0670285	-0.139728
27.3.35	RNA.regulation of transcription.bZIP transcription factor family	Nta.2259	uncharacterized	1.35579	1.54909	-0.16492	0.0283854
27.3.35	RNA.regulation of transcription.bZIP transcription factor family	Nta.3577	TGACG-sequence-specific DNA-binding protein TGA-2.1	1.77224	2.10289	0.0698644	0.400521
27.3.35	RNA.regulation of transcription.bZIP transcription factor family	Nta.3632	hypersensitive-induced response protein 1-like	1.81254	1.98438	-0.890217	-0.718378
27.3.35	RNA.regulation of transcription.bZIP transcription factor family	Nta.3857	bZIP transcription factor 53-like	2.49035	2.54776	-0.363981	-0.306562
27.3.35	RNA.regulation of transcription.bZIP transcription factor family	Nta.4043	U-box domain-containing protein 17-like	1.22456	1.69041	-0.279205	0.186648
27.3.35	RNA.regulation of transcription.bZIP transcription factor family	Nta.6105	desumoylating isopeptidase 1-like	1.06462	1.3978	-0.268423	0.0647587
27.3.35	RNA.regulation of transcription.bZIP transcription factor family	Nta.6648	hypersensitive-induced response protein 1-like	2.22493	2.92836	-0.384295	0.319135
27.3.35	RNA.regulation of transcription.bZIP transcription factor family	Nta.8639	kynurenine formamidase-like	1.14636	1.966	-0.832099	-0.0124622
27.3.35	RNA.regulation of transcription.bZIP transcription factor family	Nta.9190	calmodulin-binding protein 60 A-like	3.51527	5.00966	-0.56691	0.92748
27.3.35	RNA.regulation of transcription.bZIP transcription factor family	Nta.12818	bZIP transcription factor 17-like	1.09867	1.61556	0.132107	0.648994
27.3.35	RNA.regulation of transcription.bZIP transcription factor family	Nta.15271	hypersensitive-induced response protein 1	1.65117	2.19525	-0.0391238	0.504955
27.3.35	RNA.regulation of transcription.bZIP transcription factor family	Nta.17362	U-box domain-containing protein 14-like	1.23764	1.36715	-0.462727	-0.333217
27.3.35	RNA.regulation of transcription.bZIP transcription factor family	Nta.19897	bZIP transcription factor 17-like	1.31279	1.51734	0.291865	0.496421
27.3.35	RNA.regulation of transcription.bZIP transcription factor family	Nta.23377	ankyrin-1-like	2.04223	1.98893	0.289776	0.236467
27.3.35	RNA.regulation of transcription.bZIP transcription factor family	A_95_P144107	protein NUCLEAR FUSION DEFECTIVE 4-like	3.2152	2.75443	0.384038	-0.0767341
27.3.37	RNA.regulation of transcription.lateral organ boundaries gene family (AS2)	Nta.8614	lipid transfer-like protein VAS	4.68946	6.31772	-0.975409	0.652846
27.3.39	RNA.regulation of transcription.AtSR transcription factor family	Nta.183	uncharacterized	1.58708	1.35837	0.774629	0.54592
27.3.39	RNA.regulation of transcription.AtSR transcription factor family	Nta.192	uncharacterized	1.64607	1.97826	-0.956598	-0.624401
27.3.39	RNA.regulation of transcription.AtSR transcription factor family	Nta.525	SPX domain-containing protein 1-like	1.38517	1.68531	0.16789	0.468036
27.3.39	RNA.regulation of transcription.AtSR transcription factor family	Nta.5209	glutamate dehydrogenase B	1.56836	2.62748	-0.961049	0.098075
27.3.39	RNA.regulation of transcription.AtSR transcription factor family	Nta.6744	fructose-bisphosphate aldolase cytoplasmic isozyme	2.10416	1.64508	0.408646	-0.0504346
27.3.39	RNA.regulation of transcription.AtSR transcription factor family	Nta.7044	annexin D2-like	3.91927	4.02299	0.318313	0.42203
27.3.39	RNA.regulation of transcription.AtSR transcription factor family	Nta.8529	glutamate dehydrogenase A	2.42	1.99531	-0.0183543	-0.443042
27.3.39	RNA.regulation of transcription.AtSR transcription factor family	Nta.8860	flavin-dependent oxidoreductase FOX2-like	4.10089	5.47996	-0.735685	0.643394
27.3.39	RNA.regulation of transcription.AtSR transcription factor family	Nta.9795	SPX domain-containing protein 1-like	1.47307	1.17161	0.703015	0.401564
27.3.39	RNA.regulation of transcription.AtSR transcription factor family	Nta.12096	uncharacterized protein OsI_027940-like	1.13026	1.13784	0.279065	0.286641
27.3.39	RNA.regulation of transcription.AtSR transcription factor family	Nta.13560	uncharacterized	1.08847	1.19366	0.152724	0.257906
27.3.39	RNA.regulation of transcription.AtSR transcription factor family	Nta.15051	lon protease homolog 2, peroxisomal	1.83412	2.17513	0.0276019	0.368605
27.3.39	RNA.regulation of transcription.AtSR transcription factor family	Nta.16677	sulfhydryl oxidase 2-like	1.61409	1.42832	0.0264418	-0.159332
27.3.39	RNA.regulation of transcription.AtSR transcription factor family	Nta.16882	secretory carrier-associated membrane protein 3-like	1.95025	2.42503	0.0875858	0.562368
27.3.39	RNA.regulation of transcription.AtSR transcription factor family	Nta.17338	secretory carrier-associated membrane protein 2-like	1.54948	2.26868	-0.371241	0.34796
27.3.39	RNA.regulation of transcription.AtSR transcription factor family	Nta.19389	ORM1-like protein 2	1.08479	1.64652	0.186185	0.747912
27.3.39	RNA.regulation of transcription.AtSR transcription factor family	Nta.22307	protein trichome birefringence-like 35	1.36007	1.07605	0.264681	-0.019341
27.3.39	RNA.regulation of transcription.AtSR transcription factor family	c3631_at	malonyl-CoA decarboxylase, mitochondrial	2.71977	3.49326	-0.819313	-0.0458238
27.3.39	RNA.regulation of transcription.AtSR transcription factor family	A_95_P117907	autophagy-related protein 9-like	1.62493	1.37896	0.613249	0.36728
27.3.40	RNA.regulation of transcription.AUX/IAA family	Nta.2188	uncharacterized	2.59532	2.3327	0.423927	0.1613
27.3.40	RNA.regulation of transcription.AUX/IAA family	Nta.2596	auxin-responsive protein IAA26-like	1.15923	1.19233	-0.276881	-0.243779
27.3.40	RNA.regulation of transcription.AUX/IAA family	Nta.3674	auxin-responsive protein IAA4-like	1.52477	1.96135	-0.400548	0.0360333
27.3.41	RNA.regulation of transcription.B3 transcription factor family	Nta.5139	uncharacterized	1.71515	2.6749	-0.377473	0.582278
27.3.41	RNA.regulation of transcription.B3 transcription factor family	Nta.8665	uncharacterized	2.00307	3.047	-0.453082	0.590844
27.3.41	RNA.regulation of transcription.B3 transcription factor family	A_95_P154877	uncharacterized	1.55156	2.56357	-0.0964942	0.91552
27.3.44	RNA.regulation of transcription.chromatin remodeling factors	Nta.2240	serine/threonine-protein kinase HT1-like	2.18336	2.07507	-0.256582	-0.36487
27.3.44	RNA.regulation of transcription.chromatin remodeling factors	Nta.3345	helicase-like transcription factor CHR28	1.27264	1.37531	0.0141182	0.116789
27.3.44	RNA.regulation of transcription.chromatin remodeling factors	Nta.8606	apoptosis-inducing factor homolog A-like	2.46025	2.22664	0.369446	0.135843
27.3.44	RNA.regulation of transcription.chromatin remodeling factors	Nta.8785	cytochrome b-c1 complex subunit 9-like	2.54416	1.76174	0.564544	-0.217873
27.3.44	RNA.regulation of transcription.chromatin remodeling factors	Nta.8958	uncharacterized	2.88923	2.65703	0.485629	0.253427
27.3.44	RNA.regulation of transcription.chromatin remodeling factors	Nta.9760	glucan endo-1,3-beta-glucosidase 14-like	2.10782	1.94276	0.381665	0.216607
27.3.44	RNA.regulation of transcription.chromatin remodeling factors	Nta.10274	probable receptor-like protein kinase At5g39020	1.12129	1.9073	-0.256817	0.529192
27.3.44	RNA.regulation of transcription.chromatin remodeling factors	Nta.15250	uncharacterized	1.68952	1.77267	0.287173	0.37032
27.3.44	RNA.regulation of transcription.chromatin remodeling factors	Nta.15336	pectinesterase 1-like	1.72117	1.76855	0.368581	0.415961
27.3.44	RNA.regulation of transcription.chromatin remodeling factors	Nta.17598	aspartic proteinase Asp1	1.39399	2.15282	-0.0219798	0.736857
27.3.44	RNA.regulation of transcription.chromatin remodeling factors	Nta.19400	E3 ubiquitin-protein ligase RHF1A-like	1.91826	2.31691	-0.15396	0.244686
27.3.44	RNA.regulation of transcription.chromatin remodeling factors	Nta.20772	myosin heavy chain kinase C-like	2.26552	2.55502	-0.415241	-0.125743
27.3.44	RNA.regulation of transcription.chromatin remodeling factors	Nta.20847	uncharacterized	1.45365	1.17	0.467199	0.183545
27.3.44	RNA.regulation of transcription.chromatin remodeling factors	Nta.27228	putative SWI/SNF-related matrix-associated actin-dependent regulator of chromatin subfamily A member 3-like 1	1.2928	1.47182	0.0969139	0.275942
27.3.51	RNA.regulation of transcription.general transcription, TBP-binding protein	Nta.8021	protein Shroom-like	4.25893	3.93544	-0.115624	-0.439116
27.3.52	RNA.regulation of transcription.global transcription factor group	Nta.6295	uncharacterized	2.13204	2.48775	0.350726	0.70643
27.3.52	RNA.regulation of transcription.global transcription factor group	Nta.15586	glutamyl-tRNA reductase 1, chloroplastic-like	2.99385	3.46426	-0.0129975	0.457416
27.3.57	RNA.regulation of transcription.JUMONJI family	Nta.16144	F-box protein At1g78280	1.22562	1.44228	0.241723	0.458378
27.3.57	RNA.regulation of transcription.JUMONJI family	A_95_P063155	F-box protein At1g78280-like	1.08294	1.37483	0.345658	0.637547
27.3.59	RNA.regulation of transcription.methyl binding domain proteins	Nta.11702	methyl-CpG-binding domain-containing protein 2-like	1.19642	1.01646	0.146389	-0.0335712
27.3.64	RNA.regulation of transcription.PHOR1	Nta.4045	U-box domain-containing protein 21-like	4.10144	5.04251	-0.3181	0.622969
27.3.67	RNA.regulation of transcription.putative transcription regulator	Nta.485	LIM domain-containing protein WLIM1-like	1.54125	2.49042	-0.827887	0.12129
27.3.67	RNA.regulation of transcription.putative transcription regulator	Nta.2609	trypsin inhibitor 1	3.65939	3.3788	-3.60048e-05	-0.280632
27.3.67	RNA.regulation of transcription.putative transcription regulator	Nta.3224	proteinase inhibitor I-A	3.31153	2.94535	0.240727	-0.125452
27.3.67	RNA.regulation of transcription.putative transcription regulator	Nta.3415	uncharacterized protein C167.05-like	1.53054	1.71656	-0.13848	0.0475389
27.3.67	RNA.regulation of transcription.putative transcription regulator	Nta.3550	4-coumarate--CoA ligase 2	1.36477	1.66553	-0.348738	-0.0479737
27.3.67	RNA.regulation of transcription.putative transcription regulator	Nta.5622	transmembrane emp24 domain-containing protein p24beta3-like	1.20631	1.25868	-0.33745	-0.285078
27.3.67	RNA.regulation of transcription.putative transcription regulator	Nta.6834	4-coumarate--CoA ligase 1	1.1484	1.48527	-0.595515	-0.25865
27.3.67	RNA.regulation of transcription.putative transcription regulator	Nta.6880	transmembrane emp24 domain-containing protein p24beta3-like	1.47812	1.05632	-0.0223074	-0.444106
27.3.67	RNA.regulation of transcription.putative transcription regulator	Nta.8030	MLO-like protein 6	2.31856	2.41472	-0.111627	-0.0154646
27.3.67	RNA.regulation of transcription.putative transcription regulator	Nta.8205	RHOMBOID-like protein 1	1.21731	1.27496	-0.32183	-0.264176
27.3.67	RNA.regulation of transcription.putative transcription regulator	Nta.8360	putative late blight resistance protein homolog R1A-3	1.69365	2.15589	-0.0429435	0.419292
27.3.67	RNA.regulation of transcription.putative transcription regulator	Nta.8918	tubby-like F-box protein 8	1.76447	1.9411	-0.219639	-0.0430122
27.3.67	RNA.regulation of transcription.putative transcription regulator	Nta.10379	putative late blight resistance protein homolog R1B-16	2.17906	2.82306	-0.37364	0.270362
27.3.67	RNA.regulation of transcription.putative transcription regulator	Nta.11750	putative late blight resistance protein homolog R1A-4	2.03425	2.17027	-0.104409	0.0316098
27.3.67	RNA.regulation of transcription.putative transcription regulator	Nta.17143	AT-hook motif nuclear-localized protein 23-like	2.44105	2.78208	-0.0102558	0.330772
27.3.67	RNA.regulation of transcription.putative transcription regulator	Nta.22516	uncharacterized protein At4g28440-like	1.32948	1.25463	0.215214	0.140362
27.3.67	RNA.regulation of transcription.putative transcription regulator	Nta.22767	probable folate-biopterin transporter 4	1.48186	1.75469	0.368759	0.641587
27.3.67	RNA.regulation of transcription.putative transcription regulator	A_95_P125237	putative late blight resistance protein homolog R1C-3	2.3925	2.40954	-0.214684	-0.197636
27.3.67	RNA.regulation of transcription.putative transcription regulator	A_95_P124897		1.07642	1.26011	0.192078	0.375765
27.3.67	RNA.regulation of transcription.putative transcription regulator	A_95_P072505	putative late blight resistance protein homolog R1B-14	1.78438	2.12828	-0.700305	-0.356401
27.3.67	RNA.regulation of transcription.putative transcription regulator	A_95_P092438	plant intracellular Ras-group-related LRR protein 6-like	1.82952	1.17528	0.282834	-0.371405
27.3.69	RNA.regulation of transcription.SET-domain transcriptional regulator family	Nta.2404	subtilisin-like protease SBT5.3	2.05259	2.15925	-0.294329	-0.187671
27.3.69	RNA.regulation of transcription.SET-domain transcriptional regulator family	Nta.19234	germin-like protein subfamily T member 2	1.70287	2.35669	-0.574572	0.0792465
27.3.71	RNA.regulation of transcription.SNF7	Nta.437	charged multivesicular body protein 5-like	2.23691	2.39395	0.0361965	0.193238
27.3.71	RNA.regulation of transcription.SNF7	Nta.1167	vacuolar protein sorting-associated protein 32 homolog 2-like	1.12485	1.59121	-0.389864	0.0764972
27.3.71	RNA.regulation of transcription.SNF7	Nta.5594	ESCRT-related protein CHMP1B-like	1.24205	1.79656	-0.0893138	0.465196
27.3.71	RNA.regulation of transcription.SNF7	Nta.6638	vacuolar protein sorting-associated protein 2 homolog 1-like	1.95224	2.52509	-0.280654	0.292192
27.3.71	RNA.regulation of transcription.SNF7	Nta.8273	uncharacterized	1.89977	1.60299	0.0977074	-0.199077
27.3.71	RNA.regulation of transcription.SNF7	Nta.15715	uncharacterized	1.77684	2.02535	-0.371041	-0.122534
27.3.73	RNA.regulation of transcription.Zn-finger(CCHC)	Nta.2648	staphylococcal nuclease domain-containing protein 1-like	1.75919	1.80485	-0.412782	-0.367121
27.3.73	RNA.regulation of transcription.Zn-finger(CCHC)	Nta.7553	staphylococcal nuclease domain-containing protein 1-like	1.84796	1.22489	0.281142	-0.341928
27.3.73	RNA.regulation of transcription.Zn-finger(CCHC)	Nta.22292	staphylococcal nuclease domain-containing protein 1-like	1.47942	1.22926	0.463881	0.213719
27.3.73	RNA.regulation of transcription.Zn-finger(CCHC)	A_95_P100228	staphylococcal nuclease domain-containing protein 1-like	1.44487	2.25108	0.107857	0.914072
27.3.75	RNA.regulation of transcription.GRP	Nta.6944	glycine-rich RNA-binding protein-like	1.04025	1.1262	0.111303	0.197248
27.3.75	RNA.regulation of transcription.GRP	Nta.9294	glycine-rich RNA-binding protein GRP1A-like	2.29088	2.30947	0.276682	0.295275
27.3.75	RNA.regulation of transcription.GRP	Nta.9449	glycine-rich RNA-binding protein-like	1.37496	1.48185	-0.27861	-0.171716
27.3.99	RNA.regulation of transcription.unclassified	Nta.606	protein DA1-like	2.02089	1.97991	-0.0450068	-0.0859912
27.3.99	RNA.regulation of transcription.unclassified	Nta.662	TRAF-type zinc finger domain-containing protein 1-like	1.40291	1.36013	-0.244765	-0.287538
27.3.99	RNA.regulation of transcription.unclassified	Nta.1764	GRF1-interacting factor 1-like	2.46417	1.67627	0.561639	-0.226255
27.3.99	RNA.regulation of transcription.unclassified	Nta.1897	isopentenyl-diphosphate Delta-isomerase I-like	3.08132	3.644	-0.673835	-0.111156
27.3.99	RNA.regulation of transcription.unclassified	Nta.2298	uncharacterized protein At4g28440-like	1.98401	1.40055	0.7425	0.15904
27.3.99	RNA.regulation of transcription.unclassified	Nta.2850	pectinesterase/pectinesterase inhibitor U1	1.74671	2.19042	0.118954	0.562664
27.3.99	RNA.regulation of transcription.unclassified	Nta.3081	uncharacterized	1.94095	2.82132	-0.578195	0.302176
27.3.99	RNA.regulation of transcription.unclassified	Nta.5387	pathogenesis-related protein STH-2-like	1.34488	2.33098	-0.0912645	0.89484
27.3.99	RNA.regulation of transcription.unclassified	Nta.6414	REF/SRPP-like protein At3g05500	2.356	3.04676	-0.018082	0.672683
27.3.99	RNA.regulation of transcription.unclassified	Nta.6696	uncharacterized	1.03376	2.07984	-0.860051	0.18603
27.3.99	RNA.regulation of transcription.unclassified	Nta.6810	putative methyltransferase DDB_G0268948	3.80245	3.7656	-0.183004	-0.219855
27.3.99	RNA.regulation of transcription.unclassified	Nta.6927	aspartyl protease family protein At5g10770-like	1.50353	1.84673	-0.77573	-0.432534
27.3.99	RNA.regulation of transcription.unclassified	Nta.7127	pectinesterase/pectinesterase inhibitor U1-like	1.52759	1.19002	0.195067	-0.142498
27.3.99	RNA.regulation of transcription.unclassified	Nta.8335	TOM1-like protein 2	1.18609	1.56483	-0.199628	0.179118
27.3.99	RNA.regulation of transcription.unclassified	Nta.8638	transcription initiation factor TFIID subunit 15b-like	1.32559	1.03049	0.28035	-0.0147531
27.3.99	RNA.regulation of transcription.unclassified	Nta.9053	sugar transport protein 13-like	3.28327	4.09553	-0.625929	0.186338
27.3.99	RNA.regulation of transcription.unclassified	Nta.9154	uncharacterized	1.63854	2.00636	-0.236597	0.131228
27.3.99	RNA.regulation of transcription.unclassified	Nta.9982	uncharacterized	2.6204	3.34175	-0.114534	0.606819
27.3.99	RNA.regulation of transcription.unclassified	Nta.11795	uncharacterized	2.49245	2.68871	-0.0977858	0.098475
27.3.99	RNA.regulation of transcription.unclassified	Nta.12293	EIN3-binding F-box protein 2-like	1.03349	2.53463	-0.75297	0.748173
27.3.99	RNA.regulation of transcription.unclassified	Nta.12746	uncharacterized	5.50802	5.70653	-0.108848	0.0896597
27.3.99	RNA.regulation of transcription.unclassified	Nta.14636	chitin elicitor receptor kinase 1-like	2.77614	2.23587	-0.726621	-1.2669
27.3.99	RNA.regulation of transcription.unclassified	Nta.14885	chitin elicitor receptor kinase 1-like	1.77555	1.7125	-0.156696	-0.219748
27.3.99	RNA.regulation of transcription.unclassified	Nta.15362	plant UBX domain-containing protein 2-like	1.32295	1.81018	-0.0355563	0.451669
27.3.99	RNA.regulation of transcription.unclassified	Nta.15456	protein S-acyltransferase 11-like	1.17909	1.47679	0.149	0.446691
27.3.99	RNA.regulation of transcription.unclassified	Nta.15677	uncharacterized	1.95164	2.0511	-0.0367618	0.0627064
27.3.99	RNA.regulation of transcription.unclassified	Nta.15893	diphthamide biosynthesis protein 3-like	1.51081	1.11823	0.715979	0.323402
27.3.99	RNA.regulation of transcription.unclassified	Nta.16416	exocyst complex component EXO70A1-like	4.16225	5.42306	-0.303565	0.957253
27.3.99	RNA.regulation of transcription.unclassified	Nta.17132	chitin elicitor receptor kinase 1-like	2.6296	3.04252	0.357106	0.770019
27.3.99	RNA.regulation of transcription.unclassified	Nta.17904	aspartyl protease family protein At5g10770-like	1.44474	1.78643	-0.409065	-0.0673747
27.3.99	RNA.regulation of transcription.unclassified	Nta.19783	aspartic proteinase-like protein 2	1.60388	1.74193	-0.0513093	0.08674
27.3.99	RNA.regulation of transcription.unclassified	Nta.20620	exocyst complex component EXO70A1-like	4.62438	3.9512	0.0448641	-0.628311
27.3.99	RNA.regulation of transcription.unclassified	Nta.21621	glutathione S-transferase U8-like	2.75617	2.74422	-0.144797	-0.156747
27.3.99	RNA.regulation of transcription.unclassified	Nta.23286	uncharacterized	4.01299	4.91333	-0.267338	0.633003
27.3.99	RNA.regulation of transcription.unclassified	Nta.23297	uncharacterized	3.95513	4.46126	-0.0784084	0.427721
27.3.99	RNA.regulation of transcription.unclassified	A_95_P039636	zinc finger CCCH domain-containing protein 16-like	1.88257	1.71848	0.782682	0.618588
27.3.99	RNA.regulation of transcription.unclassified	A_95_P073130	exocyst complex component EXO70B1-like	2.41909	2.86071	-0.0756492	0.365966
27.3.99	RNA.regulation of transcription.unclassified	A_95_P118812		3.10186	3.41029	-0.520821	-0.212385
27.3.99	RNA.regulation of transcription.unclassified	A_95_P110262	uncharacterized	1.06565	1.73107	-0.0224418	0.642977
27.4	RNA.RNA binding	Nta.1306	KH domain-containing protein At2g38610-like	1.64585	1.76142	-0.202916	-0.0873453
27.4	RNA.RNA binding	Nta.5387	pathogenesis-related protein STH-2-like	1.34488	2.33098	-0.0912645	0.89484
27.4	RNA.RNA binding	Nta.6944	glycine-rich RNA-binding protein-like	1.04025	1.1262	0.111303	0.197248
27.4	RNA.RNA binding	Nta.8158	RNA-binding protein 38-like	1.1703	1.63672	-0.624662	-0.158238
27.4	RNA.RNA binding	Nta.9294	glycine-rich RNA-binding protein GRP1A-like	2.29088	2.30947	0.276682	0.295275
27.4	RNA.RNA binding	Nta.9449	glycine-rich RNA-binding protein-like	1.37496	1.48185	-0.27861	-0.171716
27.4	RNA.RNA binding	Nta.17981	uncharacterized	1.93547	3.16976	-0.238893	0.995395
27.4	RNA.RNA binding	Nta.22431	geraniol 8-hydroxylase-like	2.60689	2.20138	-0.139891	-0.545396
27.5.2.1	RNA.silencing.RISC formation.RNA helicase	Nta.17266	serine/threonine protein phosphatase 2A 57 kDa regulatory subunit B' theta isoform-like	1.4413	1.92033	-0.124364	0.354666
28.1	DNA.synthesis/chromatin structure	Nta.1056	probable protein phosphatase 2C 58	2.44622	1.96788	0.0802048	-0.39814
28.1	DNA.synthesis/chromatin structure	Nta.1225	probable protein phosphatase 2C 39	1.90994	1.55687	-0.616533	-0.969602
28.1	DNA.synthesis/chromatin structure	Nta.2083	thioredoxin H-type 2-like	1.90434	1.90575	0.585692	0.587097
28.1	DNA.synthesis/chromatin structure	Nta.2850	pectinesterase/pectinesterase inhibitor U1	1.74671	2.19042	0.118954	0.562664
28.1	DNA.synthesis/chromatin structure	Nta.3468	probable glutathione S-transferase	1.87643	2.8517	-0.147951	0.827314
28.1	DNA.synthesis/chromatin structure	Nta.3694	caltractin-like	1.13486	1.11154	0.0194885	-0.00382894
28.1	DNA.synthesis/chromatin structure	Nta.3926	uncharacterized	1.2773	1.04254	0.195487	-0.0392726
28.1	DNA.synthesis/chromatin structure	Nta.4044	probable protein phosphatase 2C 25	3.26953	3.26239	-0.0543888	-0.0615272
28.1	DNA.synthesis/chromatin structure	Nta.4339	probable glutathione S-transferase	3.95295	4.72083	-0.729607	0.0382686
28.1	DNA.synthesis/chromatin structure	Nta.6535	thioredoxin H-type 1	2.19332	1.94727	0.159333	-0.0867155
28.1	DNA.synthesis/chromatin structure	Nta.7127	pectinesterase/pectinesterase inhibitor U1-like	1.52759	1.19002	0.195067	-0.142498
28.1	DNA.synthesis/chromatin structure	Nta.8003	phosphatidylinositol:ceramide inositolphosphotransferase 2-like	1.45041	2.90347	-0.715922	0.737138
28.1	DNA.synthesis/chromatin structure	Nta.8073	polyol transporter 5-like	2.62652	3.07426	-0.624447	-0.17671
28.1	DNA.synthesis/chromatin structure	Nta.8597	serine/threonine-protein phosphatase PP1 isozyme 3	1.70479	1.29085	-0.161515	-0.575451
28.1	DNA.synthesis/chromatin structure	Nta.8958	uncharacterized	2.88923	2.65703	0.485629	0.253427
28.1	DNA.synthesis/chromatin structure	Nta.9667	thioredoxin H-type 1-like	1.5478	1.55741	-0.087144	-0.0775331
28.1	DNA.synthesis/chromatin structure	Nta.10910	uncharacterized	3.07475	2.46707	-0.311767	-0.91945
28.1	DNA.synthesis/chromatin structure	Nta.11373	UDP-glycosyltransferase 74G1-like	5.90538	5.59722	-0.408149	-0.716309
28.1	DNA.synthesis/chromatin structure	Nta.12104	UDP-glycosyltransferase 74G1-like	4.79487	4.88565	-0.224909	-0.134138
28.1	DNA.synthesis/chromatin structure	Nta.12710	uncharacterized	1.92258	2.20927	-0.0647221	0.221968
28.1	DNA.synthesis/chromatin structure	Nta.12781	PXMP2/4 family protein 4-like	1.74541	1.19231	0.44655	-0.106546
28.1	DNA.synthesis/chromatin structure	Nta.12842	phospholipase A1-II 1-like	3.76886	3.03644	-0.324451	-1.05687
28.1	DNA.synthesis/chromatin structure	Nta.13685	uncharacterized	1.56254	1.66186	0.509661	0.608976
28.1	DNA.synthesis/chromatin structure	Nta.14601	uncharacterized	2.22871	2.5294	0.0163931	0.317084
28.1	DNA.synthesis/chromatin structure	Nta.15586	glutamyl-tRNA reductase 1, chloroplastic-like	2.99385	3.46426	-0.0129975	0.457416
28.1	DNA.synthesis/chromatin structure	Nta.16318	uncharacterized	1.51642	1.3133	0.712836	0.509714
28.1	DNA.synthesis/chromatin structure	Nta.17675	aspartyl protease family protein 1-like	3.2566	4.25185	-0.606695	0.388559
28.1	DNA.synthesis/chromatin structure	Nta.19955	proteinase inhibitor PSI-1.2-like	5.72477	5.56316	-0.0400514	-0.201668
28.1	DNA.synthesis/chromatin structure	Nta.20772	myosin heavy chain kinase C-like	2.26552	2.55502	-0.415241	-0.125743
28.1	DNA.synthesis/chromatin structure	Nta.21811	probable indole-3-acetic acid-amido synthetase GH3.1	4.511	4.76013	-0.00803757	0.241091
28.1	DNA.synthesis/chromatin structure	Nta.22544	uncharacterized	1.39843	1.09934	0.075953	-0.22314
28.1	DNA.synthesis/chromatin structure	A_95_P142472	bifunctional epoxide hydrolase 2-like	2.95534	2.16885	0.56325	-0.223248
28.1	DNA.synthesis/chromatin structure	A_95_P034968		3.18145	3.96971	-0.469384	0.318874
28.1.1.4	DNA.synthesis/chromatin structure.retrotransposon/transposase.hat-like transposase	Nta.22431	geraniol 8-hydroxylase-like	2.60689	2.20138	-0.139891	-0.545396
28.1.3	DNA.synthesis/chromatin structure.histone	A_95_P125237	putative late blight resistance protein homolog R1C-3	2.3925	2.40954	-0.214684	-0.197636
28.2	DNA.repair	Nta.8021	protein Shroom-like	4.25893	3.93544	-0.115624	-0.439116
28.99	DNA.unspecified	Nta.241	insulin-degrading enzyme-like 1, peroxisomal	1.23727	1.40441	-0.15176	0.0153747
28.99	DNA.unspecified	Nta.561	methylthioribose kinase-like	1.06433	1.09712	0.124312	0.157098
28.99	DNA.unspecified	Nta.1142	sorting nexin 1	1.48016	1.88045	-0.236974	0.163318
28.99	DNA.unspecified	Nta.2077	vesicle-associated protein 1-2-like	1.39799	1.69309	-0.815748	-0.520651
28.99	DNA.unspecified	Nta.2141	uncharacterized protein At1g66480-like	3.40379	2.63585	0.528252	-0.239693
28.99	DNA.unspecified	Nta.2298	uncharacterized protein At4g28440-like	1.98401	1.40055	0.7425	0.15904
28.99	DNA.unspecified	Nta.3233	putative phagocytic receptor 1a	1.2144	1.59397	0.111361	0.490931
28.99	DNA.unspecified	Nta.5209	glutamate dehydrogenase B	1.56836	2.62748	-0.961049	0.098075
28.99	DNA.unspecified	Nta.8058	insulin-degrading enzyme-like 1, peroxisomal	1.33996	1.49533	-0.118193	0.0371763
28.99	DNA.unspecified	Nta.8529	glutamate dehydrogenase A	2.42	1.99531	-0.0183543	-0.443042
28.99	DNA.unspecified	Nta.8639	kynurenine formamidase-like	1.14636	1.966	-0.832099	-0.0124622
28.99	DNA.unspecified	Nta.11450	vesicle-associated protein 1-3-like	1.66565	1.6228	0.542639	0.499784
28.99	DNA.unspecified	Nta.13517	NAC domain-containing protein 21/22-like	1.82556	1.71385	-0.335	-0.446706
28.99	DNA.unspecified	Nta.15784	phytosulfokine receptor 1-like	1.50948	1.65725	0.094073	0.241844
28.99	DNA.unspecified	Nta.17143	AT-hook motif nuclear-localized protein 23-like	2.44105	2.78208	-0.0102558	0.330772
28.99	DNA.unspecified	Nta.18561	uncharacterized	1.71998	1.0139	0.0425264	-0.663552
28.99	DNA.unspecified	Nta.19685	vesicle-associated protein 1-3	1.09311	1.42377	-0.455666	-0.125007
28.99	DNA.unspecified	Nta.20377	mediator of RNA polymerase II transcription subunit 33A-like	1.96252	2.79924	-0.0856199	0.751095
28.99	DNA.unspecified	Nta.21926	protein slowmo homolog	1.06029	1.04041	0.293977	0.274096
28.99	DNA.unspecified	Nta.22516	uncharacterized protein At4g28440-like	1.32948	1.25463	0.215214	0.140362
28.99	DNA.unspecified	Nta.24159	ATP-dependent DNA helicase pfh1-like	1.14908	1.42734	-0.0398005	0.238462
28.99	DNA.unspecified	A_95_P110262	uncharacterized	1.06565	1.73107	-0.0224418	0.642977
28.99	DNA.unspecified	A_95_P139567	O-acyltransferase WSD1-like	2.53672	2.24268	0.319462	0.0254237
29.1	protein.aa activation	Nta.5518	polyubiquitin 4-like	1.69257	1.94542	-0.615651	-0.3628
29.2	protein.synthesis	Nta.14998	eIF-2-alpha kinase activator GCN1	1.79993	2.04988	0.0829061	0.332858
29.2.1.1.1.1.12	protein.synthesis.ribosomal protein.prokaryotic.chloroplast.30S subunit.S12	Nta.8712	expansin-like B1	7.55645	6.63894	0.0818387	-0.835667
29.2.1.1.1.1.12	protein.synthesis.ribosomal protein.prokaryotic.chloroplast.30S subunit.S12	Nta.22397	expansin-like B1	4.67987	4.45855	0.0271794	-0.194134
29.2.1.1.1.1.83	protein.synthesis.ribosomal protein.prokaryotic.chloroplast.30S subunit.PSRP3	Nta.13172	probable WRKY transcription factor 43	2.64112	3.63511	-0.271813	0.722181
29.2.1.1.3	protein.synthesis.ribosomal protein.prokaryotic.unknown organellar	Nta.3014	polyubiquitin	1.35793	1.85584	-0.147507	0.350406
29.2.1.1.3	protein.synthesis.ribosomal protein.prokaryotic.unknown organellar	Nta.13172	probable WRKY transcription factor 43	2.64112	3.63511	-0.271813	0.722181
29.2.1.1.3	protein.synthesis.ribosomal protein.prokaryotic.unknown organellar	Nta.22342	putative UPF0481 protein At3g02645	1.2959	2.78842	-0.625805	0.866716
29.2.1.1.3.2.18	protein.synthesis.ribosomal protein.prokaryotic.unknown organellar.50S subunit.L18	Nta.3192	UMP-CMP kinase 3	1.0081	1.29646	-0.561389	-0.273033
29.2.1.2.1.9	protein.synthesis.ribosomal protein.eukaryotic.40S subunit.S9	Nta.6833	40S ribosomal protein S9-2-like	1.49689	1.44505	0.428339	0.376495
29.2.1.2.1.24	protein.synthesis.ribosomal protein.eukaryotic.40S subunit.S24	Nta.1235	40S ribosomal protein S24-1	1.45864	1.10465	0.47925	0.125256
29.2.1.2.2.10	protein.synthesis.ribosomal protein.eukaryotic.60S subunit.L10	Nta.6943	60S ribosomal protein L10-like	2.10397	2.08321	0.301434	0.280673
29.2.1.2.2.11	protein.synthesis.ribosomal protein.eukaryotic.60S subunit.L11	Nta.6428	60S ribosomal protein L11-1	1.21866	1.02741	0.430933	0.239685
29.2.1.2.2.16	protein.synthesis.ribosomal protein.eukaryotic.60S subunit.L16	Nta.6428	60S ribosomal protein L11-1	1.21866	1.02741	0.430933	0.239685
29.2.1.2.2.17	protein.synthesis.ribosomal protein.eukaryotic.60S subunit.L17	Nta.6784	60S ribosomal protein L17-1-like	1.78915	1.16859	0.512915	-0.107642
29.2.1.2.2.27	protein.synthesis.ribosomal protein.eukaryotic.60S subunit.L27	Nta.472	uncharacterized	1.83935	2.8277	-0.918639	0.0697104
29.2.1.2.2.27	protein.synthesis.ribosomal protein.eukaryotic.60S subunit.L27	Nta.23135	transcription factor bHLH130-like	1.55608	2.43263	-0.479265	0.397283
29.2.1.2.2.34	protein.synthesis.ribosomal protein.eukaryotic.60S subunit.L34	Nta.17783	uncharacterized protein At5g19025-like	1.79544	1.37083	0.325873	-0.0987362
29.2.1.2.2.35	protein.synthesis.ribosomal protein.eukaryotic.60S subunit.L35	Nta.6007	60S ribosomal protein L35	1.70527	1.02773	0.529272	-0.148272
29.2.1.2.2.35	protein.synthesis.ribosomal protein.eukaryotic.60S subunit.L35	Nta.10626	60S ribosomal protein L35-like	1.53113	1.10185	0.517515	0.0882402
29.2.1.2.2.40	protein.synthesis.ribosomal protein.eukaryotic.60S subunit.L40	Nta.6693	ubiquitin-60S ribosomal protein L40	2.2885	1.36957	0.887191	-0.0317333
29.2.1.2.2.99	protein.synthesis.ribosomal protein.eukaryotic.60S subunit.unknown	Nta.1652	putative ribosome biogenesis protein C8F11.04	1.40171	1.02618	0.857927	0.482392
29.2.1.2.2.537	protein.synthesis.ribosomal protein.eukaryotic.60S subunit.L37A	Nta.1158	60S ribosomal protein L37a	1.34478	1.1325	0.429264	0.216988
29.2.1.99.1.21	protein.synthesis.ribosomal protein.unknown.small subunit.S21	Nta.11322	uncharacterized	1.26828	1.15515	0.668414	0.555284
29.2.1.99.99	protein.synthesis.ribosomal protein.unknown.unknown	Nta.11322	uncharacterized	1.26828	1.15515	0.668414	0.555284
29.2.2	protein.synthesis.ribosome biogenesis	Nta.472	uncharacterized	1.83935	2.8277	-0.918639	0.0697104
29.2.2	protein.synthesis.ribosome biogenesis	Nta.945	chorismate synthase 1, chloroplastic	1.28332	1.55661	-0.519304	-0.246013
29.2.2	protein.synthesis.ribosome biogenesis	Nta.1158	60S ribosomal protein L37a	1.34478	1.1325	0.429264	0.216988
29.2.2	protein.synthesis.ribosome biogenesis	Nta.1235	40S ribosomal protein S24-1	1.45864	1.10465	0.47925	0.125256
29.2.2	protein.synthesis.ribosome biogenesis	Nta.1485	arabinosyltransferase RRA3-like	1.01555	1.59258	-0.0980662	0.478964
29.2.2	protein.synthesis.ribosome biogenesis	Nta.1652	putative ribosome biogenesis protein C8F11.04	1.40171	1.02618	0.857927	0.482392
29.2.2	protein.synthesis.ribosome biogenesis	Nta.1780	malate dehydrogenase, glyoxysomal-like	1.09959	1.03748	-0.276157	-0.33826
29.2.2	protein.synthesis.ribosome biogenesis	Nta.1820	lysine histidine transporter-like 8	4.70509	5.48237	-0.27915	0.498133
29.2.2	protein.synthesis.ribosome biogenesis	Nta.2270	arogenate dehydratase/prephenate dehydratase 6, chloroplastic-like	2.90165	3.2912	0.0380333	0.427584
29.2.2	protein.synthesis.ribosome biogenesis	Nta.2397	BURP domain-containing protein 3-like	1.36715	2.06823	-0.257515	0.44357
29.2.2	protein.synthesis.ribosome biogenesis	Nta.3014	polyubiquitin	1.35793	1.85584	-0.147507	0.350406
29.2.2	protein.synthesis.ribosome biogenesis	Nta.3851	ras-related protein RABE1c-like	1.3062	1.22233	-0.00934319	-0.0932164
29.2.2	protein.synthesis.ribosome biogenesis	Nta.3926	uncharacterized	1.2773	1.04254	0.195487	-0.0392726
29.2.2	protein.synthesis.ribosome biogenesis	Nta.4086	lysine histidine transporter-like 8	2.81083	3.64202	-0.357278	0.473919
29.2.2	protein.synthesis.ribosome biogenesis	Nta.5446	cytochrome b5-like	2.68414	3.05076	-0.171478	0.195147
29.2.2	protein.synthesis.ribosome biogenesis	Nta.6007	60S ribosomal protein L35	1.70527	1.02773	0.529272	-0.148272
29.2.2	protein.synthesis.ribosome biogenesis	Nta.6428	60S ribosomal protein L11-1	1.21866	1.02741	0.430933	0.239685
29.2.2	protein.synthesis.ribosome biogenesis	Nta.6474	protoheme IX farnesyltransferase, mitochondrial-like	1.1434	1.00583	0.0330782	-0.104491
29.2.2	protein.synthesis.ribosome biogenesis	Nta.6784	60S ribosomal protein L17-1-like	1.78915	1.16859	0.512915	-0.107642
29.2.2	protein.synthesis.ribosome biogenesis	Nta.6833	40S ribosomal protein S9-2-like	1.49689	1.44505	0.428339	0.376495
29.2.2	protein.synthesis.ribosome biogenesis	Nta.7214	thioredoxin H9-like	1.02268	1.31063	0.0403634	0.328312
29.2.2	protein.synthesis.ribosome biogenesis	Nta.7276	citrate synthase, mitochondrial-like	2.65429	2.67404	0.251061	0.270806
29.2.2	protein.synthesis.ribosome biogenesis	Nta.7278	phosphoglycerate kinase, cytosolic	1.01961	1.77944	-0.334284	0.425545
29.2.2	protein.synthesis.ribosome biogenesis	Nta.7329	protein AIG1-like	1.47858	1.20712	0.0998571	-0.171603
29.2.2	protein.synthesis.ribosome biogenesis	Nta.7474	probable protein disulfide-isomerase A6	2.103	2.10179	0.0406352	0.0394245
29.2.2	protein.synthesis.ribosome biogenesis	Nta.10626	60S ribosomal protein L35-like	1.53113	1.10185	0.517515	0.0882402
29.2.2	protein.synthesis.ribosome biogenesis	Nta.10814	sphinganine C4-monooxygenase 1-like	1.26804	1.7878	-0.4569	0.0628538
29.2.2	protein.synthesis.ribosome biogenesis	Nta.11020	putative lipase ROG1	2.75665	3.10536	0.27059	0.619293
29.2.2	protein.synthesis.ribosome biogenesis	Nta.11834	phosphoglycerate kinase, cytosolic-like	1.72672	1.94459	0.383081	0.600942
29.2.2	protein.synthesis.ribosome biogenesis	Nta.12088	cytochrome b5 isoform A-like	1.54196	1.80593	-0.0521333	0.211838
29.2.2	protein.synthesis.ribosome biogenesis	Nta.13208	PHD finger protein ALFIN-LIKE 4-like	1.26522	1.69455	-0.32696	0.102366
29.2.2	protein.synthesis.ribosome biogenesis	Nta.13411	probable methyltransferase PMT15	1.62505	2.6149	-0.783239	0.206618
29.2.2	protein.synthesis.ribosome biogenesis	Nta.14421	uridine-cytidine kinase C-like	1.24137	1.55988	0.27387	0.592381
29.2.2	protein.synthesis.ribosome biogenesis	Nta.15730	monocopper oxidase-like protein SKS1	1.5293	1.50212	0.22134	0.194163
29.2.2	protein.synthesis.ribosome biogenesis	Nta.15868	U4/U6.U5 small nuclear ribonucleoprotein 27 kDa protein-like	1.09808	1.14906	-0.0947997	-0.0438219
29.2.2	protein.synthesis.ribosome biogenesis	Nta.16728	serine/threonine-protein kinase AtPK2/AtPK19-like	1.75348	1.46177	0.298428	0.00670967
29.2.2	protein.synthesis.ribosome biogenesis	Nta.17262	mitochondrial fission 1 protein A-like	2.30046	2.02916	0.463616	0.192313
29.2.2	protein.synthesis.ribosome biogenesis	Nta.17513	protein disulfide-isomerase 5-2-like	1.83919	1.20158	0.234035	-0.403572
29.2.2	protein.synthesis.ribosome biogenesis	Nta.17580	sphinganine C4-monooxygenase 1-like	1.22914	2.75679	-0.800422	0.727234
29.2.2	protein.synthesis.ribosome biogenesis	Nta.18747	thioredoxin reductase 2-like	3.2128	2.60901	0.0509409	-0.552851
29.2.2	protein.synthesis.ribosome biogenesis	Nta.21623	cell number regulator 6-like	1.27226	1.84959	-0.0653958	0.511937
29.2.2	protein.synthesis.ribosome biogenesis	Nta.22431	geraniol 8-hydroxylase-like	2.60689	2.20138	-0.139891	-0.545396
29.2.2	protein.synthesis.ribosome biogenesis	Nta.22516	uncharacterized protein At4g28440-like	1.32948	1.25463	0.215214	0.140362
29.2.2	protein.synthesis.ribosome biogenesis	Nta.22622	developmentally-regulated G-protein 2	1.33858	1.06867	-0.682218	-0.952122
29.2.2	protein.synthesis.ribosome biogenesis	Nta.22880	ATP synthase subunit epsilon, mitochondrial-like	1.05537	1.30234	0.0373052	0.284277
29.2.2	protein.synthesis.ribosome biogenesis	Nta.22980	uncharacterized	1.00239	1.05264	0.244826	0.295068
29.2.2	protein.synthesis.ribosome biogenesis	Nta.23135	transcription factor bHLH130-like	1.55608	2.43263	-0.479265	0.397283
29.2.2	protein.synthesis.ribosome biogenesis	Nta.27378	nucleolar protein 6-like	1.75186	1.47799	0.632512	0.358647
29.2.2	protein.synthesis.ribosome biogenesis	A_95_P048036	phosphoglycerate kinase, cytosolic-like	1.34232	1.08681	0.882335	0.626822
29.2.3	protein.synthesis.initiation	Nta.3347	myosin-9-like	1.20089	1.96068	-0.177611	0.582179
29.2.3	protein.synthesis.initiation	Nta.6004	eukaryotic translation initiation factor 4E-1-like	2.10034	1.65164	0.38063	-0.068072
29.2.3	protein.synthesis.initiation	Nta.6049	V-type proton ATPase subunit E-like	1.15161	1.0552	0.267525	0.171116
29.2.3	protein.synthesis.initiation	Nta.6194	protein translation factor SUI1 homolog	1.41966	1.56679	0.0230588	0.170183
29.2.3	protein.synthesis.initiation	Nta.8098	dehydrodolichyl diphosphate synthase 6-like	1.99712	2.77741	0.00960177	0.789891
29.2.4	protein.synthesis.elongation	Nta.2715	elongation factor 2	1.61934	1.31713	0.427365	0.125155
29.2.4	protein.synthesis.elongation	Nta.2865	elongation factor 1-alpha-like	1.52194	1.24378	0.531027	0.252859
29.2.4	protein.synthesis.elongation	Nta.3668	elongation factor 1-alpha-like	1.27459	1.11747	0.366195	0.209072
29.2.4	protein.synthesis.elongation	Nta.6194	protein translation factor SUI1 homolog	1.41966	1.56679	0.0230588	0.170183
29.2.4	protein.synthesis.elongation	Nta.22677	elongation factor 2	1.33546	1.35843	0.345734	0.368702
29.3.1	protein.targeting.nucleus	Nta.1697	succinyl-CoA ligase [ADP-forming] subunit alpha-2, mitochondrial	1.85922	2.08193	0.195266	0.417976
29.3.1	protein.targeting.nucleus	Nta.5453	CCG-binding protein 1-like	3.12175	3.44351	-0.198114	0.123642
29.3.1	protein.targeting.nucleus	Nta.11263	multiprotein-bridging factor 1b	2.77265	3.09917	0.408719	0.735231
29.3.1	protein.targeting.nucleus	A_95_P107677	CCG-binding protein 1-like	2.27656	1.80495	0.211025	-0.260577
29.3.2	protein.targeting.mitochondria	Nta.1887	mitochondrial import inner membrane translocase subunit Tim13-like	1.91274	1.37319	0.496821	-0.042731
29.3.2	protein.targeting.mitochondria	Nta.12301	ATP-dependent 6-phosphofructokinase 5, chloroplastic-like	1.38609	1.5385	0.0138945	0.166313
29.3.2	protein.targeting.mitochondria	Nta.15749	mitochondrial import inner membrane translocase subunit TIM23-2-like	1.19411	1.03807	0.427637	0.271596
29.3.2	protein.targeting.mitochondria	Nta.17441	mitochondrial import inner membrane translocase subunit TIM23-2-like	1.99103	1.48357	0.290839	-0.216619
29.3.2	protein.targeting.mitochondria	Nta.18564	mitochondrial outer membrane import complex protein METAXIN-like	1.45806	1.05811	0.85895	0.458999
29.3.2	protein.targeting.mitochondria	Nta.21613	mitochondrial import inner membrane translocase subunit Tim9	1.99505	1.17275	0.758184	-0.064113
29.3.3	protein.targeting.chloroplast	Nta.11793	acyl-coenzyme A thioesterase 13-like	1.69336	2.47657	-0.470529	0.312686
29.3.4	protein.targeting.secretory pathway	Nta.6849	transmembrane emp24 domain-containing protein p24delta3-like	2.13765	2.33639	-0.121599	0.0771345
29.3.4.1	protein.targeting.secretory pathway.ER	Nta.1986	signal recognition particle 9 kDa protein	1.2065	1.05076	0.313839	0.158099
29.3.4.1	protein.targeting.secretory pathway.ER	Nta.2077	vesicle-associated protein 1-2-like	1.39799	1.69309	-0.815748	-0.520651
29.3.4.1	protein.targeting.secretory pathway.ER	Nta.4802	probable signal peptidase complex subunit 2	1.47554	1.38298	0.481742	0.389185
29.3.4.2	protein.targeting.secretory pathway.golgi	Nta.4981	protein transport protein SEC24-like	1.07704	1.07191	0.816644	0.811523
29.3.4.3	protein.targeting.secretory pathway.vacuole	Nta.220	vacuolar protein sorting-associated protein 28 homolog 2-like	2.03329	2.51466	-0.0101271	0.471235
29.3.4.3	protein.targeting.secretory pathway.vacuole	Nta.1142	sorting nexin 1	1.48016	1.88045	-0.236974	0.163318
29.3.4.3	protein.targeting.secretory pathway.vacuole	Nta.4999	protein SRC2-like	1.55209	2.60396	-0.432495	0.619373
29.3.4.3	protein.targeting.secretory pathway.vacuole	Nta.7068	protein SRC2-like	4.68085	5.59904	-0.280018	0.638176
29.3.4.3	protein.targeting.secretory pathway.vacuole	Nta.12844	extensin-like	1.83985	3.13623	-0.505798	0.790581
29.3.4.3	protein.targeting.secretory pathway.vacuole	Nta.17371	leucine-rich repeat extensin-like protein 1	1.7416	2.41104	-0.0670445	0.602394
29.3.4.3	protein.targeting.secretory pathway.vacuole	Nta.20305	vacuolar-sorting receptor 1-like	1.278	1.36624	0.293107	0.381349
29.3.4.3	protein.targeting.secretory pathway.vacuole	c8465_at	vacuolar protein sorting-associated protein 45 homolog	1.37413	1.51927	-0.0861598	0.0589848
29.3.4.4	protein.targeting.secretory pathway.plasma membrane	Nta.1061	reticulon-like protein B11	1.12895	1.23866	0.32608	0.435787
29.3.4.4	protein.targeting.secretory pathway.plasma membrane	Nta.11835	protein transport protein SEC13 homolog B-like	1.28791	2.05263	-0.140824	0.623893
29.3.4.99	protein.targeting.secretory pathway.unspecified	Nta.252	transmembrane emp24 domain-containing protein p24beta2-like	1.45628	1.39441	-0.145329	-0.207201
29.3.4.99	protein.targeting.secretory pathway.unspecified	Nta.1638	signal recognition particle receptor subunit alpha homolog	1.63395	2.52235	-0.531019	0.357382
29.3.4.99	protein.targeting.secretory pathway.unspecified	Nta.1900	protein transport protein Sec61 subunit gamma-1-like	1.91663	2.52363	-0.208773	0.398231
29.3.4.99	protein.targeting.secretory pathway.unspecified	Nta.2536	protein transport protein Sec61 subunit alpha-like	1.62741	1.83032	-0.355665	-0.15275
29.3.4.99	protein.targeting.secretory pathway.unspecified	Nta.5596	protein transport protein Sec61 subunit beta-like	1.56886	2.08193	-0.0949426	0.418123
29.3.4.99	protein.targeting.secretory pathway.unspecified	Nta.5690	signal peptidase complex subunit 3B-like	1.1253	1.10102	0.24772	0.223442
29.3.4.99	protein.targeting.secretory pathway.unspecified	Nta.6183	AP-2 complex subunit mu	1.23096	1.17455	0.207774	0.15136
29.3.4.99	protein.targeting.secretory pathway.unspecified	Nta.6497	phosphatidylinositol/phosphatidylcholine transfer protein SFH2-like	1.26055	2.84841	-0.674802	0.913052
29.3.4.99	protein.targeting.secretory pathway.unspecified	Nta.6565	ADP-ribosylation factor 1	1.26166	1.54143	-0.141706	0.138067
29.3.4.99	protein.targeting.secretory pathway.unspecified	Nta.6760	alpha-soluble NSF attachment protein-like	1.45377	1.27011	-0.0922661	-0.275922
29.3.4.99	protein.targeting.secretory pathway.unspecified	Nta.8018	AP-2 complex subunit mu	1.2519	1.38167	-0.0429306	0.0868471
29.3.4.99	protein.targeting.secretory pathway.unspecified	Nta.8340	SNAP25 homologous protein SNAP33-like	2.27081	2.26761	-0.0893105	-0.0925067
29.3.4.99	protein.targeting.secretory pathway.unspecified	Nta.8349	random slug protein 5-like	2.04972	2.80815	-0.12958	0.628851
29.3.4.99	protein.targeting.secretory pathway.unspecified	Nta.8662	ADP-ribosylation factor 1-like 2	2.04727	2.7048	-0.39874	0.258786
29.3.4.99	protein.targeting.secretory pathway.unspecified	Nta.9774	ADP-ribosylation factor-like protein 5	1.37822	1.48491	-0.112436	-0.00575141
29.3.4.99	protein.targeting.secretory pathway.unspecified	Nta.15790	protein transport protein Sec61 subunit alpha-like	1.77338	2.22356	-0.171894	0.278283
29.3.4.99	protein.targeting.secretory pathway.unspecified	Nta.16416	exocyst complex component EXO70A1-like	4.16225	5.42306	-0.303565	0.957253
29.3.4.99	protein.targeting.secretory pathway.unspecified	Nta.19994	uncharacterized	1.13419	2.50888	-0.607533	0.767164
29.3.4.99	protein.targeting.secretory pathway.unspecified	Nta.20620	exocyst complex component EXO70A1-like	4.62438	3.9512	0.0448641	-0.628311
29.3.5	protein.targeting.peroxisomes	Nta.11740	peroxisomal membrane protein PMP22-like	4.90772	5.92759	-0.238374	0.781492
29.3.5	protein.targeting.peroxisomes	Nta.12781	PXMP2/4 family protein 4-like	1.74541	1.19231	0.44655	-0.106546
29.4	protein.postranslational modification	Nta.107	uncharacterized	1.07544	1.90356	-0.338416	0.489711
29.4	protein.postranslational modification	Nta.183	uncharacterized	1.58708	1.35837	0.774629	0.54592
29.4	protein.postranslational modification	Nta.1056	probable protein phosphatase 2C 58	2.44622	1.96788	0.0802048	-0.39814
29.4	protein.postranslational modification	Nta.1171	cytochrome P450 98A2-like	1.66286	1.97714	-0.28454	0.0297422
29.4	protein.postranslational modification	Nta.1225	probable protein phosphatase 2C 39	1.90994	1.55687	-0.616533	-0.969602
29.4	protein.postranslational modification	Nta.1329	serine/threonine-protein kinase HT1-like	1.29398	1.61635	-0.445124	-0.122754
29.4	protein.postranslational modification	Nta.1571	calcium-dependent protein kinase 1-like	2.04058	2.04075	0.617362	0.617536
29.4	protein.postranslational modification	Nta.1830	G-type lectin S-receptor-like serine/threonine-protein kinase At1g11330	3.39543	4.11054	-0.543692	0.171414
29.4	protein.postranslational modification	Nta.2240	serine/threonine-protein kinase HT1-like	2.18336	2.07507	-0.256582	-0.36487
29.4	protein.postranslational modification	Nta.3775	U-box domain-containing protein 44-like	1.27156	2.62328	-0.437216	0.914498
29.4	protein.postranslational modification	Nta.4005	protein-tyrosine-phosphatase MKP1-like	1.96291	2.73533	0.0264137	0.798833
29.4	protein.postranslational modification	Nta.4044	probable protein phosphatase 2C 25	3.26953	3.26239	-0.0543888	-0.0615272
29.4	protein.postranslational modification	Nta.4054	CDPK-related kinase 4-like	2.45753	3.01059	-0.445287	0.107778
29.4	protein.postranslational modification	Nta.4102	serine/threonine-protein kinase RIO1-like	1.58332	1.18156	0.816962	0.4152
29.4	protein.postranslational modification	Nta.4233	serine/threonine-protein phosphatase PP2A-2 catalytic subunit	1.22787	1.14376	-0.281337	-0.365449
29.4	protein.postranslational modification	Nta.5601	serine/threonine-protein kinase tricorner-like	1.63566	1.69322	0.363672	0.421232
29.4	protein.postranslational modification	Nta.5701	serine/threonine-protein phosphatase PP1 isozyme 9	2.15526	2.59903	-0.0539672	0.389803
29.4	protein.postranslational modification	Nta.5915	mitogen-activated protein kinase kinase kinase A-like	3.01314	2.47094	0.25569	-0.286511
29.4	protein.postranslational modification	Nta.6202	protein SGT1 homolog	1.41241	1.75235	-0.273849	0.0660947
29.4	protein.postranslational modification	Nta.6565	ADP-ribosylation factor 1	1.26166	1.54143	-0.141706	0.138067
29.4	protein.postranslational modification	Nta.6744	fructose-bisphosphate aldolase cytoplasmic isozyme	2.10416	1.64508	0.408646	-0.0504346
29.4	protein.postranslational modification	Nta.7388	calcium-dependent protein kinase 21-like	1.4894	2.13899	-0.529888	0.119704
29.4	protein.postranslational modification	Nta.7426	mitogen-activated protein kinase homolog MMK2	1.32052	1.27092	0.0857026	0.0360946
29.4	protein.postranslational modification	Nta.7974	protein phosphatase 2C 37-like	3.31764	3.32418	-0.306769	-0.300221
29.4	protein.postranslational modification	Nta.7999	probable receptor-like protein kinase At5g20050	2.38477	2.98319	-0.235141	0.363284
29.4	protein.postranslational modification	Nta.8056	G-type lectin S-receptor-like serine/threonine-protein kinase RLK1	1.74437	2.07644	0.32434	0.656414
29.4	protein.postranslational modification	Nta.8232	probable protein phosphatase 2C 4	2.50424	2.82994	-0.205337	0.120358
29.4	protein.postranslational modification	Nta.8242	UDP-arabinose 4-epimerase 1-like	1.23399	1.72533	-0.420807	0.0705292
29.4	protein.postranslational modification	Nta.8279	probable tyrosine-protein phosphatase At1g05000	3.02863	2.59925	0.389654	-0.0397296
29.4	protein.postranslational modification	Nta.8597	serine/threonine-protein phosphatase PP1 isozyme 3	1.70479	1.29085	-0.161515	-0.575451
29.4	protein.postranslational modification	Nta.8606	apoptosis-inducing factor homolog A-like	2.46025	2.22664	0.369446	0.135843
29.4	protein.postranslational modification	Nta.8923	programmed cell death 6-interacting protein-like	1.16975	1.00569	0.126233	-0.0378278
29.4	protein.postranslational modification	Nta.8939	probable tyrosine-protein phosphatase At1g05000	2.10302	1.7291	-0.0587321	-0.432658
29.4	protein.postranslational modification	Nta.9091	calcium-dependent protein kinase 32-like	2.35629	3.931	-0.707313	0.867391
29.4	protein.postranslational modification	Nta.9149	probable tyrosine-protein phosphatase At1g05000	1.04815	1.12597	-0.0691067	0.00871126
29.4	protein.postranslational modification	Nta.9202	G-type lectin S-receptor-like serine/threonine-protein kinase At1g11330	3.19165	4.40301	-0.859789	0.351571
29.4	protein.postranslational modification	Nta.10476	receptor like protein kinase S.2-like	3.31291	3.69724	-0.2516	0.132734
29.4	protein.postranslational modification	Nta.10980	UDP-N-acetylglucosamine/UDP-glucose/GDP-mannose transporter-like	1.14498	1.56736	-0.190466	0.231918
29.4	protein.postranslational modification	Nta.11596	calcium-dependent protein kinase 32-like	1.34556	2.0072	-0.832508	-0.170869
29.4	protein.postranslational modification	Nta.11795	uncharacterized	2.49245	2.68871	-0.0977858	0.098475
29.4	protein.postranslational modification	Nta.11804	serine/threonine-protein kinase HT1-like	1.45018	1.68133	-0.0161967	0.214949
29.4	protein.postranslational modification	Nta.12083	serine/threonine-protein phosphatase PP1 isozyme 9	1.34914	1.84249	-0.653777	-0.160422
29.4	protein.postranslational modification	Nta.12096	uncharacterized protein OsI_027940-like	1.13026	1.13784	0.279065	0.286641
29.4	protein.postranslational modification	Nta.12307	probable protein phosphatase 2C 27	1.18128	1.81639	-0.360382	0.274725
29.4	protein.postranslational modification	Nta.14887	synaptotagmin-5-like	1.27443	1.70694	0.064934	0.497451
29.4	protein.postranslational modification	Nta.15391	mitogen-activated protein kinase kinase kinase NPK1-like	3.03463	2.18005	-0.120684	-0.975264
29.4	protein.postranslational modification	Nta.15586	glutamyl-tRNA reductase 1, chloroplastic-like	2.99385	3.46426	-0.0129975	0.457416
29.4	protein.postranslational modification	Nta.15677	uncharacterized	1.95164	2.0511	-0.0367618	0.0627064
29.4	protein.postranslational modification	Nta.15715	uncharacterized	1.77684	2.02535	-0.371041	-0.122534
29.4	protein.postranslational modification	Nta.15819	probable protein phosphatase 2C 10	1.66602	2.1078	-0.395243	0.0465345
29.4	protein.postranslational modification	Nta.15893	diphthamide biosynthesis protein 3-like	1.51081	1.11823	0.715979	0.323402
29.4	protein.postranslational modification	Nta.15993	uncharacterized	1.32824	1.07813	0.490517	0.240399
29.4	protein.postranslational modification	Nta.16423	calcium-dependent protein kinase 4	1.05002	1.03197	0.0712704	0.0532185
29.4	protein.postranslational modification	Nta.16625	serine/threonine-protein phosphatase 2A 65 kDa regulatory subunit A beta isoform-like	1.05474	1.30364	0.0725902	0.321492
29.4	protein.postranslational modification	Nta.16728	serine/threonine-protein kinase AtPK2/AtPK19-like	1.75348	1.46177	0.298428	0.00670967
29.4	protein.postranslational modification	Nta.16899	UDP-arabinose 4-epimerase 1	1.54258	2.01458	-0.571616	-0.0996075
29.4	protein.postranslational modification	Nta.17108	mitogen-activated protein kinase kinase kinase 1-like	1.01559	1.63111	-0.0153785	0.600139
29.4	protein.postranslational modification	Nta.17266	serine/threonine protein phosphatase 2A 57 kDa regulatory subunit B' theta isoform-like	1.4413	1.92033	-0.124364	0.354666
29.4	protein.postranslational modification	Nta.17789	calcium-dependent protein kinase 10-like	1.18964	2.27166	-0.941227	0.140794
29.4	protein.postranslational modification	Nta.17819	probable protein phosphatase 2C 27	1.0241	1.74575	-0.427606	0.294046
29.4	protein.postranslational modification	Nta.18449	broad-range acid phosphatase DET1-like	4.97554	5.94435	-0.485512	0.4833
29.4	protein.postranslational modification	Nta.18738	inactive poly [ADP-ribose] polymerase RCD1-like	3.39921	3.03012	0.629555	0.260464
29.4	protein.postranslational modification	Nta.19224	G-type lectin S-receptor-like serine/threonine-protein kinase At5g35370	1.32124	1.42172	0.0935474	0.194023
29.4	protein.postranslational modification	Nta.20145	cyclin-dependent kinase F-1-like	1.52039	1.58005	0.161158	0.220819
29.4	protein.postranslational modification	Nta.20192	probable protein phosphatase 2C 2	2.57994	2.81263	-0.421605	-0.188919
29.4	protein.postranslational modification	Nta.20224	mitogen-activated protein kinase kinase kinase 3-like	3.31467	3.13608	-0.572747	-0.751336
29.4	protein.postranslational modification	Nta.20377	mediator of RNA polymerase II transcription subunit 33A-like	1.96252	2.79924	-0.0856199	0.751095
29.4	protein.postranslational modification	Nta.20385	calcium-dependent protein kinase 4-like	1.44243	1.65759	0.0622758	0.277436
29.4	protein.postranslational modification	Nta.20412	mitogen-activated protein kinase kinase kinase 3-like	2.91007	2.71964	-0.143159	-0.333592
29.4	protein.postranslational modification	Nta.22346	serine/threonine-protein phosphatase PP1 isozyme 9	1.55264	2.11625	-0.401473	0.162137
29.4	protein.postranslational modification	Nta.23005	protein ASC1-like	3.73207	4.86737	-0.809938	0.325358
29.4	protein.postranslational modification	Nta.23074	serine/threonine-protein kinase SAPK10-like	1.20503	1.08964	0.224737	0.109348
29.4	protein.postranslational modification	Nta.23240	protein ASC1-like	2.64711	3.20659	-0.349335	0.210142
29.4	protein.postranslational modification	Nta.23247	premnaspirodiene oxygenase-like	3.47489	2.8501	-0.0439376	-0.668734
29.4	protein.postranslational modification	Nta.23278	uncharacterized	1.48503	3.02233	-0.671555	0.865747
29.4	protein.postranslational modification	A_95_P159097	cytochrome P450 82A3-like	1.0038	1.09846	0.0303138	0.124971
29.4	protein.postranslational modification	A_95_P066350	G-type lectin S-receptor-like serine/threonine-protein kinase At4g27290	3.31982	4.16205	-0.309451	0.532774
29.4	protein.postranslational modification	A_95_P035943	receptor like protein kinase S.2-like	3.00671	2.65511	0.322685	-0.0289095
29.4	protein.postranslational modification	A_95_P040311	calcium-dependent protein kinase 26-like	2.32592	1.89201	0.717466	0.283563
29.4	protein.postranslational modification	A_95_P110262	uncharacterized	1.06565	1.73107	-0.0224418	0.642977
29.4	protein.postranslational modification	A_95_P046896		2.88797	3.49405	-0.1536	0.452477
29.4	protein.postranslational modification	A_95_P154292	G-type lectin S-receptor-like serine/threonine-protein kinase At5g35370	2.46742	2.35068	-0.206	-0.322733
29.4.1	protein.postranslational modification.kinase	Nta.3267	shaggy-related protein kinase epsilon-like	2.68066	2.72628	0.0178411	0.0634607
29.4.1	protein.postranslational modification.kinase	Nta.4134	shaggy-related protein kinase epsilon-like	2.73762	2.67837	-0.0329933	-0.0922376
29.4.1	protein.postranslational modification.kinase	Nta.11808	probable serine/threonine-protein kinase At1g09600	1.43921	1.49638	-0.100636	-0.0434578
29.4.1.51	protein.postranslational modification.kinase.receptor like cytoplasmatic kinase I	Nta.17996	inactive receptor-like serine/threonine-protein kinase At2g40270	1.33515	2.03421	0.0878362	0.786894
29.4.1.53	protein.postranslational modification.kinase.receptor like cytoplasmatic kinase III	Nta.23312	non-functional pseudokinase ZED1-like	2.82079	4.08499	-0.776505	0.487696
29.4.1.54	protein.postranslational modification.kinase.receptor like cytoplasmatic kinase IV	Nta.3179	probable LRR receptor-like serine/threonine-protein kinase At1g06840	1.36169	2.14065	-0.405003	0.37395
29.4.1.54	protein.postranslational modification.kinase.receptor like cytoplasmatic kinase IV	Nta.12447	probable LRR receptor-like serine/threonine-protein kinase At1g06840	1.23018	1.14647	0.0850524	0.00134473
29.4.1.54	protein.postranslational modification.kinase.receptor like cytoplasmatic kinase IV	Nta.16278	calmodulin-binding receptor-like cytoplasmic kinase 3	1.23442	1.6214	-0.123012	0.263973
29.4.1.55	protein.postranslational modification.kinase.receptor like cytoplasmatic kinase V	Nta.764	aldo-keto reductase family 4 member C10-like	1.47816	1.22477	-0.439913	-0.693301
29.4.1.55	protein.postranslational modification.kinase.receptor like cytoplasmatic kinase V	Nta.6404	cyanate hydratase	3.73011	2.77674	0.0832186	-0.870158
29.4.1.55	protein.postranslational modification.kinase.receptor like cytoplasmatic kinase V	Nta.10572	chaperone protein dnaJ 10-like	1.34949	1.20832	0.192377	0.0512088
29.4.1.57	protein.postranslational modification.kinase.receptor like cytoplasmatic kinase VII	Nta.435	probable protein kinase At2g41970	2.71319	3.18034	0.159108	0.626253
29.4.1.57	protein.postranslational modification.kinase.receptor like cytoplasmatic kinase VII	Nta.512	gamma aminobutyrate transaminase 1, mitochondrial	1.46532	1.30491	-0.162523	-0.322941
29.4.1.57	protein.postranslational modification.kinase.receptor like cytoplasmatic kinase VII	Nta.1170	clathrin light chain 2-like	2.29319	2.80928	-0.434729	0.0813548
29.4.1.57	protein.postranslational modification.kinase.receptor like cytoplasmatic kinase VII	Nta.2431	calcium/calmodulin-regulated receptor-like kinase 2	1.37653	1.73795	-0.00435815	0.357063
29.4.1.57	protein.postranslational modification.kinase.receptor like cytoplasmatic kinase VII	Nta.3179	probable LRR receptor-like serine/threonine-protein kinase At1g06840	1.36169	2.14065	-0.405003	0.37395
29.4.1.57	protein.postranslational modification.kinase.receptor like cytoplasmatic kinase VII	Nta.3468	probable glutathione S-transferase	1.87643	2.8517	-0.147951	0.827314
29.4.1.57	protein.postranslational modification.kinase.receptor like cytoplasmatic kinase VII	Nta.3892	serine/threonine-protein kinase-like protein CCR4	3.23659	4.32186	-0.333851	0.75142
29.4.1.57	protein.postranslational modification.kinase.receptor like cytoplasmatic kinase VII	Nta.4085	probable L-type lectin-domain containing receptor kinase S.5	2.54098	3.20842	-0.311971	0.355473
29.4.1.57	protein.postranslational modification.kinase.receptor like cytoplasmatic kinase VII	Nta.4339	probable glutathione S-transferase	3.95295	4.72083	-0.729607	0.0382686
29.4.1.57	protein.postranslational modification.kinase.receptor like cytoplasmatic kinase VII	Nta.5107	probable receptor-like protein kinase At5g47070	1.59164	2.13361	-0.509499	0.0324701
29.4.1.57	protein.postranslational modification.kinase.receptor like cytoplasmatic kinase VII	Nta.6567	protein kinase APK1A, chloroplastic-like	1.3238	1.93729	-0.525937	0.0875526
29.4.1.57	protein.postranslational modification.kinase.receptor like cytoplasmatic kinase VII	Nta.8095	lysM domain receptor-like kinase 4	2.99299	4.14361	-0.699634	0.450991
29.4.1.57	protein.postranslational modification.kinase.receptor like cytoplasmatic kinase VII	Nta.8161	protein kinase 2B, chloroplastic-like	1.71567	2.65431	-0.988382	-0.0497412
29.4.1.57	protein.postranslational modification.kinase.receptor like cytoplasmatic kinase VII	Nta.8480	probable receptor-like protein kinase At5g47070	1.75762	2.40563	-0.623714	0.0242946
29.4.1.57	protein.postranslational modification.kinase.receptor like cytoplasmatic kinase VII	Nta.8910	L-type lectin-domain containing receptor kinase IV.1-like	2.09853	2.70996	-0.042306	0.569124
29.4.1.57	protein.postranslational modification.kinase.receptor like cytoplasmatic kinase VII	Nta.8965	serine/threonine-protein kinase At5g01020-like	5.25282	4.6012	-0.0903562	-0.741974
29.4.1.57	protein.postranslational modification.kinase.receptor like cytoplasmatic kinase VII	Nta.9300	G-type lectin S-receptor-like serine/threonine-protein kinase At4g27290	2.16959	3.32361	-0.528134	0.62589
29.4.1.57	protein.postranslational modification.kinase.receptor like cytoplasmatic kinase VII	Nta.9311	uncharacterized protein At1g18380-like	1.24094	2.03526	-0.00309004	0.791232
29.4.1.57	protein.postranslational modification.kinase.receptor like cytoplasmatic kinase VII	Nta.9360	L-type lectin-domain containing receptor kinase VII.1-like	2.36581	2.76155	-0.0560838	0.339655
29.4.1.57	protein.postranslational modification.kinase.receptor like cytoplasmatic kinase VII	Nta.9361	L-type lectin-domain containing receptor kinase VII.1-like	3.93451	4.13507	-0.738498	-0.537939
29.4.1.57	protein.postranslational modification.kinase.receptor like cytoplasmatic kinase VII	Nta.10274	probable receptor-like protein kinase At5g39020	1.12129	1.9073	-0.256817	0.529192
29.4.1.57	protein.postranslational modification.kinase.receptor like cytoplasmatic kinase VII	Nta.11305	protein kinase APK1A, chloroplastic-like	2.32006	2.46224	-0.162942	-0.0207578
29.4.1.57	protein.postranslational modification.kinase.receptor like cytoplasmatic kinase VII	Nta.11817	BRASSINOSTEROID INSENSITIVE 1-associated receptor kinase 1-like	1.49466	1.9883	-0.0833782	0.410258
29.4.1.57	protein.postranslational modification.kinase.receptor like cytoplasmatic kinase VII	Nta.12234	wall-associated receptor kinase-like 20	1.42616	1.55088	-0.295556	-0.170831
29.4.1.57	protein.postranslational modification.kinase.receptor like cytoplasmatic kinase VII	Nta.12447	probable LRR receptor-like serine/threonine-protein kinase At1g06840	1.23018	1.14647	0.0850524	0.00134473
29.4.1.57	protein.postranslational modification.kinase.receptor like cytoplasmatic kinase VII	Nta.12607	leucine-rich repeat receptor protein kinase EMS1-like	2.05866	3.006	-0.212961	0.734378
29.4.1.57	protein.postranslational modification.kinase.receptor like cytoplasmatic kinase VII	Nta.12704	calcium/calmodulin-regulated receptor-like kinase 1	1.05832	1.24811	0.145133	0.334928
29.4.1.57	protein.postranslational modification.kinase.receptor like cytoplasmatic kinase VII	Nta.12763	putative serine/threonine-protein kinase-like protein CCR3	2.85999	3.81709	-0.328987	0.628115
29.4.1.57	protein.postranslational modification.kinase.receptor like cytoplasmatic kinase VII	Nta.12770	probable serine/threonine-protein kinase Cx32, chloroplastic	1.83097	2.70117	-0.464165	0.40604
29.4.1.57	protein.postranslational modification.kinase.receptor like cytoplasmatic kinase VII	Nta.13317	probable LRR receptor-like serine/threonine-protein kinase At1g53430	1.74807	1.98254	0.100344	0.334817
29.4.1.57	protein.postranslational modification.kinase.receptor like cytoplasmatic kinase VII	Nta.14636	chitin elicitor receptor kinase 1-like	2.77614	2.23587	-0.726621	-1.2669
29.4.1.57	protein.postranslational modification.kinase.receptor like cytoplasmatic kinase VII	Nta.14885	chitin elicitor receptor kinase 1-like	1.77555	1.7125	-0.156696	-0.219748
29.4.1.57	protein.postranslational modification.kinase.receptor like cytoplasmatic kinase VII	Nta.15784	phytosulfokine receptor 1-like	1.50948	1.65725	0.094073	0.241844
29.4.1.57	protein.postranslational modification.kinase.receptor like cytoplasmatic kinase VII	Nta.16070	probable LRR receptor-like serine/threonine-protein kinase At5g10290	1.42736	1.66086	0.0684377	0.30193
29.4.1.57	protein.postranslational modification.kinase.receptor like cytoplasmatic kinase VII	Nta.16129	serine/threonine-protein kinase PBS1-like	2.0576	2.47593	-0.222271	0.196056
29.4.1.57	protein.postranslational modification.kinase.receptor like cytoplasmatic kinase VII	Nta.16178	proline-rich receptor-like protein kinase PERK9	3.91697	4.59888	-0.0662292	0.615679
29.4.1.57	protein.postranslational modification.kinase.receptor like cytoplasmatic kinase VII	Nta.16278	calmodulin-binding receptor-like cytoplasmic kinase 3	1.23442	1.6214	-0.123012	0.263973
29.4.1.57	protein.postranslational modification.kinase.receptor like cytoplasmatic kinase VII	Nta.17086	probable receptor-like protein kinase At5g47070	1.66295	2.08476	-0.329819	0.0919837
29.4.1.57	protein.postranslational modification.kinase.receptor like cytoplasmatic kinase VII	Nta.17132	chitin elicitor receptor kinase 1-like	2.6296	3.04252	0.357106	0.770019
29.4.1.57	protein.postranslational modification.kinase.receptor like cytoplasmatic kinase VII	Nta.17511	probable inactive receptor kinase At1g27190	1.02351	2.28602	-0.420992	0.841514
29.4.1.57	protein.postranslational modification.kinase.receptor like cytoplasmatic kinase VII	Nta.17996	inactive receptor-like serine/threonine-protein kinase At2g40270	1.33515	2.03421	0.0878362	0.786894
29.4.1.57	protein.postranslational modification.kinase.receptor like cytoplasmatic kinase VII	Nta.18716	G-type lectin S-receptor-like serine/threonine-protein kinase At1g34300	1.22379	1.96518	-0.321589	0.419808
29.4.1.57	protein.postranslational modification.kinase.receptor like cytoplasmatic kinase VII	Nta.19286	protein kinase 2B, chloroplastic-like	4.19692	5.32047	-0.33133	0.79222
29.4.1.57	protein.postranslational modification.kinase.receptor like cytoplasmatic kinase VII	Nta.22026	LEAF RUST 10 DISEASE-RESISTANCE	4.97689	5.97142	-0.226963	0.767572
29.4.1.57	protein.postranslational modification.kinase.receptor like cytoplasmatic kinase VII	Nta.22141	probable receptor-like protein kinase At5g47070	1.7289	2.44934	-0.178018	0.54242
29.4.1.57	protein.postranslational modification.kinase.receptor like cytoplasmatic kinase VII	Nta.23283	proline-rich receptor-like protein kinase PERK1	1.90735	1.67304	-0.362888	-0.5972
29.4.1.57	protein.postranslational modification.kinase.receptor like cytoplasmatic kinase VII	Nta.23288	leucine-rich repeat receptor-like serine/threonine/tyrosine-protein kinase SOBIR1	1.25327	2.5661	-0.618823	0.69401
29.4.1.57	protein.postranslational modification.kinase.receptor like cytoplasmatic kinase VII	Nta.23312	non-functional pseudokinase ZED1-like	2.82079	4.08499	-0.776505	0.487696
29.4.1.57	protein.postranslational modification.kinase.receptor like cytoplasmatic kinase VII	Nta.24000	PREDICTED: Setaria italica L-type lectin-domain containing receptor kinase IV.1-like	2.40564	2.38781	0.174202	0.156373
29.4.1.57	protein.postranslational modification.kinase.receptor like cytoplasmatic kinase VII	Nta.24962	protein kinase APK1A, chloroplastic-like	2.35543	2.81156	-0.168576	0.28755
29.4.1.57	protein.postranslational modification.kinase.receptor like cytoplasmatic kinase VII	A_95_P146912	putative U-box domain-containing protein 50	1.29678	2.23881	-0.681084	0.260949
29.4.1.57	protein.postranslational modification.kinase.receptor like cytoplasmatic kinase VII	A_95_P040371		1.27198	2.11424	-0.855385	-0.0131187
29.4.1.57	protein.postranslational modification.kinase.receptor like cytoplasmatic kinase VII	A_95_P165032		2.63348	3.22892	-0.128155	0.467286
29.4.1.57	protein.postranslational modification.kinase.receptor like cytoplasmatic kinase VII	A_95_P158752	G-type lectin S-receptor-like serine/threonine-protein kinase RLK1	2.28246	3.50336	-0.562243	0.658655
29.4.1.57	protein.postranslational modification.kinase.receptor like cytoplasmatic kinase VII	A_95_P049501		1.00534	2.27343	-0.387437	0.880649
29.4.1.57	protein.postranslational modification.kinase.receptor like cytoplasmatic kinase VII	A_95_P221392	probable receptor-like protein kinase At1g11050	1.93946	2.11516	-0.092247	0.0834617
29.4.1.57	protein.postranslational modification.kinase.receptor like cytoplasmatic kinase VII	A_95_P045426	receptor-like protein kinase HAIKU2	2.0113	3.30395	-0.363635	0.929016
29.4.1.57	protein.postranslational modification.kinase.receptor like cytoplasmatic kinase VII	A_95_P048691	receptor-like protein kinase HERK 1	1.19328	1.18716	0.160886	0.154761
29.4.1.57	protein.postranslational modification.kinase.receptor like cytoplasmatic kinase VII	A_95_P141837		2.45804	2.71867	-0.0696677	0.190958
29.4.1.58	protein.postranslational modification.kinase.receptor like cytoplasmatic kinase VIII	Nta.435	probable protein kinase At2g41970	2.71319	3.18034	0.159108	0.626253
29.4.1.59	protein.postranslational modification.kinase.receptor like cytoplasmatic kinase IX	Nta.17830	uncharacterized	2.95437	3.26834	-0.262257	0.0517193
29.4.1.59	protein.postranslational modification.kinase.receptor like cytoplasmatic kinase IX	A_95_P146912	putative U-box domain-containing protein 50	1.29678	2.23881	-0.681084	0.260949
29.5	protein.degradation	Nta.1764	GRF1-interacting factor 1-like	2.46417	1.67627	0.561639	-0.226255
29.5	protein.degradation	Nta.1859	derlin-1-like	1.67911	2.38651	-0.495367	0.212027
29.5	protein.degradation	Nta.2101	uncharacterized	2.71983	3.33025	-0.225026	0.385394
29.5	protein.degradation	Nta.2271	membrane protein of ER body-like protein	5.55729	4.93625	0.373863	-0.247173
29.5	protein.degradation	Nta.3375	pentatricopeptide repeat-containing protein At4g36680, mitochondrial-like	1.54965	1.81966	-0.0321594	0.237847
29.5	protein.degradation	Nta.4752	probable phospholipid hydroperoxide glutathione peroxidase	3.93934	3.61016	0.103264	-0.225911
29.5	protein.degradation	Nta.5625	cytochrome c	2.77355	2.30223	-0.658361	-1.12969
29.5	protein.degradation	Nta.6240	cytochrome c	2.21614	1.79858	0.214183	-0.203384
29.5	protein.degradation	Nta.7157	probable phospholipid hydroperoxide glutathione peroxidase	3.72556	3.53932	0.104223	-0.0820081
29.5	protein.degradation	Nta.8689	signal peptide peptidase-like	1.80152	2.05142	0.17893	0.428824
29.5	protein.degradation	Nta.9569	signal peptide peptidase-like	1.30103	2.03812	-0.60267	0.134423
29.5	protein.degradation	Nta.12389	plant UBX domain-containing protein 11-like	2.02144	2.31671	0.469435	0.764704
29.5	protein.degradation	Nta.15400	pantothenate kinase 1-like	1.27086	2.12531	-0.288042	0.566408
29.5	protein.degradation	Nta.15413	protein SCO1 homolog 1, mitochondrial-like	1.42166	1.13983	0.70505	0.423227
29.5	protein.degradation	Nta.17420	pantothenate kinase 1-like	1.22825	1.80356	0.157309	0.732619
29.5.1	protein.degradation.subtilases	Nta.2404	subtilisin-like protease SBT5.3	2.05259	2.15925	-0.294329	-0.187671
29.5.1	protein.degradation.subtilases	Nta.3813	asparagine synthetase [glutamine-hydrolyzing]-like	4.12742	3.34047	0.161954	-0.625001
29.5.1	protein.degradation.subtilases	Nta.5522	uncharacterized	3.6596	4.25806	-0.637085	-0.0386225
29.5.1	protein.degradation.subtilases	Nta.19955	proteinase inhibitor PSI-1.2-like	5.72477	5.56316	-0.0400514	-0.201668
29.5.1	protein.degradation.subtilases	Nta.20390	asparagine synthetase [glutamine-hydrolyzing]-like	3.53089	3.24424	0.149257	-0.137391
29.5.1	protein.degradation.subtilases	Nta.23206	phosphatidylinositol transfer protein 1-like	2.86893	3.98887	-0.581999	0.537935
29.5.1	protein.degradation.subtilases	Nta.25105	asparagine synthetase [glutamine-hydrolyzing]-like	2.53325	2.11539	-0.039055	-0.456913
29.5.1	protein.degradation.subtilases	A_95_P132132	phosphatidylinositol transfer protein 1-like	2.65227	2.71383	0.0639637	0.12552
29.5.2	protein.degradation.autophagy	Nta.14871	autophagy-related protein 18a-like	2.03363	1.85185	0.159869	-0.0219117
29.5.2	protein.degradation.autophagy	Nta.16383	autophagy-related protein 3-like	1.02728	1.13479	0.265569	0.373081
29.5.2	protein.degradation.autophagy	A_95_P117907	autophagy-related protein 9-like	1.62493	1.37896	0.613249	0.36728
29.5.3	protein.degradation.cysteine protease	Nta.567	low-temperature-induced cysteine proteinase-like	2.32286	1.87643	0.192759	-0.253672
29.5.3	protein.degradation.cysteine protease	Nta.5946	cathepsin B-like	1.64163	1.96868	-0.196875	0.130175
29.5.3	protein.degradation.cysteine protease	Nta.16821	zingipain-1-like	1.45334	2.27367	-0.408472	0.41186
29.5.4	protein.degradation.aspartate protease	Nta.6927	aspartyl protease family protein At5g10770-like	1.50353	1.84673	-0.77573	-0.432534
29.5.4	protein.degradation.aspartate protease	Nta.11049	basic 7S globulin-like	3.26266	3.17075	-0.519989	-0.611909
29.5.4	protein.degradation.aspartate protease	Nta.12771	beta-glucuronosyltransferase GlcAT14B-like	1.5821	1.98737	-0.343501	0.0617624
29.5.4	protein.degradation.aspartate protease	Nta.17598	aspartic proteinase Asp1	1.39399	2.15282	-0.0219798	0.736857
29.5.4	protein.degradation.aspartate protease	Nta.17675	aspartyl protease family protein 1-like	3.2566	4.25185	-0.606695	0.388559
29.5.4	protein.degradation.aspartate protease	Nta.17904	aspartyl protease family protein At5g10770-like	1.44474	1.78643	-0.409065	-0.0673747
29.5.4	protein.degradation.aspartate protease	Nta.19371	beta-glucuronosyltransferase GlcAT14B-like	1.67213	1.53108	-0.634607	-0.77565
29.5.4	protein.degradation.aspartate protease	Nta.19783	aspartic proteinase-like protein 2	1.60388	1.74193	-0.0513093	0.08674
29.5.4	protein.degradation.aspartate protease	Nta.21865	uncharacterized	1.94408	1.32798	0.454177	-0.161921
29.5.4	protein.degradation.aspartate protease	A_95_P104482	uncharacterized	2.36607	3.61345	-1.38528	-0.137892
29.5.5	protein.degradation.serine protease	Nta.5	serine carboxypeptidase-like 13	3.32018	3.61487	-0.506866	-0.212185
29.5.5	protein.degradation.serine protease	Nta.415	chaperone protein ClpD, chloroplastic-like	2.20481	2.34398	-0.22366	-0.0844851
29.5.5	protein.degradation.serine protease	Nta.3632	hypersensitive-induced response protein 1-like	1.81254	1.98438	-0.890217	-0.718378
29.5.5	protein.degradation.serine protease	Nta.6648	hypersensitive-induced response protein 1-like	2.22493	2.92836	-0.384295	0.319135
29.5.5	protein.degradation.serine protease	Nta.8205	RHOMBOID-like protein 1	1.21731	1.27496	-0.32183	-0.264176
29.5.5	protein.degradation.serine protease	Nta.11554	serine carboxypeptidase-like 40	1.9906	3.02762	-0.994665	0.0423561
29.5.5	protein.degradation.serine protease	Nta.15051	lon protease homolog 2, peroxisomal	1.83412	2.17513	0.0276019	0.368605
29.5.5	protein.degradation.serine protease	Nta.15271	hypersensitive-induced response protein 1	1.65117	2.19525	-0.0391238	0.504955
29.5.5	protein.degradation.serine protease	Nta.21606	serine carboxypeptidase 24-like	1.04349	1.5998	-0.155026	0.401287
29.5.7	protein.degradation.metalloprotease	Nta.241	insulin-degrading enzyme-like 1, peroxisomal	1.23727	1.40441	-0.15176	0.0153747
29.5.7	protein.degradation.metalloprotease	Nta.8058	insulin-degrading enzyme-like 1, peroxisomal	1.33996	1.49533	-0.118193	0.0371763
29.5.7	protein.degradation.metalloprotease	Nta.10910	uncharacterized	3.07475	2.46707	-0.311767	-0.91945
29.5.9	protein.degradation.AAA type	Nta.2968	AAA-ATPase At3g28610-like	1.28698	2.32511	-0.65348	0.384647
29.5.9	protein.degradation.AAA type	Nta.4338	AAA-ATPase ASD, mitochondrial-like	4.22317	5.05619	-0.755597	0.0774231
29.5.9	protein.degradation.AAA type	Nta.7078	vesicle-fusing ATPase-like	2.15571	2.50699	0.424625	0.775901
29.5.9	protein.degradation.AAA type	Nta.8000	AAA-ATPase At2g46620-like	3.81065	5.03889	-0.849779	0.378462
29.5.9	protein.degradation.AAA type	Nta.8285	probable choline kinase 1	3.15869	3.23316	0.0912838	0.165762
29.5.9	protein.degradation.AAA type	Nta.9012	protein HYPER-SENSITIVITY-RELATED 4-like	3.78637	5.20283	-0.631909	0.784552
29.5.11	protein.degradation.ubiquitin	Nta.8074	phosphatidylinositol 4-kinase gamma 4-like	1.90435	2.48501	-0.445348	0.135313
29.5.11	protein.degradation.ubiquitin	Nta.9724	ubiquinol oxidase 2, mitochondrial	1.43861	1.78815	-0.0882427	0.26129
29.5.11	protein.degradation.ubiquitin	Nta.15611	uncharacterized	1.51396	1.04245	0.0438626	-0.427648
29.5.11	protein.degradation.ubiquitin	Nta.21926	protein slowmo homolog	1.06029	1.04041	0.293977	0.274096
29.5.11	protein.degradation.ubiquitin	Nta.22767	probable folate-biopterin transporter 4	1.48186	1.75469	0.368759	0.641587
29.5.11.1	protein.degradation.ubiquitin.ubiquitin	Nta.3014	polyubiquitin	1.35793	1.85584	-0.147507	0.350406
29.5.11.1	protein.degradation.ubiquitin.ubiquitin	Nta.5518	polyubiquitin 4-like	1.69257	1.94542	-0.615651	-0.3628
29.5.11.1	protein.degradation.ubiquitin.ubiquitin	Nta.6693	ubiquitin-60S ribosomal protein L40	2.2885	1.36957	0.887191	-0.0317333
29.5.11.1	protein.degradation.ubiquitin.ubiquitin	Nta.8021	protein Shroom-like	4.25893	3.93544	-0.115624	-0.439116
29.5.11.3	protein.degradation.ubiquitin.E2	Nta.525	SPX domain-containing protein 1-like	1.38517	1.68531	0.16789	0.468036
29.5.11.3	protein.degradation.ubiquitin.E2	Nta.1876	ubiquitin-conjugating enzyme E2 28-like	2.27215	2.34288	0.30484	0.375563
29.5.11.3	protein.degradation.ubiquitin.E2	Nta.2065	ubiquitin-conjugating enzyme E2 28-like	1.79636	1.34179	0.045799	-0.408775
29.5.11.3	protein.degradation.ubiquitin.E2	Nta.6373	SUMO-conjugating enzyme SCE1-like	1.03112	1.49941	-0.100835	0.367451
29.5.11.3	protein.degradation.ubiquitin.E2	Nta.6919	ubiquitin-conjugating enzyme E2 32-like	1.45911	1.98719	0.0140067	0.542092
[truncated: 1,114 more rows]

## Sheet: Cluster2
Bin Code	Bin Name	Unigene	RefSeq best hit description	Xcv vs Mock in WT	Xcv vs Mock in pfld4-2	pfld4-2 vs WT in Mock	pfld4-2 vs WT in Xcv
1	PS	Nta.12077	thylakoid membrane protein slr0575-like	-2.57962	-2.7256	-0.0741396	-0.220126
1.1.1.1	PS.lightreaction.photosystem II.LHC-II	Nta.148	chlorophyll a-b binding protein 36, chloroplastic	-2.32266	-3.50656	0.366839	-0.817056
1.1.1.1	PS.lightreaction.photosystem II.LHC-II	Nta.664	photosystem I chlorophyll a/b-binding protein 5, chloroplastic-like	-3.1006	-3.82679	-0.0581973	-0.784388
1.1.1.1	PS.lightreaction.photosystem II.LHC-II	Nta.894	chlorophyll a-b binding protein P4, chloroplastic-like	-3.07649	-3.65266	-0.293058	-0.869229
1.1.1.1	PS.lightreaction.photosystem II.LHC-II	Nta.946	photosystem I chlorophyll a/b-binding protein 6, chloroplastic-like	-3.28224	-3.65027	-0.22307	-0.591103
1.1.1.1	PS.lightreaction.photosystem II.LHC-II	Nta.2656	chlorophyll a-b binding protein, chloroplastic-like	-2.75853	-3.1176	-0.416653	-0.775722
1.1.1.1	PS.lightreaction.photosystem II.LHC-II	Nta.2726	chlorophyll a-b binding protein 36, chloroplastic-like	-2.33405	-3.23376	0.162195	-0.737515
1.1.1.1	PS.lightreaction.photosystem II.LHC-II	Nta.2837	chlorophyll a-b binding protein 8, chloroplastic-like	-2.96411	-3.30255	-0.316916	-0.65536
1.1.1.1	PS.lightreaction.photosystem II.LHC-II	Nta.2904	stress enhanced protein 1, chloroplastic-like	-2.58825	-3.20761	0.229661	-0.389702
1.1.1.1	PS.lightreaction.photosystem II.LHC-II	Nta.3519	chlorophyll a-b binding protein 40, chloroplastic-like	-1.85716	-2.30845	0.100723	-0.350566
1.1.1.1	PS.lightreaction.photosystem II.LHC-II	Nta.5175	chlorophyll a-b binding protein 40, chloroplastic-like	-2.37546	-3.10467	-0.206432	-0.935643
1.1.1.1	PS.lightreaction.photosystem II.LHC-II	Nta.6262	stress enhanced protein 2, chloroplastic	-1.9311	-2.2492	-0.524553	-0.842655
1.1.1.1	PS.lightreaction.photosystem II.LHC-II	Nta.6301	chlorophyll a-b binding protein 13, chloroplastic	-2.39698	-2.89988	0.0101925	-0.492707
1.1.1.1	PS.lightreaction.photosystem II.LHC-II	Nta.6407	chlorophyll a-b binding protein 6A, chloroplastic	-3.2369	-3.85185	-0.0439385	-0.658895
1.1.1.1	PS.lightreaction.photosystem II.LHC-II	Nta.6575	chlorophyll a-b binding protein 36, chloroplastic-like	-2.83545	-3.46703	-0.351958	-0.983536
1.1.1.1	PS.lightreaction.photosystem II.LHC-II	Nta.6781	chlorophyll a-b binding protein CP26, chloroplastic	-2.23581	-2.93968	-0.178677	-0.882547
1.1.1.1	PS.lightreaction.photosystem II.LHC-II	Nta.6948	chlorophyll a-b binding protein P4, chloroplastic-like	-3.02771	-3.93904	-0.0230105	-0.934337
1.1.1.1	PS.lightreaction.photosystem II.LHC-II	Nta.7741	chlorophyll a-b binding protein 40, chloroplastic	-1.98752	-2.32307	-0.192248	-0.527792
1.1.1.1	PS.lightreaction.photosystem II.LHC-II	Nta.7757	chlorophyll a-b binding protein CP29.1, chloroplastic-like	-2.49441	-2.70007	-0.663282	-0.868937
1.1.1.1	PS.lightreaction.photosystem II.LHC-II	Nta.9417	chlorophyll a-b binding protein 6A, chloroplastic-like	-3.01092	-3.71735	-0.0465615	-0.752992
1.1.1.1	PS.lightreaction.photosystem II.LHC-II	Nta.12050	chlorophyll a-b binding protein of LHCII type 1-like	-2.34397	-2.13819	-0.376339	-0.170562
1.1.1.1	PS.lightreaction.photosystem II.LHC-II	Nta.15402	chlorophyll a-b binding protein CP24 10A, chloroplastic-like	-3.00185	-2.59996	-0.78773	-0.385839
1.1.1.2	PS.lightreaction.photosystem II.PSII polypeptide subunits	Nta.867	psbP domain-containing protein 4, chloroplastic-like	-2.59697	-3.13247	0.0784732	-0.457024
1.1.1.2	PS.lightreaction.photosystem II.PSII polypeptide subunits	Nta.2520	photosystem II reaction center W protein, chloroplastic-like	-2.62065	-3.166	-0.113253	-0.658601
1.1.1.2	PS.lightreaction.photosystem II.PSII polypeptide subunits	Nta.2555	photosystem II 5 kDa protein, chloroplastic-like	-2.35976	-3.0983	-0.106483	-0.845024
1.1.1.2	PS.lightreaction.photosystem II.PSII polypeptide subunits	Nta.2652	oxygen-evolving enhancer protein 1, chloroplastic-like	-2.57253	-2.6552	-0.273205	-0.355874
1.1.1.2	PS.lightreaction.photosystem II.PSII polypeptide subunits	Nta.2670	oxygen-evolving enhancer protein 1, chloroplastic-like	-2.22868	-2.59013	-0.0542683	-0.415722
1.1.1.2	PS.lightreaction.photosystem II.PSII polypeptide subunits	Nta.2726	chlorophyll a-b binding protein 36, chloroplastic-like	-2.33405	-3.23376	0.162195	-0.737515
1.1.1.2	PS.lightreaction.photosystem II.PSII polypeptide subunits	Nta.2764	photosystem II 10 kDa polypeptide, chloroplastic-like	-1.97951	-2.20692	-0.25573	-0.483131
1.1.1.2	PS.lightreaction.photosystem II.PSII polypeptide subunits	Nta.2765	uncharacterized	-2.89808	-3.33586	-0.0606508	-0.498425
1.1.1.2	PS.lightreaction.photosystem II.PSII polypeptide subunits	Nta.2814	psbP-like protein 1, chloroplastic	-2.94858	-3.4634	0.240578	-0.274237
1.1.1.2	PS.lightreaction.photosystem II.PSII polypeptide subunits	Nta.3519	chlorophyll a-b binding protein 40, chloroplastic-like	-1.85716	-2.30845	0.100723	-0.350566
1.1.1.2	PS.lightreaction.photosystem II.PSII polypeptide subunits	Nta.4216	putative cyclin-A3-1	-1.26382	-1.62981	0.189403	-0.176584
1.1.1.2	PS.lightreaction.photosystem II.PSII polypeptide subunits	Nta.5175	chlorophyll a-b binding protein 40, chloroplastic-like	-2.37546	-3.10467	-0.206432	-0.935643
1.1.1.2	PS.lightreaction.photosystem II.PSII polypeptide subunits	Nta.5280	uncharacterized protein ycf37-like	-1.49061	-1.7344	0.647726	0.403945
1.1.1.2	PS.lightreaction.photosystem II.PSII polypeptide subunits	Nta.5799	photosystem II 10 kDa polypeptide, chloroplastic-like	-1.72982	-1.91639	0.33133	0.144756
1.1.1.2	PS.lightreaction.photosystem II.PSII polypeptide subunits	Nta.5903	photosystem II reaction center W protein, chloroplastic-like	-3.62708	-4.63151	0.271733	-0.732702
1.1.1.2	PS.lightreaction.photosystem II.PSII polypeptide subunits	Nta.6134	photosystem II reaction center Psb28 protein-like	-2.83552	-3.06792	0.0021943	-0.230204
1.1.1.2	PS.lightreaction.photosystem II.PSII polypeptide subunits	Nta.6140	photosystem II core complex proteins psbY, chloroplastic-like	-2.26933	-2.62926	-0.136869	-0.496806
1.1.1.2	PS.lightreaction.photosystem II.PSII polypeptide subunits	Nta.6709	50S ribosomal protein L2, chloroplastic	-1.01763	-1.30358	0.0803946	-0.20555
1.1.1.2	PS.lightreaction.photosystem II.PSII polypeptide subunits	Nta.6792	oxygen-evolving enhancer protein 2-1, chloroplastic	-3.26443	-3.36056	0.0186003	-0.0775254
1.1.1.2	PS.lightreaction.photosystem II.PSII polypeptide subunits	Nta.6921	oxygen-evolving enhancer protein 3-2, chloroplastic-like	-2.77253	-3.469	-0.206855	-0.90332
1.1.1.2	PS.lightreaction.photosystem II.PSII polypeptide subunits	Nta.6946	peroxidase 42-like	-2.68725	-2.79009	-0.349381	-0.452227
1.1.1.2	PS.lightreaction.photosystem II.PSII polypeptide subunits	Nta.6986	photosystem II 22 kDa protein, chloroplastic	-2.69641	-3.05795	-0.168915	-0.530451
1.1.1.2	PS.lightreaction.photosystem II.PSII polypeptide subunits	Nta.7117	oxygen-evolving enhancer protein 2-3, chloroplastic	-2.39293	-2.69278	-0.420286	-0.720145
1.1.1.2	PS.lightreaction.photosystem II.PSII polypeptide subunits	Nta.7439	high-light-induced protein, chloroplastic	-2.46522	-2.66823	-0.153735	-0.356743
1.1.1.2	PS.lightreaction.photosystem II.PSII polypeptide subunits	Nta.7598	oxygen-evolving enhancer protein 3-2, chloroplastic	-2.19002	-2.74125	-0.044776	-0.596005
1.1.1.2	PS.lightreaction.photosystem II.PSII polypeptide subunits	Nta.7703	oxygen-evolving enhancer protein 2-2, chloroplastic	-2.99947	-3.17778	0.130507	-0.047808
1.1.1.2	PS.lightreaction.photosystem II.PSII polypeptide subunits	Nta.7737	oxygen-evolving enhancer protein 2-3, chloroplastic	-2.40716	-1.91281	-0.46323	0.0311188
1.1.1.2	PS.lightreaction.photosystem II.PSII polypeptide subunits	Nta.7741	chlorophyll a-b binding protein 40, chloroplastic	-1.98752	-2.32307	-0.192248	-0.527792
1.1.1.2	PS.lightreaction.photosystem II.PSII polypeptide subunits	Nta.8383	probable phospholipid hydroperoxide glutathione peroxidase	-1.73505	-1.50594	-0.205671	0.0234346
1.1.1.2	PS.lightreaction.photosystem II.PSII polypeptide subunits	Nta.9446	oxygen-evolving enhancer protein 1, chloroplastic-like	-2.51136	-2.96925	-0.51766	-0.975543
1.1.1.2	PS.lightreaction.photosystem II.PSII polypeptide subunits	Nta.9672	oxygen-evolving enhancer protein 2-1, chloroplastic	-2.63595	-3.27372	-0.315683	-0.953445
1.1.1.2	PS.lightreaction.photosystem II.PSII polypeptide subunits	Nta.10512	psbQ-like protein 1, chloroplastic	-1.48092	-2.15592	0.699688	0.024683
1.1.1.2	PS.lightreaction.photosystem II.PSII polypeptide subunits	Nta.10725	thylakoid lumenal 19 kDa protein, chloroplastic-like	-1.97616	-2.36799	0.00841415	-0.383419
1.1.1.2	PS.lightreaction.photosystem II.PSII polypeptide subunits	Nta.11475	uncharacterized	-1.80216	-2.33499	-0.416965	-0.949798
1.1.1.2	PS.lightreaction.photosystem II.PSII polypeptide subunits	Nta.11608	psbP domain-containing protein 6, chloroplastic-like	-1.77959	-2.39279	-0.324159	-0.937366
1.1.1.2	PS.lightreaction.photosystem II.PSII polypeptide subunits	Nta.12100	uncharacterized protein DDB_G0284459	-1.90569	-1.77457	-0.10878	0.0223402
1.1.1.2	PS.lightreaction.photosystem II.PSII polypeptide subunits	Nta.12125	uncharacterized	-1.73707	-1.51495	0.212857	0.434975
1.1.1.2	PS.lightreaction.photosystem II.PSII polypeptide subunits	Nta.15951	uncharacterized	-1.22357	-1.16741	0.493043	0.5492
1.1.1.2	PS.lightreaction.photosystem II.PSII polypeptide subunits	Nta.16169	photosystem II stability/assembly factor HCF136, chloroplastic-like	-2.35523	-2.24068	0.0466075	0.16116
1.1.1.2	PS.lightreaction.photosystem II.PSII polypeptide subunits	Nta.16427	rho GTPase-activating protein 7-like	-1.38846	-1.46805	0.0341556	-0.045436
1.1.1.2	PS.lightreaction.photosystem II.PSII polypeptide subunits	Nta.16844	psbP domain-containing protein 2, chloroplastic-like	-1.86921	-2.454	0.551276	-0.0335199
1.1.1.2	PS.lightreaction.photosystem II.PSII polypeptide subunits	Nta.16955	uncharacterized	-2.06167	-2.25976	-0.555478	-0.753567
1.1.1.2	PS.lightreaction.photosystem II.PSII polypeptide subunits	Nta.17563	photosystem II repair protein PSB27-H1, chloroplastic-like	-2.75288	-3.13038	0.352388	-0.0251116
1.1.1.2	PS.lightreaction.photosystem II.PSII polypeptide subunits	Nta.20369	spermidine-binding periplasmic protein SpuE-like	-1.32069	-2.01316	0.656381	-0.0360877
1.1.1.2	PS.lightreaction.photosystem II.PSII polypeptide subunits	Nta.22853	uncharacterized	-1.51814	-1.52053	-0.0569871	-0.0593774
1.1.1.2	PS.lightreaction.photosystem II.PSII polypeptide subunits	Nta.24451	serine carboxypeptidase-like 33	-1.42496	-1.33498	-0.476534	-0.386556
1.1.1.2	PS.lightreaction.photosystem II.PSII polypeptide subunits	A_95_P120982	uncharacterized	-1.84347	-1.87498	0.311197	0.279694
1.1.1.2	PS.lightreaction.photosystem II.PSII polypeptide subunits	A_95_P214077	protein NLP2-like	-2.53808	-2.9342	-0.218983	-0.615103
1.1.1.2	PS.lightreaction.photosystem II.PSII polypeptide subunits	A_95_P052666	protein NLP2-like	-2.48064	-2.93211	-0.0391264	-0.490593
1.1.1.2	PS.lightreaction.photosystem II.PSII polypeptide subunits	A_95_P108502	psbQ-like protein 3, chloroplastic	-2.10061	-2.68933	0.229295	-0.359428
1.1.1.2	PS.lightreaction.photosystem II.PSII polypeptide subunits	A_95_P043651	oxygen-evolving enhancer protein 1, chloroplastic-like	-2.37955	-2.56258	-0.0538714	-0.236902
1.1.2.1	PS.lightreaction.photosystem I.LHC-I	Nta.664	photosystem I chlorophyll a/b-binding protein 5, chloroplastic-like	-3.1006	-3.82679	-0.0581973	-0.784388
1.1.2.1	PS.lightreaction.photosystem I.LHC-I	Nta.894	chlorophyll a-b binding protein P4, chloroplastic-like	-3.07649	-3.65266	-0.293058	-0.869229
1.1.2.1	PS.lightreaction.photosystem I.LHC-I	Nta.946	photosystem I chlorophyll a/b-binding protein 6, chloroplastic-like	-3.28224	-3.65027	-0.22307	-0.591103
1.1.2.1	PS.lightreaction.photosystem I.LHC-I	Nta.2656	chlorophyll a-b binding protein, chloroplastic-like	-2.75853	-3.1176	-0.416653	-0.775722
1.1.2.1	PS.lightreaction.photosystem I.LHC-I	Nta.2837	chlorophyll a-b binding protein 8, chloroplastic-like	-2.96411	-3.30255	-0.316916	-0.65536
1.1.2.1	PS.lightreaction.photosystem I.LHC-I	Nta.6407	chlorophyll a-b binding protein 6A, chloroplastic	-3.2369	-3.85185	-0.0439385	-0.658895
1.1.2.1	PS.lightreaction.photosystem I.LHC-I	Nta.6948	chlorophyll a-b binding protein P4, chloroplastic-like	-3.02771	-3.93904	-0.0230105	-0.934337
1.1.2.1	PS.lightreaction.photosystem I.LHC-I	Nta.9417	chlorophyll a-b binding protein 6A, chloroplastic-like	-3.01092	-3.71735	-0.0465615	-0.752992
1.1.2.1	PS.lightreaction.photosystem I.LHC-I	Nta.12100	uncharacterized protein DDB_G0284459	-1.90569	-1.77457	-0.10878	0.0223402
1.1.2.1	PS.lightreaction.photosystem I.LHC-I	Nta.12125	uncharacterized	-1.73707	-1.51495	0.212857	0.434975
1.1.2.2	PS.lightreaction.photosystem I.PSI polypeptide subunits	Nta.535	Solanum lycopersicum NAD(P)H-quinone oxidoreductase subunit K, chloroplastic	-1.16994	-1.23188	0.133724	0.0717804
1.1.2.2	PS.lightreaction.photosystem I.PSI polypeptide subunits	Nta.757	Nicotiana sylvestris photosystem I reaction center subunit IV A, chloroplastic	-2.99984	-3.26188	-0.282533	-0.544566
1.1.2.2	PS.lightreaction.photosystem I.PSI polypeptide subunits	Nta.832	protein CURVATURE THYLAKOID 1C, chloroplastic-like	-2.4113	-2.3358	-0.26491	-0.189408
1.1.2.2	PS.lightreaction.photosystem I.PSI polypeptide subunits	Nta.2555	photosystem II 5 kDa protein, chloroplastic-like	-2.35976	-3.0983	-0.106483	-0.845024
1.1.2.2	PS.lightreaction.photosystem I.PSI polypeptide subunits	Nta.2567	photosystem I reaction center subunit XI, chloroplastic-like	-2.97363	-3.26848	-0.283849	-0.578699
1.1.2.2	PS.lightreaction.photosystem I.PSI polypeptide subunits	Nta.2663	photosystem I reaction center subunit N, chloroplastic-like	-2.8789	-3.13154	-0.327037	-0.579684
1.1.2.2	PS.lightreaction.photosystem I.PSI polypeptide subunits	Nta.2779	photosystem I reaction center subunit IV B, chloroplastic-like	-2.78294	-3.23647	-0.536421	-0.989946
1.1.2.2	PS.lightreaction.photosystem I.PSI polypeptide subunits	Nta.2836	photosystem I reaction center subunit VI-2, chloroplastic-like	-3.34966	-3.96087	0.123393	-0.487824
1.1.2.2	PS.lightreaction.photosystem I.PSI polypeptide subunits	Nta.2862	photosystem I reaction center subunit VI-1, chloroplastic-like	-3.06726	-3.58563	-0.20155	-0.719917
1.1.2.2	PS.lightreaction.photosystem I.PSI polypeptide subunits	Nta.2922	photosystem I reaction center subunit II, chloroplastic-like	-2.05307	-2.65913	0.165806	-0.440256
1.1.2.2	PS.lightreaction.photosystem I.PSI polypeptide subunits	Nta.2976	photosystem I reaction center subunit psaK, chloroplastic	-2.64554	-2.65339	-0.576207	-0.584058
1.1.2.2	PS.lightreaction.photosystem I.PSI polypeptide subunits	Nta.5329	monothiol glutaredoxin-S10-like	-1.24573	-1.43465	0.0923892	-0.0965309
1.1.2.2	PS.lightreaction.photosystem I.PSI polypeptide subunits	Nta.5383	photosystem I reaction center subunit V, chloroplastic-like	-2.59487	-3.26703	-0.0361523	-0.708314
1.1.2.2	PS.lightreaction.photosystem I.PSI polypeptide subunits	Nta.5888	photosystem I reaction center subunit II, chloroplastic-like	-2.9048	-3.11579	-0.17094	-0.381928
1.1.2.2	PS.lightreaction.photosystem I.PSI polypeptide subunits	Nta.7098	photosystem I subunit O-like	-2.74396	-3.41003	-0.212824	-0.878897
1.1.2.2	PS.lightreaction.photosystem I.PSI polypeptide subunits	Nta.7707	photosystem I reaction center subunit III, chloroplastic-like	-2.39044	-3.15634	-0.0570437	-0.82295
1.1.2.2	PS.lightreaction.photosystem I.PSI polypeptide subunits	Nta.9433	photosystem I reaction center subunit psaK, chloroplastic-like	-2.97246	-3.72443	0.206845	-0.545123
1.1.2.2	PS.lightreaction.photosystem I.PSI polypeptide subunits	Nta.9475	photosystem I reaction center subunit VI-1, chloroplastic-like	-3.25799	-3.7187	-0.0851373	-0.545855
1.1.2.2	PS.lightreaction.photosystem I.PSI polypeptide subunits	Nta.19463	uncharacterized	-1.58908	-2.1376	-0.363834	-0.912349
1.1.2.2	PS.lightreaction.photosystem I.PSI polypeptide subunits	Nta.21405	photosystem I subunit O-like	-1.07626	-1.30089	0.213116	-0.0115105
1.1.2.2	PS.lightreaction.photosystem I.PSI polypeptide subunits	A_95_P047176	hypothetical protein	-1.28435	-1.05596	-0.0105726	0.217819
1.1.3	PS.lightreaction.cytochrome b6/f	Nta.35	protein COFACTOR ASSEMBLY OF COMPLEX C SUBUNIT B CCB3, chloroplastic-like	-1.2525	-1.65618	0.828825	0.425145
1.1.3	PS.lightreaction.cytochrome b6/f	Nta.6525	uncharacterized	-2.71335	-2.97178	0.133454	-0.124982
1.1.3	PS.lightreaction.cytochrome b6/f	Nta.8457	protein DMR6-LIKE OXYGENASE 2-like	-1.97243	-2.3554	-0.404594	-0.787563
1.1.3	PS.lightreaction.cytochrome b6/f	Nta.13392	B3 domain-containing protein At4g34400-like	-1.50025	-1.33944	-0.161137	-0.000326931
1.1.3	PS.lightreaction.cytochrome b6/f	Nta.18018	uncharacterized	-2.47925	-2.81695	-0.331056	-0.668759
1.1.3.1	PS.lightreaction.cytochrome b6/f.iron sulfur subunit	Nta.6838	cytochrome b6-f complex iron-sulfur subunit 2, chloroplastic	-2.55712	-2.63325	-0.102195	-0.178327
1.1.4	PS.lightreaction.ATP synthase	Nta.12652	uncharacterized	-2.82118	-2.75397	0.115773	0.182982
1.1.4	PS.lightreaction.ATP synthase	Nta.17218	uncharacterized	-1.61593	-1.64844	0.1508	0.118295
1.1.4	PS.lightreaction.ATP synthase	A_95_P036808	F-box/kelch-repeat protein SKIP25-like	-1.3932	-1.32299	-0.33386	-0.263647
1.1.4.4	PS.lightreaction.ATP synthase.gamma chain	Nta.3520	ATP synthase gamma chain, chloroplastic-like	-2.27126	-2.33388	0.268578	0.205954
1.1.4.7	PS.lightreaction.ATP synthase.delta chain	Nta.5360	ATP synthase delta chain, chloroplastic-like	-2.34804	-2.57448	0.0382335	-0.188202
1.1.4.7	PS.lightreaction.ATP synthase.delta chain	Nta.11667	ATP synthase subunit delta, chloroplastic-like	-2.08827	-2.11321	-0.187343	-0.212288
1.1.4.9	PS.lightreaction.ATP synthase.subunit B (ATPX)	Nta.6455	ATP synthase subunit b', chloroplastic-like	-2.53976	-2.80946	0.0251765	-0.244533
1.1.5	PS.lightreaction.other electron carrier (ox/red)	Nta.7041	cytochrome c6, chloroplastic-like	-1.67642	-1.494	-0.6214	-0.438978
1.1.5.1	PS.lightreaction.other electron carrier (ox/red).plastocyanin	Nta.2697	plastocyanin B'/B''	-2.96222	-3.37436	-0.128368	-0.540516
1.1.5.1	PS.lightreaction.other electron carrier (ox/red).plastocyanin	Nta.9441	plastocyanin A'/A''-like	-2.62204	-3.35602	0.646246	-0.0877349
1.1.5.1	PS.lightreaction.other electron carrier (ox/red).plastocyanin	Nta.10742	phospholipase D alpha 1-like	-1.47757	-1.22164	-0.668616	-0.412688
1.1.5.2	PS.lightreaction.other electron carrier (ox/red).ferredoxin	Nta.234	photosynthetic NDH subunit of subcomplex B 3, chloroplastic-like	-2.60413	-3.36405	-0.114876	-0.874797
1.1.5.2	PS.lightreaction.other electron carrier (ox/red).ferredoxin	Nta.1476	ferredoxin-2-like	-1.93563	-2.11994	0.0538965	-0.130414
1.1.5.2	PS.lightreaction.other electron carrier (ox/red).ferredoxin	Nta.2519	MLO-like protein 4	-2.14346	-1.77648	-0.456003	-0.0890222
1.1.5.2	PS.lightreaction.other electron carrier (ox/red).ferredoxin	Nta.3024	photosynthetic NDH subunit of subcomplex B 3, chloroplastic-like	-2.73238	-3.59659	-0.202048	-1.06626
1.1.5.2	PS.lightreaction.other electron carrier (ox/red).ferredoxin	Nta.5399	uncharacterized	-2.20029	-2.51515	0.421793	0.106936
1.1.5.2	PS.lightreaction.other electron carrier (ox/red).ferredoxin	Nta.9424	ferredoxin	-2.35185	-3.04742	-0.172938	-0.868503
1.1.5.2	PS.lightreaction.other electron carrier (ox/red).ferredoxin	Nta.10754	ferredoxin, root R-B2	-2.40536	-2.17076	0.569183	0.803781
1.1.5.2	PS.lightreaction.other electron carrier (ox/red).ferredoxin	A_95_P216502	uncharacterized	-1.08425	-1.02464	0.110487	0.170097
1.1.5.3	PS.lightreaction.other electron carrier (ox/red).ferredoxin reductase	Nta.4235	ferredoxin--NADP reductase, leaf-type isozyme, chloroplastic-like	-2.3606	-2.59839	-0.0697346	-0.307523
1.1.6	PS.lightreaction.NADH DH	Nta.10996	NAD(P)H-quinone oxidoreductase subunit M, chloroplastic	-2.63029	-2.86712	-0.702199	-0.939024
1.1.6	PS.lightreaction.NADH DH	Nta.12086	NAD(P)H-quinone oxidoreductase subunit N, chloroplastic-like	-2.76461	-2.91896	-0.36075	-0.5151
1.1.6	PS.lightreaction.NADH DH	Nta.21643	uncharacterized	-1.33251	-1.61557	0.409128	0.126068
1.1.6	PS.lightreaction.NADH DH	Nta.22386	NAD(P)H-quinone oxidoreductase subunit L, chloroplastic-like	-2.39615	-2.92544	-0.200486	-0.729775
1.1.30	PS.lightreaction.state transition	Nta.11691	serine/threonine-protein kinase STN8, chloroplastic-like	-2.28387	-1.71265	-0.234141	0.337079
1.1.30	PS.lightreaction.state transition	Nta.16248	probable serine/threonine-protein kinase At1g01540	-1.52019	-1.48122	0.0670844	0.106052
1.1.30	PS.lightreaction.state transition	Nta.22405	uncharacterized	-1.71668	-1.60581	-0.537223	-0.426359
1.1.40	PS.lightreaction.cyclic electron flow-chlororespiration	Nta.837	PGR5-like protein 1B, chloroplastic	-2.47941	-2.96003	-0.274596	-0.755214
1.1.40	PS.lightreaction.cyclic electron flow-chlororespiration	Nta.2127	ATP synthase subunit beta, chloroplastic-like	-1.40663	-2.20593	0.0937437	-0.705548
1.1.40	PS.lightreaction.cyclic electron flow-chlororespiration	Nta.2599	uncharacterized	-1.76164	-2.08371	-0.341933	-0.664003
1.1.40	PS.lightreaction.cyclic electron flow-chlororespiration	Nta.6144	PGR5-like protein 1A, chloroplastic	-2.84465	-3.19097	-0.390661	-0.736981
1.1.40	PS.lightreaction.cyclic electron flow-chlororespiration	Nta.6178	protein PROTON GRADIENT REGULATION 5, chloroplastic-like	-1.23176	-1.51331	0.0953396	-0.186211
1.1.40	PS.lightreaction.cyclic electron flow-chlororespiration	Nta.12086	NAD(P)H-quinone oxidoreductase subunit N, chloroplastic-like	-2.76461	-2.91896	-0.36075	-0.5151
1.1.40	PS.lightreaction.cyclic electron flow-chlororespiration	Nta.16502	uncharacterized	-2.59882	-3.04674	-0.162137	-0.610055
1.1.40	PS.lightreaction.cyclic electron flow-chlororespiration	Nta.19705	uncharacterized	-2.41247	-2.51879	0.435817	0.329488
1.1.40	PS.lightreaction.cyclic electron flow-chlororespiration	A_95_P056056	DNA-directed primase/polymerase protein-like	-1.14029	-1.02052	0.0336448	0.153413
1.1.40	PS.lightreaction.cyclic electron flow-chlororespiration	A_95_P114562	uncharacterized	-1.8943	-2.53526	0.236227	-0.404731
1.2.1	PS.photorespiration.phosphoglycolate phosphatase	Nta.6013	phosphoglycolate phosphatase 1B, chloroplastic-like	-2.275	-2.52061	-0.0861849	-0.331796
1.2.2	PS.photorespiration.glycolate oxydase	Nta.1474	thylakoid lumenal 29 kDa protein, chloroplastic	-2.18047	-2.67197	0.0875228	-0.403975
1.2.2	PS.photorespiration.glycolate oxydase	Nta.5804	peroxisomal (S)-2-hydroxy-acid oxidase-like	-1.87815	-2.18506	-0.179513	-0.486421
1.2.2	PS.photorespiration.glycolate oxydase	Nta.10177	uncharacterized	-1.52074	-1.97279	-0.18628	-0.638328
1.2.2	PS.photorespiration.glycolate oxydase	Nta.20721	uncharacterized	-1.77993	-1.52159	-0.866578	-0.60824
1.2.2	PS.photorespiration.glycolate oxydase	Nta.22420	transcription initiation factor TFIID subunit 3-like	-1.81869	-2.42033	0.275335	-0.326306
1.2.3	PS.photorespiration.aminotransferases peroxisomal	Nta.5856	glutamate--glyoxylate aminotransferase 2	-2.75139	-2.9964	-0.112595	-0.357601
1.2.3	PS.photorespiration.aminotransferases peroxisomal	Nta.6136	serine--glyoxylate aminotransferase	-1.42522	-1.53565	-0.453718	-0.564148
1.2.4.1	PS.photorespiration.glycine cleavage.P subunit	Nta.6396	glycine dehydrogenase (decarboxylating), mitochondrial-like	-2.57603	-3.48117	-0.0425522	-0.947691
1.2.4.2	PS.photorespiration.glycine cleavage.T subunit	Nta.2554	aminomethyltransferase, mitochondrial-like	-2.90871	-3.09149	-0.179207	-0.361978
1.2.4.4	PS.photorespiration.glycine cleavage.H protein	Nta.1555	glycine cleavage system H protein, mitochondrial-like	-2.68268	-3.41457	0.165376	-0.566512
1.2.5	PS.photorespiration.serine hydroxymethyltransferase	Nta.6284	serine hydroxymethyltransferase, mitochondrial-like	-2.1569	-2.53074	-0.218871	-0.592714
1.2.5	PS.photorespiration.serine hydroxymethyltransferase	Nta.13698	serine hydroxymethyltransferase, mitochondrial-like	-1.0302	-1.01897	-0.239302	-0.228074
1.2.5	PS.photorespiration.serine hydroxymethyltransferase	Nta.14498	putative late blight resistance protein homolog R1B-16	-1.37064	-1.71816	0.672535	0.325014
1.2.5	PS.photorespiration.serine hydroxymethyltransferase	Nta.16924	uncharacterized	-1.14531	-1.38581	0.839893	0.5994
1.2.6	PS.photorespiration.hydroxypyruvate reductase	Nta.954	glycerate dehydrogenase	-2.30209	-2.89764	-0.0996174	-0.695168
1.2.6	PS.photorespiration.hydroxypyruvate reductase	Nta.16189	hydroxyphenylpyruvate reductase-like	-1.27888	-1.20719	0.482194	0.553885
1.2.7	PS.photorespiration.glycerate kinase	Nta.5895	D-glycerate 3-kinase, chloroplastic-like	-3.00986	-2.79023	-0.359063	-0.139429
1.3	PS.calvin cycle	Nta.623	shaggy-related protein kinase kappa	-1.0401	-1.05281	-0.24775	-0.260462
1.3	PS.calvin cycle	Nta.9491	calvin cycle protein CP12-1, chloroplastic-like	-2.12423	-2.39375	0.858531	0.589018
1.3.2	PS.calvin cycle.rubisco small subunit	Nta.1029	pyrophosphate-energized vacuolar membrane proton pump-like	-1.09651	-1.46254	0.468958	0.102929
1.3.2	PS.calvin cycle.rubisco small subunit	Nta.2953	50S ribosomal protein L27, chloroplastic	-2.54522	-2.8568	0.25296	-0.0586255
1.3.2	PS.calvin cycle.rubisco small subunit	Nta.6552	ribulose bisphosphate carboxylase small chain, chloroplastic	-1.66121	-2.09324	-0.462931	-0.89496
1.3.2	PS.calvin cycle.rubisco small subunit	Nta.9379	ribulose bisphosphate carboxylase small chain, chloroplastic	-1.4953	-1.58187	-0.161974	-0.248542
1.3.3	PS.calvin cycle.phosphoglycerate kinase	Nta.6311	phosphoglycerate kinase, chloroplastic	-2.38711	-2.85893	0.154521	-0.317302
1.3.3	PS.calvin cycle.phosphoglycerate kinase	A_95_P025911	tRNA (guanine-N(7)-)-methyltransferase {ECO:0000255|HAMAP-Rule:MF_03055}	-1.64785	-1.67545	0.332402	0.304803
1.3.4	PS.calvin cycle.GAP	Nta.5276	DNA (cytosine-5)-methyltransferase CMT3-like	-2.74366	-2.65153	-0.469173	-0.377048
1.3.4	PS.calvin cycle.GAP	Nta.6303	glyceraldehyde-3-phosphate dehydrogenase B, chloroplastic-like	-3.23157	-3.54086	-0.0561536	-0.365442
1.3.4	PS.calvin cycle.GAP	Nta.6340	NADP-dependent glyceraldehyde-3-phosphate dehydrogenase	-1.48374	-1.60094	-0.214298	-0.331491
1.3.4	PS.calvin cycle.GAP	Nta.7089	glyceraldehyde-3-phosphate dehydrogenase A, chloroplastic	-1.46983	-1.77879	-0.47987	-0.78883
1.3.4	PS.calvin cycle.GAP	Nta.16924	uncharacterized	-1.14531	-1.38581	0.839893	0.5994
1.3.5	PS.calvin cycle.TPI	Nta.123	triosephosphate isomerase, cytosolic-like	-1.89428	-2.17505	0.306963	0.0261884
1.3.5	PS.calvin cycle.TPI	Nta.1996	triosephosphate isomerase, chloroplastic-like	-1.69648	-1.62615	0.0518483	0.122181
1.3.6	PS.calvin cycle.aldolase	Nta.2946	fructose-bisphosphate aldolase, cytoplasmic isozyme 1	-2.9291	-3.51799	-0.210515	-0.799412
1.3.6	PS.calvin cycle.aldolase	Nta.6348	fructose-bisphosphate aldolase 1, chloroplastic-like	-3.13741	-3.2542	0.143985	0.0271924
1.3.6	PS.calvin cycle.aldolase	Nta.9423	fructose-bisphosphate aldolase 1, chloroplastic-like	-2.66548	-3.16771	-0.0875157	-0.589744
1.3.7	PS.calvin cycle.FBPase	Nta.739	fructose-1,6-bisphosphatase, cytosolic	-2.66424	-3.11612	0.352345	-0.0995296
1.3.7	PS.calvin cycle.FBPase	Nta.1914	fructose-1,6-bisphosphatase, chloroplastic-like	-2.46044	-2.30878	-0.364572	-0.212912
1.3.7	PS.calvin cycle.FBPase	Nta.2693	fructose-1,6-bisphosphatase, chloroplastic-like	-2.75907	-3.24054	-0.513336	-0.994797
1.3.7	PS.calvin cycle.FBPase	Nta.8679	fructose-1,6-bisphosphatase class 1-like	-1.9765	-1.92851	-0.194626	-0.146639
1.3.7	PS.calvin cycle.FBPase	Nta.13925	fructose-1,6-bisphosphatase, chloroplastic-like	-1.05981	-1.16986	0.0703527	-0.0396933
1.3.8	PS.calvin cycle.transketolase	Nta.1511	transketolase, chloroplastic-like	-1.37519	-1.88128	0.224465	-0.281627
1.3.8	PS.calvin cycle.transketolase	Nta.9636	transketolase, chloroplastic	-2.97197	-3.16342	-0.0542284	-0.245672
1.3.8	PS.calvin cycle.transketolase	Nta.19636	uncharacterized	-1.13983	-1.54513	0.230776	-0.17453
1.3.9	PS.calvin cycle.sedoheptulose bisphosphatase	Nta.852	sedoheptulose-1,7-bisphosphatase, chloroplastic-like	-3.13288	-3.29924	-0.203929	-0.370283
1.3.9	PS.calvin cycle.sedoheptulose bisphosphatase	Nta.5211	sedoheptulose-1,7-bisphosphatase, chloroplastic-like	-2.52722	-2.99468	0.614906	0.147444
1.3.10	PS.calvin cycle.Rib5P Isomerase	Nta.2391	probable ribose-5-phosphate isomerase 4, chloroplastic	-1.31631	-1.51844	0.044033	-0.158097
1.3.10	PS.calvin cycle.Rib5P Isomerase	Nta.6713	probable ribose-5-phosphate isomerase 3, chloroplastic	-2.40687	-2.14354	0.0502702	0.313599
1.3.10	PS.calvin cycle.Rib5P Isomerase	Nta.7670	probable ribose-5-phosphate isomerase 3, chloroplastic	-2.02595	-2.9612	0.134753	-0.800493
1.3.10	PS.calvin cycle.Rib5P Isomerase	Nta.9121	probable ribose-5-phosphate isomerase 2	-1.82485	-1.85865	0.0436123	0.00982044
1.3.11	PS.calvin cycle.RPE	Nta.5529	ribulose-phosphate 3-epimerase, chloroplastic-like	-1.73188	-1.61836	-0.558025	-0.4445
1.3.12	PS.calvin cycle.PRK	Nta.6520	phosphoribulokinase, chloroplastic-like	-2.91234	-2.71322	-0.366745	-0.16763
1.3.13	PS.calvin cycle.rubisco interacting	Nta.189	ruBisCO large subunit-binding protein subunit beta, chloroplastic-like	-1.51699	-1.65163	0.299702	0.165062
1.3.13	PS.calvin cycle.rubisco interacting	Nta.3628	ribulose-1,5 bisphosphate carboxylase/oxygenase large subunit N-methyltransferase, chloroplastic	-2.87309	-3.74409	0.654287	-0.216705
1.3.13	PS.calvin cycle.rubisco interacting	Nta.6161	ribulose bisphosphate carboxylase/oxygenase activase 1, chloroplastic	-2.45584	-2.18027	-0.563574	-0.288005
1.3.13	PS.calvin cycle.rubisco interacting	Nta.6172	uncharacterized	-1.21613	-1.17377	0.166447	0.2088
1.3.13	PS.calvin cycle.rubisco interacting	Nta.9782	ribulose bisphosphate carboxylase/oxygenase activase 1, chloroplastic-like	-2.01151	-1.99285	-0.118174	-0.099512
1.3.13	PS.calvin cycle.rubisco interacting	Nta.11685	uncharacterized	-2.28378	-2.9493	0.572376	-0.0931355
1.3.13	PS.calvin cycle.rubisco interacting	Nta.17229	importin subunit alpha-4-like	-1.32267	-1.05473	0.149905	0.417846
2.1.1.1	major CHO metabolism.synthesis.sucrose.SPS	Nta.3044	probable sucrose-phosphate synthase 4	-2.06594	-2.31715	-0.00349823	-0.254703
2.1.1.1	major CHO metabolism.synthesis.sucrose.SPS	Nta.4333	Solanum tuberosum probable sucrose-phosphate synthase 2	-1.74105	-2.7017	0.792418	-0.168238
2.1.1.1	major CHO metabolism.synthesis.sucrose.SPS	Nta.7264	probable sucrose-phosphate synthase	-1.11748	-1.25047	-0.26022	-0.393201
2.1.1.3	major CHO metabolism.synthesis.sucrose.FBPase	Nta.739	fructose-1,6-bisphosphatase, cytosolic	-2.66424	-3.11612	0.352345	-0.0995296
2.1.2.1	major CHO metabolism.synthesis.starch.AGPase	Nta.278	mannose-1-phosphate guanyltransferase alpha-B-like	-1.09071	-1.08651	-0.114242	-0.110046
2.1.2.1	major CHO metabolism.synthesis.starch.AGPase	Nta.5824	Zea mays uncharacterized	-2.70776	-2.6886	-0.120692	-0.101535
2.1.2.1	major CHO metabolism.synthesis.starch.AGPase	Nta.6499	glucose-1-phosphate adenylyltransferase large subunit 3, chloroplastic/amyloplastic	-2.81553	-3.05745	-0.237272	-0.479188
2.1.2.1	major CHO metabolism.synthesis.starch.AGPase	Nta.7285	glucose-1-phosphate adenylyltransferase small subunit, chloroplastic/amyloplastic	-2.0842	-1.99589	-0.261173	-0.17286
2.1.2.2	major CHO metabolism.synthesis.starch.starch synthase	Nta.517	soluble starch synthase 3, chloroplastic/amyloplastic	-1.78159	-2.30701	0.245216	-0.280211
2.1.2.2	major CHO metabolism.synthesis.starch.starch synthase	Nta.7710	granule-bound starch synthase 1, chloroplastic/amyloplastic-like	-2.97716	-3.60962	-0.27405	-0.90651
2.1.2.2	major CHO metabolism.synthesis.starch.starch synthase	Nta.16118	soluble starch synthase 1, chloroplastic/amyloplastic	-2.84327	-3.40365	0.0230585	-0.537323
2.1.2.2	major CHO metabolism.synthesis.starch.starch synthase	Nta.19756	uncharacterized	-2.36032	-2.77147	0.233491	-0.177666
2.1.2.2	major CHO metabolism.synthesis.starch.starch synthase	Nta.27236	uncharacterized	-1.78812	-1.25285	-0.643254	-0.107983
2.1.2.3	major CHO metabolism.synthesis.starch.starch branching	Nta.263	1,4-alpha-glucan-branching enzyme-like	-1.3368	-1.30431	-0.33285	-0.300357
2.1.2.3	major CHO metabolism.synthesis.starch.starch branching	Nta.6525	uncharacterized	-2.71335	-2.97178	0.133454	-0.124982
2.1.2.3	major CHO metabolism.synthesis.starch.starch branching	Nta.7709	1,4-alpha-glucan-branching enzyme-like	-1.42903	-1.49761	-0.465578	-0.534163
2.1.2.3	major CHO metabolism.synthesis.starch.starch branching	Nta.11481	1,4-alpha-glucan-branching enzyme 1, chloroplastic/amyloplastic-like	-1.84601	-1.92729	0.463634	0.382358
2.1.2.3	major CHO metabolism.synthesis.starch.starch branching	Nta.13392	B3 domain-containing protein At4g34400-like	-1.50025	-1.33944	-0.161137	-0.000326931
2.1.2.3	major CHO metabolism.synthesis.starch.starch branching	C11433_at	pentatricopeptide repeat-containing protein At4g30825, chloroplastic-like	-1.83193	-1.85253	0.123168	0.102573
2.1.2.5	major CHO metabolism.synthesis.starch.transporter	Nta.17317	ADP,ATP carrier protein ER-ANT1-like	-1.47144	-1.46548	-0.188884	-0.18293
2.2.1.3.1	major CHO metabolism.degradation.sucrose.invertases.neutral	Nta.1266	uncharacterized	-1.82852	-1.94697	-0.185195	-0.303643
2.2.1.3.1	major CHO metabolism.degradation.sucrose.invertases.neutral	Nta.2988	uncharacterized	-1.64041	-1.77544	-0.276811	-0.411848
2.2.1.3.1	major CHO metabolism.degradation.sucrose.invertases.neutral	Nta.3370	uncharacterized	-2.19716	-2.27883	0.32459	0.242917
2.2.1.3.1	major CHO metabolism.degradation.sucrose.invertases.neutral	Nta.3753	tubulin alpha chain	-2.30535	-1.93867	-0.499255	-0.132583
2.2.1.3.1	major CHO metabolism.degradation.sucrose.invertases.neutral	Nta.4020	expansin-A6-like	-1.93651	-2.21382	-0.236887	-0.514201
2.2.1.3.1	major CHO metabolism.degradation.sucrose.invertases.neutral	Nta.4150	tubulin alpha-3 chain	-1.97537	-2.07572	0.341545	0.241196
2.2.1.3.1	major CHO metabolism.degradation.sucrose.invertases.neutral	Nta.5878	peroxiredoxin Q, chloroplastic-like	-3.16809	-3.65534	0.377484	-0.109765
2.2.1.3.1	major CHO metabolism.degradation.sucrose.invertases.neutral	Nta.7758	rho GTPase-activating protein 5-like	-1.19228	-1.41568	0.0829676	-0.140431
2.2.1.3.1	major CHO metabolism.degradation.sucrose.invertases.neutral	Nta.7820	tubulin alpha-2 chain-like	-1.98362	-1.90827	0.287787	0.36314
2.2.1.3.1	major CHO metabolism.degradation.sucrose.invertases.neutral	Nta.10236	uncharacterized	-1.89558	-1.99339	-0.322743	-0.420553
2.2.1.3.1	major CHO metabolism.degradation.sucrose.invertases.neutral	Nta.12241	expansin-A3-like	-1.98078	-1.95047	-0.815678	-0.785368
2.2.1.3.1	major CHO metabolism.degradation.sucrose.invertases.neutral	Nta.12399	protein WVD2-like 3	-1.16996	-1.2918	0.13009	0.00825666
2.2.1.3.1	major CHO metabolism.degradation.sucrose.invertases.neutral	Nta.13405	VAN3-binding protein-like	-1.12851	-1.25048	-0.024914	-0.146882
2.2.1.3.1	major CHO metabolism.degradation.sucrose.invertases.neutral	Nta.15728	expansin-A4-like	-1.31185	-1.0489	0.283768	0.546712
2.2.1.3.1	major CHO metabolism.degradation.sucrose.invertases.neutral	Nta.15964	tubulin alpha chain-like	-2.52898	-1.15636	-0.923129	0.449492
2.2.1.3.1	major CHO metabolism.degradation.sucrose.invertases.neutral	Nta.16034	long chain acyl-CoA synthetase 9, chloroplastic	-1.52227	-1.50081	0.0617104	0.083171
2.2.1.3.1	major CHO metabolism.degradation.sucrose.invertases.neutral	Nta.17974	uncharacterized	-2.41078	-2.60655	-0.301994	-0.497764
2.2.1.3.1	major CHO metabolism.degradation.sucrose.invertases.neutral	A_95_P141172	125 kDa kinesin-related protein-like	-2.15945	-2.53451	0.242863	-0.1322
2.2.1.4	major CHO metabolism.degradation.sucrose.hexokinase	Nta.3622	kinesin-like calmodulin-binding protein	-1.56697	-1.35087	-0.268797	-0.0526984
2.2.1.4	major CHO metabolism.degradation.sucrose.hexokinase	Nta.6888	uncharacterized	-2.41078	-2.60871	0.325083	0.127153
2.2.1.4	major CHO metabolism.degradation.sucrose.hexokinase	Nta.13751	probable plastid-lipid-associated protein 12, chloroplastic	-3.28104	-3.60089	-0.0366494	-0.356494
2.2.1.4	major CHO metabolism.degradation.sucrose.hexokinase	Nta.15333	putative RNA methyltransferase At5g10620	-1.99744	-2.32005	0.213279	-0.109326
2.2.1.4	major CHO metabolism.degradation.sucrose.hexokinase	A_95_P133207	uncharacterized	-1.82193	-1.73808	0.0417106	0.125566
2.2.1.5	major CHO metabolism.degradation.sucrose.Susy	Nta.3393	sucrose synthase-like	-1.44585	-1.31619	-0.996112	-0.866448
2.2.2.1	major CHO metabolism.degradation.starch.starch cleavage	Nta.7305	alpha-xylosidase 1-like	-1.30944	-1.38706	-0.370294	-0.447919
2.2.2.1	major CHO metabolism.degradation.starch.starch cleavage	Nta.13102	alpha-amylase type B isozyme-like	-1.97957	-1.48926	-0.129997	0.36031
2.2.2.1	major CHO metabolism.degradation.starch.starch cleavage	Nta.15096	alpha-glucosidase 2-like	-1.24206	-1.2547	-0.139808	-0.152451
2.2.2.1	major CHO metabolism.degradation.starch.starch cleavage	Nta.16041	alpha-glucosidase 2	-2.1429	-2.49254	0.0572624	-0.292384
2.2.2.1	major CHO metabolism.degradation.starch.starch cleavage	Nta.21488	methanol O-anthraniloyltransferase-like	-1.38703	-2.98015	0.924634	-0.668489
2.2.2.1	major CHO metabolism.degradation.starch.starch cleavage	Nta.22236	alpha-xylosidase 1-like	-1.17473	-1.5827	-0.0404049	-0.448381
2.2.2.1.1	major CHO metabolism.degradation.starch.starch cleavage.alpha amylase	Nta.9773	probable alpha-amylase 2	-1.92364	-2.09859	-0.550682	-0.725633
2.2.2.1.1	major CHO metabolism.degradation.starch.starch cleavage.alpha amylase	Nta.12747	alpha-amylase 3, chloroplastic-like	-1.38502	-1.63876	0.310099	0.0563562
2.2.2.1.2	major CHO metabolism.degradation.starch.starch cleavage.beta amylase	Nta.22697	beta-amylase-like	-1.20857	-1.82914	0.355721	-0.26485
2.2.2.2	major CHO metabolism.degradation.starch.starch phosphorylase	Nta.2014	alpha-glucan phosphorylase, H isozyme	-1.74365	-2.55378	0.822701	0.0125696
2.2.2.2	major CHO metabolism.degradation.starch.starch phosphorylase	Nta.6341	alpha-1,4 glucan phosphorylase L-1 isozyme, chloroplastic/amyloplastic-like	-1.20313	-1.54525	-0.195663	-0.537788
2.2.2.2	major CHO metabolism.degradation.starch.starch phosphorylase	Nta.13537	glycogen phosphorylase 1-like	-1.49534	-1.26947	0.521418	0.747295
2.2.2.3	major CHO metabolism.degradation.starch.glucan water dikinase	Nta.1466	alpha-glucan water dikinase, chloroplastic	-1.96253	-2.35022	-0.0315859	-0.419271
2.2.2.3	major CHO metabolism.degradation.starch.glucan water dikinase	Nta.6339	phosphoglucan, water dikinase, chloroplastic	-1.99137	-2.41623	-0.036539	-0.4614
2.2.2.3	major CHO metabolism.degradation.starch.glucan water dikinase	A_95_P050261	alpha-glucan water dikinase, chloroplastic-like	-1.74256	-2.18745	0.113035	-0.331855
2.2.2.4	major CHO metabolism.degradation.starch.D enzyme	Nta.948	uncharacterized	-2.1983	-2.35575	-0.303887	-0.461338
2.2.2.4	major CHO metabolism.degradation.starch.D enzyme	Nta.7173	4-alpha-glucanotransferase DPE2-like	-1.3068	-1.95875	0.402282	-0.249664
2.2.2.4	major CHO metabolism.degradation.starch.D enzyme	Nta.18497	ribonuclease E/G-like protein, chloroplastic	-1.80078	-2.26248	0.220424	-0.241274
2.2.2.6	major CHO metabolism.degradation.starch.transporter	Nta.35	protein COFACTOR ASSEMBLY OF COMPLEX C SUBUNIT B CCB3, chloroplastic-like	-1.2525	-1.65618	0.828825	0.425145
2.2.2.6	major CHO metabolism.degradation.starch.transporter	Nta.3054	phosphoethanolamine N-methyltransferase-like	-2.57761	-2.19345	-0.574206	-0.190046
2.2.2.6	major CHO metabolism.degradation.starch.transporter	Nta.6308	putative pterin-4-alpha-carbinolamine dehydratase	-2.47875	-2.26461	0.367797	0.581932
2.2.2.6	major CHO metabolism.degradation.starch.transporter	Nta.7136	triose phosphate/phosphate translocator, chloroplastic-like	-1.85725	-2.72979	0.0705105	-0.802033
2.2.2.6	major CHO metabolism.degradation.starch.transporter	Nta.7393	putative elongation of fatty acids protein DDB_G0272012	-1.21487	-1.04421	0.0577981	0.228463
2.2.2.6	major CHO metabolism.degradation.starch.transporter	Nta.8720	cytochrome P450 CYP72A219-like	-1.34242	-1.52085	-0.130196	-0.308627
2.2.2.6	major CHO metabolism.degradation.starch.transporter	Nta.8725	cytochrome P450 CYP72A219-like	-2.65656	-2.59387	-0.360454	-0.297763
2.2.2.6	major CHO metabolism.degradation.starch.transporter	Nta.12756	cytochrome P450 CYP72A219-like	-1.52455	-2.2956	0.192124	-0.578921
2.2.2.6	major CHO metabolism.degradation.starch.transporter	Nta.21514	phosphoethanolamine N-methyltransferase-like	-1.67047	-1.29427	-0.932464	-0.55626
2.2.2.6	major CHO metabolism.degradation.starch.transporter	Nta.22629	putative elongation of fatty acids protein DDB_G0272012	-2.04828	-2.29044	0.200085	-0.0420753
2.2.2.6	major CHO metabolism.degradation.starch.transporter	Nta.22869	inorganic pyrophosphatase 3-like	-1.14316	-1.18089	0.0961151	0.0583851
2.2.2.6	major CHO metabolism.degradation.starch.transporter	A_95_P121152	GTPase Era-like	-1.68266	-2.26219	0.0576919	-0.52183
2.2.2.6	major CHO metabolism.degradation.starch.transporter	A_95_P221387	uncharacterized	-2.08313	-2.6374	-0.266673	-0.820945
2.2.2.10	major CHO metabolism.degradation.starch.laforin like phosphoglucan phosphatase (SEX4)	Nta.8317	phosphoglucan phosphatase DSP4, amyloplastic	-1.607	-1.99092	-0.266342	-0.650265
2.2.2.10	major CHO metabolism.degradation.starch.laforin like phosphoglucan phosphatase (SEX4)	Nta.22373	phosphoglucan phosphatase LSF2, chloroplastic	-1.52007	-1.04642	-0.376107	0.0975406
3.1.1.1	minor CHO metabolism.raffinose family.galactinol synthases.known	Nta.5248	lipid phosphate phosphatase epsilon 2, chloroplastic-like	-1.71272	-2.10024	-0.0156823	-0.403197
3.1.1.2	minor CHO metabolism.raffinose family.galactinol synthases.putative	Nta.15268	probable galacturonosyltransferase-like 3	-1.58588	-1.34742	-0.128627	0.109834
3.2.1	minor CHO metabolism.trehalose.TPS	Nta.5029	alpha,alpha-trehalose-phosphate synthase [UDP-forming] 1-like	-1.52793	-1.50007	-0.525368	-0.497508
3.3	minor CHO metabolism.sugar alcohols	Nta.901	sorbitol dehydrogenase-like	-1.40299	-1.49228	-0.433695	-0.522983
3.3	minor CHO metabolism.sugar alcohols	Nta.14295	uncharacterized	-1.00465	-1.25835	0.0251542	-0.228551
3.4.1	minor CHO metabolism.myo-inositol.poly-phosphatases	Nta.1197	protein SSUH2 homolog	-2.933	-2.91037	-0.183616	-0.160982
3.4.1	minor CHO metabolism.myo-inositol.poly-phosphatases	Nta.3016	probable plastid-lipid-associated protein 13, chloroplastic	-1.71548	-1.44393	0.141875	0.413428
3.4.1	minor CHO metabolism.myo-inositol.poly-phosphatases	Nta.5806	hornerin-like	-1.66495	-1.75674	-0.270002	-0.361788
3.4.1	minor CHO metabolism.myo-inositol.poly-phosphatases	Nta.10105	transcription factor FAMA-like	-1.83508	-1.30964	-0.588595	-0.0631514
3.4.1	minor CHO metabolism.myo-inositol.poly-phosphatases	Nta.10512	psbQ-like protein 1, chloroplastic	-1.48092	-2.15592	0.699688	0.024683
3.4.1	minor CHO metabolism.myo-inositol.poly-phosphatases	Nta.11404	putative rRNA methylase YtqB	-1.45869	-1.86813	0.617814	0.208379
3.4.1	minor CHO metabolism.myo-inositol.poly-phosphatases	Nta.11414	triacylglycerol lipase 2-like	-2.28059	-1.86589	-0.701844	-0.287148
3.4.1	minor CHO metabolism.myo-inositol.poly-phosphatases	Nta.11743	uncharacterized GPI-anchored protein At1g61900-like	-1.57911	-1.80303	-0.0308777	-0.254801
3.4.1	minor CHO metabolism.myo-inositol.poly-phosphatases	Nta.16720	uncharacterized	-2.77254	-3.98045	0.493393	-0.714521
3.4.1	minor CHO metabolism.myo-inositol.poly-phosphatases	Nta.19043	uncharacterized protein YacP-like	-1.40073	-1.50895	-0.225753	-0.33397
3.4.1	minor CHO metabolism.myo-inositol.poly-phosphatases	Nta.22863	uncharacterized GPI-anchored protein At1g61900-like	-1.53488	-1.45859	0.0542085	0.130495
3.4.2	minor CHO metabolism.myo-inositol.InsP kinases	Nta.17735	inositol-pentakisphosphate 2-kinase-like	-1.03243	-1.44411	0.142944	-0.268736
3.4.5	minor CHO metabolism.myo-inositol.inositol phosphatase	Nta.1307	inositol monophosphatase 3	-1.7067	-1.76298	-0.115312	-0.171598
3.4.5	minor CHO metabolism.myo-inositol.inositol phosphatase	Nta.10635	phosphatase IMPL1, chloroplastic-like	-2.17979	-1.39841	-0.299427	0.481948
3.4.5	minor CHO metabolism.myo-inositol.inositol phosphatase	Nta.19202	inositol monophosphatase 1	-1.3535	-1.61059	0.211904	-0.0451859
3.4.5	minor CHO metabolism.myo-inositol.inositol phosphatase	Nta.21535	type IV inositol polyphosphate 5-phosphatase 6-like	-2.20301	-1.74544	-0.713988	-0.256419
3.5	minor CHO metabolism.others	Nta.876	ABC transporter D family member 2, chloroplastic-like	-1.95427	-2.24497	-0.0181654	-0.308873
3.5	minor CHO metabolism.others	Nta.904	probable bifunctional methylthioribulose-1-phosphate dehydratase/enolase-phosphatase E1	-2.24937	-2.46749	-0.219262	-0.437379
3.5	minor CHO metabolism.others	Nta.1683	beta-glucosidase 44-like	-1.42136	-1.57608	-0.380256	-0.534972
3.5	minor CHO metabolism.others	Nta.7200	putative glucose-6-phosphate 1-epimerase	-1.70835	-2.09507	0.250348	-0.136367
3.5	minor CHO metabolism.others	Nta.10192	flagellar radial spoke protein 5-like	-2.03352	-2.18173	0.144938	-0.00327097
3.5	minor CHO metabolism.others	Nta.10888	uncharacterized protein At4g14100-like	-2.52047	-2.67812	0.406418	0.248772
3.5	minor CHO metabolism.others	Nta.11408	probable 3-deoxy-D-manno-octulosonic acid transferase, mitochondrial	-1.51079	-1.51965	0.687528	0.678668
3.5	minor CHO metabolism.others	Nta.12194	methylecgonone reductase-like	-2.04578	-2.23852	0.0272853	-0.165456
3.5	minor CHO metabolism.others	Nta.13080	probable arabinose 5-phosphate isomerase	-2.32794	-2.11832	-0.798857	-0.589236
3.5	minor CHO metabolism.others	Nta.15276	alcohol dehydrogenase-like 7	-2.11078	-2.85179	0.226806	-0.5142
3.5	minor CHO metabolism.others	Nta.15641	uncharacterized protein At4g14100-like	-1.58003	-2.20014	0.212676	-0.407434
3.5	minor CHO metabolism.others	Nta.15922	alcohol dehydrogenase-like 7	-1.89202	-2.77209	0.0424987	-0.837571
3.5	minor CHO metabolism.others	Nta.16243	uncharacterized oxidoreductase At1g06690, chloroplastic-like	-1.91433	-2.22731	-0.0143412	-0.327319
3.5	minor CHO metabolism.others	Nta.16631	ribokinase-like	-1.81969	-1.68916	-0.157207	-0.0266816
3.5	minor CHO metabolism.others	Nta.18724	flagellar radial spoke protein 5-like	-1.97988	-2.57732	0.82904	0.231605
3.5	minor CHO metabolism.others	Nta.22014	ABC transporter D family member 2, chloroplastic-like	-1.65675	-2.07491	0.195652	-0.222513
3.5	minor CHO metabolism.others	Nta.22697	beta-amylase-like	-1.20857	-1.82914	0.355721	-0.26485
3.5	minor CHO metabolism.others	Nta.22726		-2.75606	-2.90357	-0.0229657	-0.170476
3.5	minor CHO metabolism.others	A_95_P036523	protein tas-like	-1.05478	-1.50174	0.516577	0.069613
3.6	minor CHO metabolism.callose	Nta.8581	PLASMODESMATA CALLOSE-BINDING PROTEIN 3-like	-1.85053	-2.34669	-0.0142991	-0.510461
3.6	minor CHO metabolism.callose	Nta.9034	callose synthase 3-like	-1.47353	-1.47574	0.170485	0.168267
3.7	minor CHO metabolism.sugar kinases	Nta.17579	xylulose kinase-like	-2.16176	-1.83329	-0.145458	0.183012
3.8.1	minor CHO metabolism.galactose.galactokinases	Nta.24462	cytochrome P450 714C2-like	-1.41587	-1.68738	-0.237619	-0.509126
3.8.2	minor CHO metabolism.galactose.alpha-galactosidases	Nta.13135	alpha-galactosidase 1-like	-1.40293	-1.07282	-0.578576	-0.248462
3.99	minor CHO metabolism.misc	Nta.6013	phosphoglycolate phosphatase 1B, chloroplastic-like	-2.275	-2.52061	-0.0861849	-0.331796
4.1.2	glycolysis.cytosolic branch.phosphoglucomutase (PGM)	Nta.45	phosphoglucomutase, cytoplasmic	-1.68542	-1.85917	-0.333252	-0.507003
4.1.2	glycolysis.cytosolic branch.phosphoglucomutase (PGM)	Nta.3818	phosphoglucomutase, chloroplastic	-2.56843	-2.65572	-0.372911	-0.4602
4.1.6	glycolysis.cytosolic branch.fructose-2,6-bisphosphatase (Fru2,6BisPase)	Nta.14295	uncharacterized	-1.00465	-1.25835	0.0251542	-0.228551
4.1.7	glycolysis.cytosolic branch.triosephosphate isomerase (TPI)	Nta.123	triosephosphate isomerase, cytosolic-like	-1.89428	-2.17505	0.306963	0.0261884
4.1.9	glycolysis.cytosolic branch.non-phosphorylating glyceraldehyde 3-phosphate dehydrogenase (NPGAP-DH)	Nta.6340	NADP-dependent glyceraldehyde-3-phosphate dehydrogenase	-1.48374	-1.60094	-0.214298	-0.331491
4.1.10	glycolysis.cytosolic branch.aldolase	Nta.2946	fructose-bisphosphate aldolase, cytoplasmic isozyme 1	-2.9291	-3.51799	-0.210515	-0.799412
4.1.11	glycolysis.cytosolic branch.3-phosphoglycerate kinase (PGK)	Nta.6311	phosphoglycerate kinase, chloroplastic	-2.38711	-2.85893	0.154521	-0.317302
4.1.12	glycolysis.cytosolic branch.phosphoglycerate mutase	Nta.11465	phosphoglycerate mutase-like protein AT74H	-2.48783	-2.54843	-0.333595	-0.394197
4.1.15	glycolysis.cytosolic branch.phospho-enol-pyruvate carboxylase (PEPC)	Nta.20387	phosphoenolpyruvate carboxylase 4-like	-1.95376	-2.46763	0.29843	-0.215444
4.2.2	glycolysis.plastid branch.phosphoglucomutase (PGM)	Nta.45	phosphoglucomutase, cytoplasmic	-1.68542	-1.85917	-0.333252	-0.507003
4.2.2	glycolysis.plastid branch.phosphoglucomutase (PGM)	Nta.3818	phosphoglucomutase, chloroplastic	-2.56843	-2.65572	-0.372911	-0.4602
4.2.2	glycolysis.plastid branch.phosphoglucomutase (PGM)	Nta.18594	phosphomannomutase/phosphoglucomutase	-2.81085	-2.80034	0.187574	0.198079
4.2.5	glycolysis.plastid branch.pyrophosphate-fructose-6-P phosphotransferase	Nta.12657	pyrophosphate--fructose 6-phosphate 1-phosphotransferase subunit beta	-1.27946	-1.23786	-0.0134576	0.0281412
4.2.5	glycolysis.plastid branch.pyrophosphate-fructose-6-P phosphotransferase	Nta.26914	pyrophosphate--fructose 6-phosphate 1-phosphotransferase subunit beta-like	-1.18155	-1.57296	0.118709	-0.272696
4.2.14	glycolysis.plastid branch.pyruvate kinase (PK)	Nta.10922	pyruvate kinase isozyme A, chloroplastic-like	-1.33855	-1.23773	-0.224076	-0.12326
4.3.1	glycolysis.unclear/dually targeted.UGPase	Nta.21975	probable 3-hydroxyisobutyrate dehydrogenase-like 1, mitochondrial	-1.14192	-1.52979	0.118163	-0.269701
4.3.7	glycolysis.unclear/dually targeted.triosephosphate isomerase (TPI)	Nta.1996	triosephosphate isomerase, chloroplastic-like	-1.69648	-1.62615	0.0518483	0.122181
4.3.8	glycolysis.unclear/dually targeted.glyceraldehyde 3-phosphate dehydrogenase (GAP-DH)	Nta.6303	glyceraldehyde-3-phosphate dehydrogenase B, chloroplastic-like	-3.23157	-3.54086	-0.0561536	-0.365442
4.3.12	glycolysis.unclear/dually targeted.phosphoglycerate mutase	Nta.11644	probable 2-carboxy-D-arabinitol-1-phosphatase	-2.63712	-2.90795	0.060908	-0.209929
4.3.12	glycolysis.unclear/dually targeted.phosphoglycerate mutase	Nta.17561	probable 2-carboxy-D-arabinitol-1-phosphatase	-2.90509	-3.11371	-0.486936	-0.695559
4.3.15	glycolysis.unclear/dually targeted.phospho-enol-pyruvate carboxylase (PEPC)	Nta.16981	phosphoenolpyruvate carboxylase kinase 1-like	-1.42253	-1.82048	0.548741	0.15079
5.3	fermentation.ADH	Nta.901	sorbitol dehydrogenase-like	-1.40299	-1.49228	-0.433695	-0.522983
5.3	fermentation.ADH	Nta.11694	alcohol dehydrogenase-like	-1.25283	-1.1405	0.00186334	0.114188
5.3	fermentation.ADH	Nta.15276	alcohol dehydrogenase-like 7	-2.11078	-2.85179	0.226806	-0.5142
5.3	fermentation.ADH	Nta.15922	alcohol dehydrogenase-like 7	-1.89202	-2.77209	0.0424987	-0.837571
5.3	fermentation.ADH	Nta.19843	alcohol dehydrogenase-like	-1.64576	-2.92423	0.469796	-0.808669
5.10	fermentation.aldehyde dehydrogenase	Nta.2574	GTP-binding protein At2g22870	-1.66958	-2.16317	0.945948	0.452349
5.10	fermentation.aldehyde dehydrogenase	Nta.22352	aldehyde dehydrogenase family 3 member F1-like	-1.79934	-1.21307	-0.618865	-0.0325903
6	gluconeogenesis / glyoxylate cycle	Nta.3289	acetate/butyrate--CoA ligase AAE7, peroxisomal-like	-1.8318	-1.88148	-0.294918	-0.344596
6.3	gluconeogenesis / glyoxylate cycle.malate dehydrogenase	Nta.6268	malate dehydrogenase, glyoxysomal	-2.58285	-2.9534	-0.271635	-0.642185
6.3	gluconeogenesis / glyoxylate cycle.malate dehydrogenase	Nta.9651	malate dehydrogenase, glyoxysomal	-2.62878	-2.85396	-0.162323	-0.387508
6.5	gluconeogenesis / glyoxylate cycle.pyruvate dikinase	Nta.15404	pyruvate, phosphate dikinase, chloroplastic-like	-2.08025	-2.0807	-0.612842	-0.613287
6.9	gluconeogenesis / glyoxylate cycle.isocitrate lyase	Nta.16482	petal death protein-like	-1.29895	-2.0661	0.63988	-0.12727
7.1.2	OPP.oxidative PP.6-phosphogluconolactonase	Nta.19399	receptor-like protein kinase HSL1	-1.79933	-1.61711	0.211749	0.393966
7.1.2	OPP.oxidative PP.6-phosphogluconolactonase	Nta.21896	probable 6-phosphogluconolactonase 2	-1.75444	-1.91534	0.0398751	-0.121028
7.1.3	OPP.oxidative PP.6-phosphogluconate dehydrogenase	Nta.5949	glyoxylate/succinic semialdehyde reductase 1-like	-2.46441	-2.12587	-0.679526	-0.340988
7.1.3	OPP.oxidative PP.6-phosphogluconate dehydrogenase	Nta.17170	glyoxylate/succinic semialdehyde reductase 2, chloroplastic-like	-2.06613	-2.56236	0.146729	-0.349496
7.1.3	OPP.oxidative PP.6-phosphogluconate dehydrogenase	Nta.21975	probable 3-hydroxyisobutyrate dehydrogenase-like 1, mitochondrial	-1.14192	-1.52979	0.118163	-0.269701
7.2.1	OPP.non-reductive PP.transketolase	Nta.1511	transketolase, chloroplastic-like	-1.37519	-1.88128	0.224465	-0.281627
7.2.1	OPP.non-reductive PP.transketolase	Nta.9636	transketolase, chloroplastic	-2.97197	-3.16342	-0.0542284	-0.245672
7.2.2	OPP.non-reductive PP.transaldolase	Nta.1519	transaldolase-like	-1.15796	-1.61531	0.611015	0.153668
7.2.4	OPP.non-reductive PP.ribose 5-phosphate isomerase	Nta.2391	probable ribose-5-phosphate isomerase 4, chloroplastic	-1.31631	-1.51844	0.044033	-0.158097
7.2.4	OPP.non-reductive PP.ribose 5-phosphate isomerase	Nta.6713	probable ribose-5-phosphate isomerase 3, chloroplastic	-2.40687	-2.14354	0.0502702	0.313599
7.2.4	OPP.non-reductive PP.ribose 5-phosphate isomerase	Nta.7670	probable ribose-5-phosphate isomerase 3, chloroplastic	-2.02595	-2.9612	0.134753	-0.800493
7.2.4	OPP.non-reductive PP.ribose 5-phosphate isomerase	Nta.9121	probable ribose-5-phosphate isomerase 2	-1.82485	-1.85865	0.0436123	0.00982044
7.3	OPP.electron transfer	Nta.10754	ferredoxin, root R-B2	-2.40536	-2.17076	0.569183	0.803781
8.1.1.1	TCA / organic transformation.TCA.pyruvate DH.E1	Nta.12384	vesicle-associated protein 4-2-like	-2.27187	-1.99966	-0.485439	-0.213227
8.1.1.2	TCA / organic transformation.TCA.pyruvate DH.E2	Nta.1743	dihydrolipoyllysine-residue acetyltransferase component 4 of pyruvate dehydrogenase complex, chloroplastic-like	-1.31246	-1.23891	0.143465	0.217018
8.1.4	TCA / organic transformation.TCA.IDH	Nta.6054	endoglucanase 2-like	-2.78255	-2.95993	-0.224623	-0.401997
8.1.8	TCA / organic transformation.TCA.fumarase	Nta.11661	uncharacterized	-2.96746	-3.60399	0.176627	-0.459902
8.2.9	TCA / organic transformation.other organic acid transformations.cyt MDH	Nta.809	malate dehydrogenase [NADP], chloroplastic-like	-2.52952	-3.02704	0.0580252	-0.439501
8.2.9	TCA / organic transformation.other organic acid transformations.cyt MDH	Nta.18545	malate dehydrogenase [NADP], chloroplastic	-2.79978	-3.18981	0.148334	-0.241695
8.2.11	TCA / organic transformation.other organic acid transformations.atp-citrate lyase	Nta.6099	ATP-citrate synthase alpha chain protein 2	-1.02297	-1.12287	-0.00888116	-0.108773
8.2.11	TCA / organic transformation.other organic acid transformations.atp-citrate lyase	Nta.10842	serine/threonine-protein kinase EDR1-like	-1.26734	-1.47597	0.52529	0.316656
8.3	TCA / organic transformation.carbonic anhydrases	Nta.3255	carbonic anhydrase 2-like	-1.26107	-1.15714	-0.303706	-0.19978
8.3	TCA / organic transformation.carbonic anhydrases	Nta.7368	alpha carbonic anhydrase 1, chloroplastic	-2.34969	-2.67483	0.1985	-0.126641
9.1.2	mitochondrial electron transport / ATP synthesis.NADH-DH (type I).localisation not clear	Nta.1648	30S ribosomal protein S17, chloroplastic-like	-2.41221	-2.82944	0.587419	0.170186
9.1.2	mitochondrial electron transport / ATP synthesis.NADH-DH (type I).localisation not clear	A_95_P138532	uncharacterized	-2.06944	-1.9666	0.114953	0.217789
9.3	mitochondrial electron transport / ATP synthesis.electron transfer flavoprotein	A_95_P214077	protein NLP2-like	-2.53808	-2.9342	-0.218983	-0.615103
9.3	mitochondrial electron transport / ATP synthesis.electron transfer flavoprotein	A_95_P052666	protein NLP2-like	-2.48064	-2.93211	-0.0391264	-0.490593
9.5	mitochondrial electron transport / ATP synthesis.cytochrome c reductase	Nta.11195	uncharacterized	-1.70548	-1.73855	0.779739	0.746672
9.5	mitochondrial electron transport / ATP synthesis.cytochrome c reductase	Nta.19677	bidirectional sugar transporter SWEET16-like	-1.21471	-1.51541	-0.635498	-0.936197
9.5	mitochondrial electron transport / ATP synthesis.cytochrome c reductase	Nta.22741	bidirectional sugar transporter SWEET16-like	-2.15126	-3.04723	0.475369	-0.420597
9.6	mitochondrial electron transport / ATP synthesis.cytochrome c	Nta.11696	uncharacterized	-1.66968	-2.32765	0.264913	-0.393059
9.6	mitochondrial electron transport / ATP synthesis.cytochrome c	A_95_P151947	cytochrome c biogenesis protein CCS1, chloroplastic-like	-2.95487	-2.95928	-0.0260278	-0.0304428
9.7	mitochondrial electron transport / ATP synthesis.cytochrome c oxidase	Nta.11597	axial regulator YABBY 5-like	-2.05695	-2.26699	-0.177281	-0.387322
9.7	mitochondrial electron transport / ATP synthesis.cytochrome c oxidase	Nta.12599	lanC-like protein GCL2	-2.29544	-2.13753	-0.238187	-0.0802835
9.7	mitochondrial electron transport / ATP synthesis.cytochrome c oxidase	Nta.22283	uncharacterized	-1.06557	-1.48373	0.506814	0.0886561
9.7	mitochondrial electron transport / ATP synthesis.cytochrome c oxidase	A_95_P040731	uncharacterized	-1.04744	-1.37373	0.133817	-0.192475
9.9	mitochondrial electron transport / ATP synthesis.F1-ATPase	Nta.1445	pentatricopeptide repeat-containing protein At1g02150-like	-1.73377	-1.81905	0.584761	0.499488
9.9	mitochondrial electron transport / ATP synthesis.F1-ATPase	Nta.14348	O-acyltransferase WSD1-like	-1.39602	-2.40477	0.968485	-0.0402635
9.9	mitochondrial electron transport / ATP synthesis.F1-ATPase	Nta.22331	O-acyltransferase WSD1-like	-2.5906	-2.07526	-0.936465	-0.421123
10.1	cell wall.precursor synthesis	Nta.278	mannose-1-phosphate guanyltransferase alpha-B-like	-1.09071	-1.08651	-0.114242	-0.110046
10.1	cell wall.precursor synthesis	Nta.19261	uncharacterized	-1.43848	-2.16517	0.694967	-0.0317255
10.1	cell wall.precursor synthesis	A_95_P036688	uncharacterized	-1.4583	-1.41555	-0.096404	-0.0536547
10.1	cell wall.precursor synthesis	A_95_P064680	uncharacterized	-1.97166	-1.71685	-0.234771	0.0200338
10.1.2	cell wall.precursor synthesis.UGE	Nta.2304	phenylalanine--tRNA ligase, chloroplastic/mitochondrial-like	-1.39253	-1.55937	0.117161	-0.0496771
10.1.2	cell wall.precursor synthesis.UGE	Nta.19854	outer envelope pore protein 24, chloroplastic-like	-1.19508	-1.27434	0.573148	0.493891
10.1.5	cell wall.precursor synthesis.UXS	Nta.280	GDP-mannose 3,5-epimerase 1-like	-1.07919	-1.5235	0.161264	-0.283046
10.1.5	cell wall.precursor synthesis.UXS	Nta.904	probable bifunctional methylthioribulose-1-phosphate dehydratase/enolase-phosphatase E1	-2.24937	-2.46749	-0.219262	-0.437379
10.1.5	cell wall.precursor synthesis.UXS	Nta.1244	15-cis-phytoene desaturase, chloroplastic/chromoplastic-like	-2.15717	-2.42615	-0.365588	-0.634563
10.1.5	cell wall.precursor synthesis.UXS	Nta.1382	soluble inorganic pyrophosphatase 6, chloroplastic-like	-2.15587	-2.50066	-0.435683	-0.780469
10.1.5	cell wall.precursor synthesis.UXS	Nta.3611	anthranilate synthase alpha subunit 1, chloroplastic-like	-1.00564	-1.26304	0.241199	-0.0162069
10.1.5	cell wall.precursor synthesis.UXS	Nta.5823	soluble inorganic pyrophosphatase 6, chloroplastic-like	-1.5657	-1.89739	0.194794	-0.136897
10.1.5	cell wall.precursor synthesis.UXS	Nta.6268	malate dehydrogenase, glyoxysomal	-2.58285	-2.9534	-0.271635	-0.642185
10.1.5	cell wall.precursor synthesis.UXS	Nta.6321	GDP-mannose 3,5-epimerase 1-like	-2.38974	-2.69107	-0.020136	-0.321462
10.1.5	cell wall.precursor synthesis.UXS	Nta.9651	malate dehydrogenase, glyoxysomal	-2.62878	-2.85396	-0.162323	-0.387508
10.1.5	cell wall.precursor synthesis.UXS	Nta.10306	serine carboxypeptidase II-2-like	-1.56818	-1.35364	-0.432492	-0.217955
10.1.5	cell wall.precursor synthesis.UXS	Nta.10599	chalcone synthase G-like	-1.88075	-2.25633	-0.050025	-0.425608
10.1.5	cell wall.precursor synthesis.UXS	Nta.11007	dynamin-like protein ARC5	-2.92264	-2.82031	0.347223	0.449557
10.1.5	cell wall.precursor synthesis.UXS	Nta.11530	uncharacterized	-1.53035	-2.00795	-0.190015	-0.667614
10.1.5	cell wall.precursor synthesis.UXS	Nta.11678	membrane-associated protein VIPP1, chloroplastic	-1.59765	-1.68205	-0.263346	-0.347742
10.1.5	cell wall.precursor synthesis.UXS	Nta.16385	uncharacterized	-1.5791	-1.5558	-0.0364975	-0.0132068
10.1.5	cell wall.precursor synthesis.UXS	Nta.16582	UDP-glucuronic acid decarboxylase 1-like	-1.03551	-1.53317	0.35096	-0.146704
10.1.5	cell wall.precursor synthesis.UXS	Nta.21595	dynamin-like protein ARC5	-2.21446	-2.95785	0.392328	-0.35106
10.1.5	cell wall.precursor synthesis.UXS	Nta.22456	exocyst complex component EXO70A1-like	-1.05755	-1.2553	0.115656	-0.0820944
10.1.5	cell wall.precursor synthesis.UXS	Nta.22726		-2.75606	-2.90357	-0.0229657	-0.170476
10.1.5	cell wall.precursor synthesis.UXS	Nta.22830	protein TRIGALACTOSYLDIACYLGLYCEROL 4, chloroplastic-like	-1.06117	-1.39993	0.404003	0.0652476
10.1.5	cell wall.precursor synthesis.UXS	Nta.23296	ras-related protein Rab7-like	-1.3419	-1.23617	-0.240855	-0.135132
10.1.5	cell wall.precursor synthesis.UXS	A_95_P120257	amino-acid permease BAT1 homolog	-2.4067	-2.5986	-0.0205417	-0.212446
10.1.5	cell wall.precursor synthesis.UXS	A_95_P132567	probable serine/threonine-protein kinase abkC	-1.86451	-1.744	-0.539341	-0.418833
10.1.7	cell wall.precursor synthesis.GMD	Nta.6346	uncharacterized	-2.20657	-2.68753	0.204136	-0.276825
10.1.12.1	cell wall.precursor synthesis.KDO pathway.arabinose-5-phosphate isomerase	Nta.13080	probable arabinose 5-phosphate isomerase	-2.32794	-2.11832	-0.798857	-0.589236
10.1.30.1	cell wall.precursor synthesis.sugar kinases.galacturonic acid kinase	Nta.14670	galacturonokinase-like	-1.34279	-2.2724	0.625481	-0.304129
10.2	cell wall.cellulose synthesis	Nta.532	endoglucanase 25-like	-1.37005	-1.35017	-0.140251	-0.120372
10.2	cell wall.cellulose synthesis	Nta.18635	glucomannan 4-beta-mannosyltransferase 9-like	-2.88402	-2.98434	-0.357725	-0.45805
10.2.1	cell wall.cellulose synthesis.cellulose synthase	Nta.455	cellulose synthase A catalytic subunit 4 [UDP-forming]	-1.43742	-1.12011	-0.755446	-0.438137
10.2.1	cell wall.cellulose synthesis.cellulose synthase	Nta.1021	cellulose synthase A catalytic subunit 7 [UDP-forming]	-1.78955	-1.50443	-0.907571	-0.622455
10.2.1	cell wall.cellulose synthesis.cellulose synthase	Nta.1580	cellulose synthase A catalytic subunit 1 [UDP-forming]	-1.10017	-1.41198	-0.385736	-0.697543
10.2.1	cell wall.cellulose synthesis.cellulose synthase	Nta.4313	cellulose synthase-like protein G3	-2.1606	-2.55215	0.464373	0.0728279
10.2.1	cell wall.cellulose synthesis.cellulose synthase	Nta.4340	cellulose synthase A catalytic subunit 2 [UDP-forming]-like	-2.13207	-3.08872	-0.0405176	-0.997165
10.2.1	cell wall.cellulose synthesis.cellulose synthase	Nta.7099	cellulose synthase A catalytic subunit 3 [UDP-forming]-like	-1.79836	-1.19806	-0.320259	0.280039
10.2.1	cell wall.cellulose synthesis.cellulose synthase	Nta.7319	cellulose synthase A catalytic subunit 2 [UDP-forming]-like	-2.18354	-2.43192	-0.227942	-0.476323
10.2.1	cell wall.cellulose synthesis.cellulose synthase	Nta.10883	probable cellulose synthase A catalytic subunit 9 [UDP-forming]	-1.14673	-1.34718	-0.016561	-0.217019
10.2.1	cell wall.cellulose synthesis.cellulose synthase	Nta.15647	cellulose synthase A catalytic subunit 2 [UDP-forming]-like	-1.37422	-1.49432	-0.0393082	-0.159406
10.2.1	cell wall.cellulose synthesis.cellulose synthase	Nta.27004	glucomannan 4-beta-mannosyltransferase 9-like	-1.32684	-1.19785	-0.131462	-0.00246922
10.2.2	cell wall.cellulose synthesis.COBRA	Nta.12020	CRIB domain-containing protein RIC10-like	-2.93073	-2.93989	-0.780925	-0.790083
10.3	cell wall.hemicellulose synthesis	Nta.3016	probable plastid-lipid-associated protein 13, chloroplastic	-1.71548	-1.44393	0.141875	0.413428
10.3	cell wall.hemicellulose synthesis	Nta.12194	methylecgonone reductase-like	-2.04578	-2.23852	0.0272853	-0.165456
10.3.2	cell wall.hemicellulose synthesis.glucuronoxylan	Nta.11915	uncharacterized oxidoreductase At4g09670-like	-2.03349	-2.23257	-0.531298	-0.730373
10.3.2	cell wall.hemicellulose synthesis.glucuronoxylan	Nta.13634	polygalacturonate 4-alpha-galacturonosyltransferase-like	-1.17051	-1.19918	0.29994	0.271276
10.4.1.1	cell wall.pectin synthesis.homogalacturonan.galacturonic acid transferase	Nta.13634	polygalacturonate 4-alpha-galacturonosyltransferase-like	-1.17051	-1.19918	0.29994	0.271276
10.5.1	cell wall.cell wall proteins.AGPs	Nta.5389	lysine-rich arabinogalactan protein 18-like	-2.31552	-2.89263	0.237413	-0.339699
10.5.1	cell wall.cell wall proteins.AGPs	Nta.22206	classical arabinogalactan protein 9-like	-1.94182	-1.38902	-0.741703	-0.188901
10.5.1	cell wall.cell wall proteins.AGPs	A_95_P145232	meiotic nuclear division protein 1 homolog	-1.04306	-1.29158	0.270635	0.0221198
10.5.1.1	cell wall.cell wall proteins.AGPs.AGP	Nta.65	fasciclin-like arabinogalactan protein 1	-2.84431	-3.05084	-0.219482	-0.426018
10.5.1.1	cell wall.cell wall proteins.AGPs.AGP	Nta.507	fasciclin-like arabinogalactan protein 2	-2.61299	-2.73225	0.30815	0.188888
10.5.1.1	cell wall.cell wall proteins.AGPs.AGP	Nta.5290	fasciclin-like arabinogalactan protein 9	-2.75163	-2.16933	-0.330529	0.251765
10.5.1.1	cell wall.cell wall proteins.AGPs.AGP	Nta.5411	fasciclin-like arabinogalactan protein 7	-1.64395	-1.48269	-0.224891	-0.0636346
10.5.1.1	cell wall.cell wall proteins.AGPs.AGP	Nta.6466	fasciclin-like arabinogalactan protein 17	-2.11968	-1.93638	-0.708135	-0.524834
10.5.1.1	cell wall.cell wall proteins.AGPs.AGP	Nta.6785	fasciclin-like arabinogalactan protein 12	-1.56674	-1.31969	-0.660727	-0.413676
10.5.1.1	cell wall.cell wall proteins.AGPs.AGP	Nta.8579	fasciclin-like arabinogalactan protein 1	-2.36721	-2.08108	0.147067	0.433191
10.5.1.1	cell wall.cell wall proteins.AGPs.AGP	Nta.12305	fasciclin-like arabinogalactan protein 17	-2.20784	-2.53515	-0.18276	-0.510067
10.5.1.1	cell wall.cell wall proteins.AGPs.AGP	Nta.16447	fasciclin-like arabinogalactan protein 17	-1.97627	-2.09872	-0.460183	-0.582626
10.5.1.1	cell wall.cell wall proteins.AGPs.AGP	Nta.17311	fasciclin-like arabinogalactan protein 8	-2.11486	-2.53917	0.261752	-0.162556
10.5.2	cell wall.cell wall proteins.proline rich proteins	Nta.1103	proline-rich protein 4-like	-2.94966	-3.21804	-0.208519	-0.476899
10.5.3	cell wall.cell wall proteins.LRR	Nta.182	uncharacterized protein At4g06744-like	-1.64188	-2.49082	0.73232	-0.116625
10.5.3	cell wall.cell wall proteins.LRR	Nta.16968	vegetative cell wall protein gp1-like	-1.09525	-1.48154	-0.458203	-0.844487
10.5.3	cell wall.cell wall proteins.LRR	Nta.21822	leucine-rich repeat extensin-like protein 3	-1.65567	-1.46035	0.188647	0.383961
10.5.5	cell wall.cell wall proteins.RGP	Nta.10577	UDP-arabinopyranose mutase 3	-1.8535	-1.85587	0.165635	0.163268
10.6.1	cell wall.degradation.cellulases and beta-1,4-glucanases	Nta.532	endoglucanase 25-like	-1.37005	-1.35017	-0.140251	-0.120372
10.6.1	cell wall.degradation.cellulases and beta-1,4-glucanases	Nta.1352	endoglucanase 11-like	-1.72679	-1.18937	-0.731171	-0.193746
10.6.1	cell wall.degradation.cellulases and beta-1,4-glucanases	Nta.3803	endoglucanase 9-like	-1.31695	-1.61652	-0.0851273	-0.384695
10.6.1	cell wall.degradation.cellulases and beta-1,4-glucanases	Nta.3805	endoglucanase 6-like	-2.46964	-2.25059	-0.239633	-0.0205858
10.6.1	cell wall.degradation.cellulases and beta-1,4-glucanases	Nta.6054	endoglucanase 2-like	-2.78255	-2.95993	-0.224623	-0.401997
10.6.1	cell wall.degradation.cellulases and beta-1,4-glucanases	Nta.7337	beta-glucosidase BoGH3B-like	-1.24244	-1.66315	0.380264	-0.0404463
10.6.1	cell wall.degradation.cellulases and beta-1,4-glucanases	Nta.11559	mannan endo-1,4-beta-mannosidase 6-like	-1.71758	-1.1892	-0.232367	0.296013
10.6.1	cell wall.degradation.cellulases and beta-1,4-glucanases	Nta.16478	beta-xylosidase/alpha-L-arabinofuranosidase 2-like	-1.10732	-1.67966	0.167019	-0.405323
10.6.1	cell wall.degradation.cellulases and beta-1,4-glucanases	Nta.16711	endoglucanase 6-like	-1.0972	-1.44155	0.205994	-0.13835
10.6.1	cell wall.degradation.cellulases and beta-1,4-glucanases	Nta.19592	endoglucanase 24-like	-2.11433	-1.97772	-0.811672	-0.675064
10.6.1	cell wall.degradation.cellulases and beta-1,4-glucanases	Nta.22357	beta-glucosidase 11-like	-2.25518	-2.48586	-0.289525	-0.520209
10.6.2	cell wall.degradation.mannan-xylose-arabinose-fucose	Nta.1766	beta-galactosidase 10-like	-1.27693	-1.38233	0.0760915	-0.0293018
10.6.2	cell wall.degradation.mannan-xylose-arabinose-fucose	Nta.5173	GDSL esterase/lipase At3g26430-like	-1.84517	-2.27514	0.0413642	-0.388606
10.6.2	cell wall.degradation.mannan-xylose-arabinose-fucose	Nta.6505	mannan endo-1,4-beta-mannosidase 7-like	-2.05126	-2.12268	-0.504121	-0.57554
10.6.2	cell wall.degradation.mannan-xylose-arabinose-fucose	Nta.11559	mannan endo-1,4-beta-mannosidase 6-like	-1.71758	-1.1892	-0.232367	0.296013
10.6.2	cell wall.degradation.mannan-xylose-arabinose-fucose	Nta.15858	beta-galactosidase	-1.87683	-2.39046	-0.0296111	-0.543243
10.6.2	cell wall.degradation.mannan-xylose-arabinose-fucose	Nta.16478	beta-xylosidase/alpha-L-arabinofuranosidase 2-like	-1.10732	-1.67966	0.167019	-0.405323
10.6.2	cell wall.degradation.mannan-xylose-arabinose-fucose	Nta.27075	beta-galactosidase-like	-1.32617	-1.38876	0.265979	0.20339
10.6.2	cell wall.degradation.mannan-xylose-arabinose-fucose	A_95_P102377	chaperone protein dnaJ A6, chloroplastic-like	-1.07652	-1.52118	0.51699	0.0723295
10.6.3	cell wall.degradation.pectate lyases and polygalacturonases	Nta.1288	probable polygalacturonase	-2.43044	-2.16824	-0.670219	-0.408014
10.6.3	cell wall.degradation.pectate lyases and polygalacturonases	Nta.1705	probable polygalacturonase	-2.3296	-1.81471	-0.499952	0.0149324
10.6.3	cell wall.degradation.pectate lyases and polygalacturonases	Nta.2773	BURP domain protein USPL1-like	-1.69986	-2.97608	0.349548	-0.926668
10.6.3	cell wall.degradation.pectate lyases and polygalacturonases	Nta.5590	probable polygalacturonase	-1.80652	-2.60672	-0.614518	-1.41471
10.6.3	cell wall.degradation.pectate lyases and polygalacturonases	Nta.6092	probable pectate lyase 5	-2.69099	-2.83374	-0.465684	-0.608438
10.6.3	cell wall.degradation.pectate lyases and polygalacturonases	Nta.12253	probable polygalacturonase	-1.79706	-1.61367	0.0623289	0.245725
10.6.3	cell wall.degradation.pectate lyases and polygalacturonases	Nta.15673	polygalacturonase At1g48100-like	-3.22064	-2.87876	-0.396985	-0.0551091
10.6.3	cell wall.degradation.pectate lyases and polygalacturonases	Nta.16060	probable pectate lyase 8	-1.71643	-1.8917	-0.152667	-0.32794
10.6.3	cell wall.degradation.pectate lyases and polygalacturonases	Nta.16562	probable pectate lyase P18	-2.13405	-2.43477	0.277473	-0.0232425
10.6.3	cell wall.degradation.pectate lyases and polygalacturonases	Nta.16616	probable pectate lyase 18	-2.6516	-2.70304	-0.536367	-0.587803
10.6.3	cell wall.degradation.pectate lyases and polygalacturonases	Nta.20264	probable polygalacturonase At1g80170	-3.24364	-3.74693	-0.0665516	-0.569837
10.6.3	cell wall.degradation.pectate lyases and polygalacturonases	A_95_P121177	polygalacturonase At1g48100-like	-2.29122	-2.76082	0.262759	-0.206837
10.7	cell wall.modification	Nta.3570	probable xyloglucan endotransglucosylase/hydrolase protein	-2.13936	-2.53541	0.0400698	-0.355985
10.7	cell wall.modification	Nta.4017	expansin-A11-like	-1.08508	-1.64405	-0.108893	-0.667862
10.7	cell wall.modification	Nta.4019	expansin-A4-like	-1.03201	-1.66971	-0.19801	-0.835716
10.7	cell wall.modification	Nta.4020	expansin-A6-like	-1.93651	-2.21382	-0.236887	-0.514201
10.7	cell wall.modification	Nta.6794	xyloglucan endotransglucosylase/hydrolase protein 9-like	-2.31065	-2.0836	-0.517278	-0.290232
10.7	cell wall.modification	Nta.7138	probable xyloglucan endotransglucosylase/hydrolase protein	-1.42024	-1.98072	-0.405407	-0.965896
10.7	cell wall.modification	Nta.7461	expansin-A10-like	-1.46428	-1.34988	-0.540223	-0.425821
10.7	cell wall.modification	Nta.11982	expansin-A15-like	-1.07214	-1.60782	-0.1189	-0.654587
10.7	cell wall.modification	Nta.12241	expansin-A3-like	-1.98078	-1.95047	-0.815678	-0.785368
10.7	cell wall.modification	Nta.15728	expansin-A4-like	-1.31185	-1.0489	0.283768	0.546712
10.7	cell wall.modification	Nta.16380	expansin-A4-like	-1.74459	-2.29462	-0.101743	-0.651778
10.8.1	cell wall.pectinesterases.PME	Nta.2718	pectinesterase/pectinesterase inhibitor 18-like	-1.54198	-2.07496	0.14639	-0.386589
10.8.1	cell wall.pectinesterases.PME	Nta.4644	L-ascorbate oxidase homolog	-2.44915	-2.79377	0.788665	0.444041
10.8.1	cell wall.pectinesterases.PME	Nta.5959	lactoylglutathione lyase-like	-1.51839	-1.29594	-0.334392	-0.11194
10.8.1	cell wall.pectinesterases.PME	Nta.6841	L-ascorbate oxidase homolog	-1.69485	-1.73427	0.31604	0.276618
10.8.1	cell wall.pectinesterases.PME	Nta.10437	L-ascorbate oxidase homolog	-1.70716	-2.04884	0.0316506	-0.310023
10.8.1	cell wall.pectinesterases.PME	Nta.11665	probable pectinesterase/pectinesterase inhibitor 34	-1.61194	-1.00243	-0.263927	0.345586
10.8.1	cell wall.pectinesterases.PME	Nta.11935	probable pectinesterase 53	-1.89931	-1.292	-0.702966	-0.0956556
10.8.1	cell wall.pectinesterases.PME	Nta.14295	uncharacterized	-1.00465	-1.25835	0.0251542	-0.228551
10.8.1	cell wall.pectinesterases.PME	Nta.16813	probable pectinesterase/pectinesterase inhibitor 61	-1.76809	-2.04673	0.0177201	-0.260917
10.8.1	cell wall.pectinesterases.PME	Nta.21582	L-ascorbate oxidase homolog	-1.04279	-1.45225	0.296547	-0.112921
10.8.1	cell wall.pectinesterases.PME	A_95_P029021	protein trichome birefringence-like 8	-1.33036	-1.16331	0.126811	0.293867
10.8.2	cell wall.pectinesterases.acetyl esterase	Nta.2005	pectin acetylesterase 8-like	-1.69798	-2.47861	0.681319	-0.0993165
10.8.99	cell wall.pectinesterases.misc	Nta.1853	monocopper oxidase-like protein SKU5	-2.43215	-2.49727	0.308124	0.243007
10.8.99	cell wall.pectinesterases.misc	Nta.11429	monocopper oxidase-like protein SKU5	-1.90004	-2.48862	0.67669	0.0881086
11.1.1	lipid metabolism.FA synthesis and FA elongation.acetyl CoA carboxylation	Nta.4676	biotin carboxyl carrier protein of acetyl-CoA carboxylase, chloroplastic-like	-1.08964	-1.13654	0.478044	0.431144
11.1.1	lipid metabolism.FA synthesis and FA elongation.acetyl CoA carboxylation	Nta.20203	biotin carboxyl carrier protein of acetyl-CoA carboxylase-like	-1.04652	-1.39188	0.293645	-0.0517102
11.1.2	lipid metabolism.FA synthesis and FA elongation.acetyl CoA transacylase	Nta.305	malonyl CoA-acyl carrier protein transacylase-like	-1.37356	-1.17486	0.260685	0.45939
11.1.3	lipid metabolism.FA synthesis and FA elongation.ketoacyl ACP synthase	Nta.6995	3-oxoacyl-[acyl-carrier-protein] synthase 3 A, chloroplastic-like	-1.42442	-1.64356	0.482379	0.263241
11.1.3	lipid metabolism.FA synthesis and FA elongation.ketoacyl ACP synthase	Nta.10580	haloacid dehalogenase-like hydrolase domain-containing protein At2g33255	-1.23807	-1.45399	0.282621	0.0666987
11.1.3	lipid metabolism.FA synthesis and FA elongation.ketoacyl ACP synthase	Nta.11640	3-oxoacyl-[acyl-carrier-protein] synthase II, chloroplastic-like	-2.53132	-2.85863	0.251361	-0.0759404
11.1.5	lipid metabolism.FA synthesis and FA elongation.beta hydroxyacyl ACP dehydratase	Nta.15915	3-hydroxyacyl-[acyl-carrier-protein] dehydratase FabZ-like	-2.08747	-2.56054	0.838238	0.365166
11.1.7	lipid metabolism.FA synthesis and FA elongation.ACP thioesterase	A_95_P079220	oleoyl-acyl carrier protein thioesterase, chloroplastic-like	-2.29914	-1.80485	0.0285906	0.522883
11.1.8	lipid metabolism.FA synthesis and FA elongation.acyl CoA ligase	Nta.277	tubulin beta-2 chain-like	-1.60392	-1.48312	0.253602	0.374399
11.1.8	lipid metabolism.FA synthesis and FA elongation.acyl CoA ligase	Nta.3289	acetate/butyrate--CoA ligase AAE7, peroxisomal-like	-1.8318	-1.88148	-0.294918	-0.344596
11.1.8	lipid metabolism.FA synthesis and FA elongation.acyl CoA ligase	Nta.5780	tubulin beta-8 chain-like	-1.00474	-1.06255	0.0806786	0.0228664
11.1.8	lipid metabolism.FA synthesis and FA elongation.acyl CoA ligase	Nta.7706	tubulin beta-1 chain	-1.89829	-2.00734	0.0283323	-0.0807203
11.1.8	lipid metabolism.FA synthesis and FA elongation.acyl CoA ligase	Nta.8946	malonate--CoA ligase-like	-2.14351	-1.43556	-0.579004	0.128951
11.1.8	lipid metabolism.FA synthesis and FA elongation.acyl CoA ligase	Nta.9513	tubulin beta-1 chain	-1.02329	-1.14442	0.0900942	-0.0310387
11.1.8	lipid metabolism.FA synthesis and FA elongation.acyl CoA ligase	Nta.14333	probable acyl-activating enzyme 17, peroxisomal	-2.00249	-1.60529	-0.333265	0.0639391
11.1.8	lipid metabolism.FA synthesis and FA elongation.acyl CoA ligase	Nta.17658	tubulin beta-2 chain-like	-1.71161	-1.92428	0.189977	-0.0226903
11.1.9	lipid metabolism.FA synthesis and FA elongation.long chain fatty acid CoA ligase	Nta.1467	glutathione S-transferase DHAR2-like	-1.29664	-1.92892	0.403412	-0.228871
11.1.9	lipid metabolism.FA synthesis and FA elongation.long chain fatty acid CoA ligase	Nta.1515	uncharacterized	-2.85024	-3.01145	0.205211	0.0440033
11.1.9	lipid metabolism.FA synthesis and FA elongation.long chain fatty acid CoA ligase	Nta.1853	monocopper oxidase-like protein SKU5	-2.43215	-2.49727	0.308124	0.243007
11.1.9	lipid metabolism.FA synthesis and FA elongation.long chain fatty acid CoA ligase	Nta.3243	two-component response regulator ARR9-like	-1.08016	-1.9688	0.730907	-0.15774
11.1.9	lipid metabolism.FA synthesis and FA elongation.long chain fatty acid CoA ligase	Nta.10270	WEB family protein At3g02930, chloroplastic-like	-2.06207	-1.71399	-0.189505	0.158583
11.1.9	lipid metabolism.FA synthesis and FA elongation.long chain fatty acid CoA ligase	Nta.10971	CASP-like protein 4B1	-1.36438	-1.41241	-0.206526	-0.254549
11.1.9	lipid metabolism.FA synthesis and FA elongation.long chain fatty acid CoA ligase	Nta.11429	monocopper oxidase-like protein SKU5	-1.90004	-2.48862	0.67669	0.0881086
11.1.9	lipid metabolism.FA synthesis and FA elongation.long chain fatty acid CoA ligase	Nta.12558	F-box protein FBW2-like	-1.69661	-2.20858	0.400002	-0.111962
11.1.9	lipid metabolism.FA synthesis and FA elongation.long chain fatty acid CoA ligase	Nta.12961	F-box protein FBW2-like	-1.82738	-1.66822	0.239611	0.398773
11.1.9	lipid metabolism.FA synthesis and FA elongation.long chain fatty acid CoA ligase	Nta.14961	inner membrane protein BB_0250-like	-1.87141	-1.92229	0.026137	-0.0247461
11.1.9	lipid metabolism.FA synthesis and FA elongation.long chain fatty acid CoA ligase	Nta.16034	long chain acyl-CoA synthetase 9, chloroplastic	-1.52227	-1.50081	0.0617104	0.083171
11.1.9	lipid metabolism.FA synthesis and FA elongation.long chain fatty acid CoA ligase	Nta.16786	uncharacterized	-1.91787	-2.12247	0.396627	0.192024
11.1.9	lipid metabolism.FA synthesis and FA elongation.long chain fatty acid CoA ligase	A_95_P132567	probable serine/threonine-protein kinase abkC	-1.86451	-1.744	-0.539341	-0.418833
11.1.10	lipid metabolism.FA synthesis and FA elongation.beta ketoacyl CoA synthase	Nta.503	3-ketoacyl-CoA synthase 5-like	-1.91569	-2.07315	-0.521311	-0.678769
11.1.10	lipid metabolism.FA synthesis and FA elongation.beta ketoacyl CoA synthase	Nta.18843	3-ketoacyl-CoA synthase 20-like	-1.29868	-1.12806	-0.203445	-0.0328204
11.1.11	lipid metabolism.FA synthesis and FA elongation.fatty acid elongase	Nta.503	3-ketoacyl-CoA synthase 5-like	-1.91569	-2.07315	-0.521311	-0.678769
11.1.11	lipid metabolism.FA synthesis and FA elongation.fatty acid elongase	Nta.2934	protein ECERIFERUM 26-like	-2.42723	-1.80811	-0.6142	0.00492016
11.1.11	lipid metabolism.FA synthesis and FA elongation.fatty acid elongase	Nta.18843	3-ketoacyl-CoA synthase 20-like	-1.29868	-1.12806	-0.203445	-0.0328204
11.1.13	lipid metabolism.FA synthesis and FA elongation.acyl-CoA binding protein	Nta.4216	putative cyclin-A3-1	-1.26382	-1.62981	0.189403	-0.176584
11.1.13	lipid metabolism.FA synthesis and FA elongation.acyl-CoA binding protein	Nta.18648	uncharacterized	-1.21716	-1.70515	0.0348724	-0.453114
11.1.15	lipid metabolism.FA synthesis and FA elongation.ACP desaturase	Nta.5887	stearoyl-[acyl-carrier-protein] 9-desaturase, chloroplastic	-1.24849	-1.6051	0.106743	-0.249871
11.1.30	lipid metabolism.FA synthesis and FA elongation.pyruvate kinase	Nta.6348	fructose-bisphosphate aldolase 1, chloroplastic-like	-3.13741	-3.2542	0.143985	0.0271924
11.1.30	lipid metabolism.FA synthesis and FA elongation.pyruvate kinase	Nta.9423	fructose-bisphosphate aldolase 1, chloroplastic-like	-2.66548	-3.16771	-0.0875157	-0.589744
11.1.30	lipid metabolism.FA synthesis and FA elongation.pyruvate kinase	Nta.10686	uncharacterized	-1.73475	-1.12017	0.179682	0.794266
11.1.30	lipid metabolism.FA synthesis and FA elongation.pyruvate kinase	Nta.10922	pyruvate kinase isozyme A, chloroplastic-like	-1.33855	-1.23773	-0.224076	-0.12326
11.1.30	lipid metabolism.FA synthesis and FA elongation.pyruvate kinase	Nta.16306	protein trichome birefringence-like 25	-1.43737	-1.57399	0.207321	0.0707039
11.1.30	lipid metabolism.FA synthesis and FA elongation.pyruvate kinase	Nta.16359	VAN3-binding protein-like	-1.50831	-1.36386	-0.261489	-0.117041
11.1.30	lipid metabolism.FA synthesis and FA elongation.pyruvate kinase	A_95_P137642	probable tetraacyldisaccharide 4'-kinase, mitochondrial	-1.15977	-1.309	0.403953	0.254727
11.1.31	lipid metabolism.FA synthesis and FA elongation.pyruvate DH	Nta.1743	dihydrolipoyllysine-residue acetyltransferase component 4 of pyruvate dehydrogenase complex, chloroplastic-like	-1.31246	-1.23891	0.143465	0.217018
11.2.1	lipid metabolism.FA desaturation.desaturase	Nta.226	palmitoyl-monogalactosyldiacylglycerol delta-7 desaturase, chloroplastic-like	-2.95873	-4.15895	0.261193	-0.939027
11.2.3	lipid metabolism.FA desaturation.omega 3 desaturase	Nta.3571	omega-3 fatty acid desaturase, chloroplastic-like	-1.59406	-1.92889	-0.148529	-0.48336
11.2.3	lipid metabolism.FA desaturation.omega 3 desaturase	Nta.22314	omega-3 fatty acid desaturase, endoplasmic reticulum	-2.22465	-3.11384	0.253575	-0.635605
11.2.4	lipid metabolism.FA desaturation.omega 6 desaturase	Nta.828	omega-6 fatty acid desaturase, chloroplastic	-1.392	-1.34858	0.512722	0.556139
11.3	lipid metabolism.phospholipid synthesis	Nta.1241	glycerol-3-phosphate 2-O-acyltransferase 4-like	-2.27632	-1.54425	-0.555738	0.176333
11.3	lipid metabolism.phospholipid synthesis	Nta.1328	molybdate-anion transporter	-1.01111	-1.27272	0.166281	-0.0953351
11.3	lipid metabolism.phospholipid synthesis	Nta.3054	phosphoethanolamine N-methyltransferase-like	-2.57761	-2.19345	-0.574206	-0.190046
11.3	lipid metabolism.phospholipid synthesis	Nta.8363	uncharacterized	-2.07405	-2.31984	-0.314901	-0.560699
11.3	lipid metabolism.phospholipid synthesis	Nta.10236	uncharacterized	-1.89558	-1.99339	-0.322743	-0.420553
11.3	lipid metabolism.phospholipid synthesis	Nta.17974	uncharacterized	-2.41078	-2.60655	-0.301994	-0.497764
11.3	lipid metabolism.phospholipid synthesis	Nta.21514	phosphoethanolamine N-methyltransferase-like	-1.67047	-1.29427	-0.932464	-0.55626
11.3	lipid metabolism.phospholipid synthesis	Nta.22845	glycerol-3-phosphate 2-O-acyltransferase 6-like	-2.94726	-3.02337	-0.466637	-0.542748
11.3	lipid metabolism.phospholipid synthesis	Nta.23332	heparanase-like protein 3	-1.29774	-1.62556	0.0695209	-0.258299
11.3	lipid metabolism.phospholipid synthesis	A_95_P078800	uncharacterized	-1.35612	-1.76994	0.468848	0.0550284
11.3.1	lipid metabolism.phospholipid synthesis.1-acylglycerol-3-phosphate O-acyltransferase	Nta.12182	glycerol-3-phosphate acyltransferase, chloroplastic-like	-2.38375	-2.64721	-0.167938	-0.431403
11.3.3	lipid metabolism.phospholipid synthesis.phosphatidate cytidylyltransferase	Nta.11549	probable phytol kinase 1, chloroplastic	-1.80136	-1.94488	-0.0814132	-0.224928
11.3.7	lipid metabolism.phospholipid synthesis.cyclopropane-fatty-acyl-phospholipid synthase	Nta.6357	UDP-N-acetylglucosamine 1-carboxyvinyltransferase 2-like	-1.15975	-1.36219	-0.576722	-0.779164
11.3.10	lipid metabolism.phospholipid synthesis.(S)-coclaurine-N-methyltransferase	Nta.7282	(S)-coclaurine N-methyltransferase-like	-2.04761	-2.72906	0.532695	-0.148753
11.6	lipid metabolism.lipid transfer proteins etc	Nta.2847	non-specific lipid transfer protein GPI-anchored 1-like	-1.26599	-1.1193	0.118727	0.265421
11.6	lipid metabolism.lipid transfer proteins etc	Nta.5448	non-specific lipid-transfer protein 1-like	-1.96111	-1.31941	-0.418415	0.223287
11.6	lipid metabolism.lipid transfer proteins etc	Nta.11653	protein YLS3-like	-1.04321	-1.30089	-0.221059	-0.47874
11.6	lipid metabolism.lipid transfer proteins etc	Nta.19065	non-specific lipid-transfer protein 1-like	-1.37982	-1.53685	-0.198336	-0.355368
11.7	lipid metabolism.unassigned	Nta.814	acyltransferase-like protein At1g54570, chloroplastic	-2.74081	-2.55621	-0.462203	-0.277608
11.7	lipid metabolism.unassigned	Nta.20089	acyltransferase-like protein At1g54570, chloroplastic	-1.40067	-1.61795	0.0125373	-0.204741
11.8	lipid metabolism.exotics (steroids, squalene etc)	Nta.1396	squalene monooxygenase-like	-1.82291	-1.81666	0.219412	0.225666
11.8	lipid metabolism.exotics (steroids, squalene etc)	Nta.2681	cytosolic sulfotransferase 5-like	-1.73079	-2.0091	0.0935142	-0.184796
11.8	lipid metabolism.exotics (steroids, squalene etc)	Nta.11041	DUF21 domain-containing protein At2g14520-like	-1.12857	-1.44025	-0.0384368	-0.350118
11.8	lipid metabolism.exotics (steroids, squalene etc)	Nta.11235	ergosterol biosynthetic protein 28-like	-1.1934	-1.54928	0.470911	0.115037
11.8	lipid metabolism.exotics (steroids, squalene etc)	Nta.12205	cycloartenol Synthase-like	-1.70132	-1.68509	-0.371537	-0.355302
11.8.1	lipid metabolism.exotics (steroids, squalene etc).sphingolipids	Nta.7393	putative elongation of fatty acids protein DDB_G0272012	-1.21487	-1.04421	0.0577981	0.228463
11.8.1	lipid metabolism.exotics (steroids, squalene etc).sphingolipids	Nta.9390	acyl-lipid (9-3)-desaturase-like	-2.42213	-3.36556	0.795454	-0.14798
11.8.1	lipid metabolism.exotics (steroids, squalene etc).sphingolipids	Nta.11546	arginine biosynthesis bifunctional protein ArgJ, chloroplastic	-1.07953	-1.42216	0.272208	-0.0704211
11.8.1	lipid metabolism.exotics (steroids, squalene etc).sphingolipids	Nta.12473	arginine biosynthesis bifunctional protein ArgJ, chloroplastic	-1.3267	-2.22337	0.284848	-0.611824
11.8.1	lipid metabolism.exotics (steroids, squalene etc).sphingolipids	Nta.16897	sphingolipid delta(4)-desaturase DES1-like	-1.07264	-1.27919	0.515081	0.308528
11.8.1	lipid metabolism.exotics (steroids, squalene etc).sphingolipids	Nta.22629	putative elongation of fatty acids protein DDB_G0272012	-2.04828	-2.29044	0.200085	-0.0420753
11.8.2	lipid metabolism.exotics (steroids, squalene etc).methylsterol monooxygenase	Nta.726	methylsterol monooxygenase 1-1-like	-2.75118	-3.15176	0.0246842	-0.375897
11.8.2	lipid metabolism.exotics (steroids, squalene etc).methylsterol monooxygenase	Nta.6258	methylsterol monooxygenase 2-2-like	-2.85319	-3.16527	-0.0769829	-0.389064
11.9.2	lipid metabolism.lipid degradation.lipases	Nta.1453	uncharacterized	-1.22262	-1.54561	-0.18279	-0.505785
11.9.2	lipid metabolism.lipid degradation.lipases	Nta.8793	probable chalcone--flavonone isomerase 3	-1.46452	-1.27937	-0.217102	-0.0319518
11.9.2	lipid metabolism.lipid degradation.lipases	Nta.11696	uncharacterized	-1.66968	-2.32765	0.264913	-0.393059
11.9.2	lipid metabolism.lipid degradation.lipases	Nta.12679	uncharacterized	-2.09503	-1.51508	-0.496104	0.0838512
11.9.2	lipid metabolism.lipid degradation.lipases	Nta.16946	GDSL esterase/lipase At5g03980-like	-1.62915	-1.94441	0.282801	-0.0324631
11.9.2	lipid metabolism.lipid degradation.lipases	A_95_P056481	LRR receptor-like serine/threonine-protein kinase RCH1	-1.16483	-1.93431	0.420868	-0.348607
11.9.2.1	lipid metabolism.lipid degradation.lipases.triacylglycerol lipase	Nta.11414	triacylglycerol lipase 2-like	-2.28059	-1.86589	-0.701844	-0.287148
11.9.2.1	lipid metabolism.lipid degradation.lipases.triacylglycerol lipase	Nta.11994	GDSL esterase/lipase At4g10955-like	-1.26354	-1.52365	-0.132385	-0.392496
11.9.2.1	lipid metabolism.lipid degradation.lipases.triacylglycerol lipase	Nta.12322	uncharacterized	-1.70299	-1.73991	-0.207282	-0.244202
11.9.2.1	lipid metabolism.lipid degradation.lipases.triacylglycerol lipase	A_95_P116992	GDSL esterase/lipase At4g10955-like	-2.0762	-2.11955	-0.302275	-0.345619
11.9.3	lipid metabolism.lipid degradation.lysophospholipases	Nta.8332	PI-PLC X-box domain-containing protein DDB_G0293730-like	-2.53737	-2.22962	-0.673305	-0.365556
11.9.3	lipid metabolism.lipid degradation.lysophospholipases	Nta.9512	phosphoinositide phospholipase C 2-like	-2.43831	-3.3807	0.187542	-0.754851
11.9.3	lipid metabolism.lipid degradation.lysophospholipases	Nta.9878	phosphoinositide phospholipase C 2-like	-1.63478	-1.15903	-0.680712	-0.204968
11.9.3	lipid metabolism.lipid degradation.lysophospholipases	Nta.11419	protein TIC 100	-1.61674	-1.90534	0.291098	0.00250571
11.9.3	lipid metabolism.lipid degradation.lysophospholipases	Nta.11597	axial regulator YABBY 5-like	-2.05695	-2.26699	-0.177281	-0.387322
11.9.3	lipid metabolism.lipid degradation.lysophospholipases	Nta.11992	NHL repeat-containing protein 2	-1.8089	-1.69814	-0.0215007	0.0892614
11.9.3	lipid metabolism.lipid degradation.lysophospholipases	Nta.22440	phosphoinositide phospholipase C 2-like	-2.06102	-2.19638	-0.129775	-0.265128
11.9.3	lipid metabolism.lipid degradation.lysophospholipases	Nta.22726		-2.75606	-2.90357	-0.0229657	-0.170476
11.9.3	lipid metabolism.lipid degradation.lysophospholipases	A_95_P130827	NHL repeat-containing protein 2	-2.24847	-1.73925	-0.283838	0.225385
11.9.3	lipid metabolism.lipid degradation.lysophospholipases	A_95_P058931	uncharacterized	-2.35961	-2.67621	0.0868867	-0.229717
11.9.3.1	lipid metabolism.lipid degradation.lysophospholipases.phospholipase D	Nta.2697	plastocyanin B'/B''	-2.96222	-3.37436	-0.128368	-0.540516
11.9.3.1	lipid metabolism.lipid degradation.lysophospholipases.phospholipase D	Nta.9441	plastocyanin A'/A''-like	-2.62204	-3.35602	0.646246	-0.0877349
11.9.3.1	lipid metabolism.lipid degradation.lysophospholipases.phospholipase D	Nta.10742	phospholipase D alpha 1-like	-1.47757	-1.22164	-0.668616	-0.412688
11.9.3.4	lipid metabolism.lipid degradation.lysophospholipases.phospholipase A2	Nta.644	phospholipase A2-alpha-like	-2.50088	-2.91134	0.0784615	-0.331996
11.9.3.5	lipid metabolism.lipid degradation.lysophospholipases.phosphoinositide phospholipase C	Nta.22835	non-specific phospholipase C6	-2.54142	-2.20462	-0.708397	-0.37159
11.9.4.3	lipid metabolism.lipid degradation.beta-oxidation.enoyl CoA hydratase	A_95_P083285	putative zinc finger protein At1g68190	-2.26193	-1.69127	-0.488659	0.0820003
11.9.4.3	lipid metabolism.lipid degradation.beta-oxidation.enoyl CoA hydratase	A_95_P036358	uncharacterized	-1.50411	-1.39947	-0.0667978	0.0378501
11.9.4.99	lipid metabolism.lipid degradation.beta-oxidation.misc	Nta.10706	1,4-dihydroxy-2-naphthoyl-CoA synthase, peroxisomal-like	-2.4029	-3.00082	0.156404	-0.441512
11.10.2	lipid metabolism.glycolipid synthesis.DGDG synthase	A_95_P038281	digalactosyldiacylglycerol synthase 1, chloroplastic-like	-1.41307	-1.31444	-0.514002	-0.415372
11.10.4	lipid metabolism.glycolipid synthesis.sulfolipid synthase	Nta.16185	sulfoquinovosyl transferase SQD2-like	-2.06909	-1.77172	0.110687	0.408056
12.1.1	N-metabolism.nitrate metabolism.NR	Nta.827	nitrate reductase [NADH] 2	-1.05951	-1.19232	-0.285825	-0.41864
12.1.1	N-metabolism.nitrate metabolism.NR	Nta.1910	sulfite oxidase-like	-1.27915	-1.11236	-0.0469392	0.119855
12.1.1	N-metabolism.nitrate metabolism.NR	Nta.4204	cytochrome b5, seed isoform	-1.28416	-1.54224	0.277379	0.0193069
12.1.1	N-metabolism.nitrate metabolism.NR	Nta.9390	acyl-lipid (9-3)-desaturase-like	-2.42213	-3.36556	0.795454	-0.14798
12.2.1.1	N-metabolism.ammonia metabolism.glutamate synthase.ferredoxin dependent	Nta.6241	ferredoxin-dependent glutamate synthase, chloroplastic	-1.93799	-1.47926	0.0336475	0.492373
12.2.1.2	N-metabolism.ammonia metabolism.glutamate synthase.NADH dependent	Nta.6241	ferredoxin-dependent glutamate synthase, chloroplastic	-1.93799	-1.47926	0.0336475	0.492373
12.2.2	N-metabolism.ammonia metabolism.glutamine synthetase	Nta.222	germin-like protein subfamily 1 member 17	-1.70165	-1.04675	-0.738733	-0.0838315
12.2.2	N-metabolism.ammonia metabolism.glutamine synthetase	Nta.6080	glutamine synthetase, chloroplastic-like	-1.88861	-2.0405	-0.559951	-0.711832
12.2.2	N-metabolism.ammonia metabolism.glutamine synthetase	Nta.10527	protein IQ-DOMAIN 14-like	-1.62557	-1.84615	-0.418778	-0.639355
12.2.2	N-metabolism.ammonia metabolism.glutamine synthetase	Nta.16934	putative germin-like protein 2-1	-1.47661	-1.28274	-0.257685	-0.0638132
12.2.99	N-metabolism.ammonia metabolism.unspecified	Nta.8788	1-aminocyclopropane-1-carboxylate oxidase homolog	-2.6554	-3.28785	0.137109	-0.495339
12.2.99	N-metabolism.ammonia metabolism.unspecified	Nta.15244	1-aminocyclopropane-1-carboxylate oxidase homolog	-1.06892	-1.16303	0.0273791	-0.0667251
12.2.99	N-metabolism.ammonia metabolism.unspecified	Nta.17498	1-aminocyclopropane-1-carboxylate oxidase homolog	-2.58022	-3.01258	0.107784	-0.324585
12.3.1	N-metabolism.N-degradation.glutamate dehydrogenase	Nta.17223	NADP-specific glutamate dehydrogenase	-1.0745	-1.23913	-0.0181098	-0.182735
12.4	N-metabolism.misc	Nta.11005	uncharacterized	-1.14571	-1.01226	-0.432291	-0.298842
12.4	N-metabolism.misc	Nta.11935	probable pectinesterase 53	-1.89931	-1.292	-0.702966	-0.0956556
12.4	N-metabolism.misc	Nta.14295	uncharacterized	-1.00465	-1.25835	0.0251542	-0.228551
12.4	N-metabolism.misc	Nta.15454	uncharacterized	-1.06578	-1.37001	0.486473	0.18224
13.1.1.3.1	amino acid metabolism.synthesis.central amino acid metabolism.alanine.alanine aminotransferase	Nta.5856	glutamate--glyoxylate aminotransferase 2	-2.75139	-2.9964	-0.112595	-0.357601
13.1.1.3.11	amino acid metabolism.synthesis.central amino acid metabolism.alanine.alanine-glyoxylate aminotransferase	Nta.6136	serine--glyoxylate aminotransferase	-1.42522	-1.53565	-0.453718	-0.564148
13.1.2.2	amino acid metabolism.synthesis.glutamate family.proline	A_95_P059131	UDP-N-acetylmuramoyl-tripeptide--D-alanyl-D-alanine ligase-like	-1.5458	-1.50192	0.273859	0.317733
13.1.2.3	amino acid metabolism.synthesis.glutamate family.arginine	Nta.1066	uncharacterized	-1.70785	-1.81803	-0.120913	-0.231089
13.1.2.3.2	amino acid metabolism.synthesis.glutamate family.arginine.acetylglutamate kinase	Nta.11546	arginine biosynthesis bifunctional protein ArgJ, chloroplastic	-1.07953	-1.42216	0.272208	-0.0704211
13.1.2.3.2	amino acid metabolism.synthesis.glutamate family.arginine.acetylglutamate kinase	Nta.12473	arginine biosynthesis bifunctional protein ArgJ, chloroplastic	-1.3267	-2.22337	0.284848	-0.611824
13.1.2.3.21	amino acid metabolism.synthesis.glutamate family.arginine.ornithine carbamoyltransferase	Nta.16196	ornithine carbamoyltransferase, chloroplastic-like	-2.02572	-1.95251	0.149829	0.223042
13.1.2.3.31	amino acid metabolism.synthesis.glutamate family.arginine.aspartate racemase	A_95_P147427	probable amino-acid racemase	-2.38109	-2.57753	-0.3108	-0.507247
13.1.3.1.1	amino acid metabolism.synthesis.aspartate family.asparagine.asparagine synthetase	Nta.16094	asparagine synthetase [glutamine-hydrolyzing] 2	-1.38494	-1.64214	0.076755	-0.180439
13.1.3.4	amino acid metabolism.synthesis.aspartate family.methionine	Nta.1057	nucleobase-ascorbate transporter 6	-1.94549	-1.9335	-0.230584	-0.218593
13.1.3.4	amino acid metabolism.synthesis.aspartate family.methionine	Nta.3016	probable plastid-lipid-associated protein 13, chloroplastic	-1.71548	-1.44393	0.141875	0.413428
13.1.3.4.1	amino acid metabolism.synthesis.aspartate family.methionine.cystathionine gamma-synthase	Nta.7131	cystathionine gamma-synthase 1, chloroplastic-like	-1.28268	-1.31224	0.317962	0.288406
13.1.3.4.11	amino acid metabolism.synthesis.aspartate family.methionine.S-adenosylmethionine synthetase	Nta.700	S-adenosylmethionine synthase 1-like	-1.84199	-2.06239	-0.19848	-0.418879
13.1.3.4.11	amino acid metabolism.synthesis.aspartate family.methionine.S-adenosylmethionine synthetase	Nta.5711	S-adenosylmethionine synthase 2	-1.18477	-1.19598	0.125011	0.113809
13.1.3.4.11	amino acid metabolism.synthesis.aspartate family.methionine.S-adenosylmethionine synthetase	Nta.7535	S-adenosylmethionine synthase 2-like	-1.82628	-1.49349	-0.620023	-0.287226
13.1.3.4.12	amino acid metabolism.synthesis.aspartate family.methionine.homocysteine S-methyltransferase	Nta.11260	methyltransferase-like protein 7B	-2.11231	-2.61672	0.553949	0.0495382
13.1.3.4.12	amino acid metabolism.synthesis.aspartate family.methionine.homocysteine S-methyltransferase	A_95_P132622	uncharacterized methyltransferase At2g41040, chloroplastic	-1.03826	-1.19592	0.0923673	-0.0652993
13.1.3.6.1.1	amino acid metabolism.synthesis.aspartate family.misc.homoserine.aspartate kinase	Nta.27523	bifunctional aspartokinase/homoserine dehydrogenase, chloroplastic-like	-1.24641	-1.48781	0.510972	0.269576
13.1.3.6.1.1	amino acid metabolism.synthesis.aspartate family.misc.homoserine.aspartate kinase	A_95_P085015	bifunctional aspartokinase/homoserine dehydrogenase, chloroplastic-like	-1.35295	-1.66878	0.918453	0.60262
13.1.3.6.1.4	amino acid metabolism.synthesis.aspartate family.misc.homoserine.homoserine kinase	Nta.831	ACT domain-containing protein DS12, chloroplastic-like	-2.98534	-3.09164	-0.244775	-0.351075
13.1.3.6.1.4	amino acid metabolism.synthesis.aspartate family.misc.homoserine.homoserine kinase	Nta.5878	peroxiredoxin Q, chloroplastic-like	-3.16809	-3.65534	0.377484	-0.109765
13.1.3.6.1.4	amino acid metabolism.synthesis.aspartate family.misc.homoserine.homoserine kinase	Nta.12521	probable ribosome-binding factor A, chloroplastic	-2.30626	-2.75798	0.177096	-0.274623
13.1.3.6.1.4	amino acid metabolism.synthesis.aspartate family.misc.homoserine.homoserine kinase	Nta.16359	VAN3-binding protein-like	-1.50831	-1.36386	-0.261489	-0.117041
13.1.3.6.1.10	amino acid metabolism.synthesis.aspartate family.misc.homoserine.bifunctional aspartate kinase/homoserine dehydrogenase	Nta.27523	bifunctional aspartokinase/homoserine dehydrogenase, chloroplastic-like	-1.24641	-1.48781	0.510972	0.269576
13.1.3.6.1.10	amino acid metabolism.synthesis.aspartate family.misc.homoserine.bifunctional aspartate kinase/homoserine dehydrogenase	A_95_P085015	bifunctional aspartokinase/homoserine dehydrogenase, chloroplastic-like	-1.35295	-1.66878	0.918453	0.60262
13.1.4.4	amino acid metabolism.synthesis.branched chain group.leucine specific	Nta.8384	uncharacterized	-2.19091	-2.45375	0.0058165	-0.257026
13.1.4.5	amino acid metabolism.synthesis.branched chain group.isoleucine specific	A_95_P120107	7-hydroxymethyl chlorophyll a reductase, chloroplastic-like	-2.70598	-2.50586	-0.197366	0.0027577
13.1.5.2	amino acid metabolism.synthesis.serine-glycine-cysteine group.glycine	Nta.6284	serine hydroxymethyltransferase, mitochondrial-like	-2.1569	-2.53074	-0.218871	-0.592714
13.1.5.2	amino acid metabolism.synthesis.serine-glycine-cysteine group.glycine	Nta.13698	serine hydroxymethyltransferase, mitochondrial-like	-1.0302	-1.01897	-0.239302	-0.228074
13.1.5.2.2	amino acid metabolism.synthesis.serine-glycine-cysteine group.glycine.glycine transaminase	Nta.5856	glutamate--glyoxylate aminotransferase 2	-2.75139	-2.9964	-0.112595	-0.357601
13.1.5.2.3	amino acid metabolism.synthesis.serine-glycine-cysteine group.glycine.serine glyoxylate aminotransferase	Nta.6136	serine--glyoxylate aminotransferase	-1.42522	-1.53565	-0.453718	-0.564148
13.1.5.3.1	amino acid metabolism.synthesis.serine-glycine-cysteine group.cysteine.OASTL	Nta.6959	cysteine synthase	-1.32461	-1.0025	0.181	0.503109
13.1.5.3.2	amino acid metabolism.synthesis.serine-glycine-cysteine group.cysteine.SAT	Nta.1507	CASP-like protein 2A1	-2.08876	-1.87507	-0.491023	-0.277329
13.1.5.3.2	amino acid metabolism.synthesis.serine-glycine-cysteine group.cysteine.SAT	Nta.3890	serine acetyltransferase 1, chloroplastic-like	-1.77339	-2.37653	0.203951	-0.399183
13.1.5.3.2	amino acid metabolism.synthesis.serine-glycine-cysteine group.cysteine.SAT	Nta.12406	protein DETOXIFICATION 56-like	-1.03025	-1.18408	-0.0340872	-0.187918
13.1.5.3.2	amino acid metabolism.synthesis.serine-glycine-cysteine group.cysteine.SAT	Nta.14593	CASP-like protein 2A1	-1.49431	-1.24002	-0.534332	-0.280043
13.1.6.1.1	amino acid metabolism.synthesis.aromatic aa.chorismate.3-deoxy-D-arabino-heptulosonate 7-phosphate synthase	Nta.9623	phospho-2-dehydro-3-deoxyheptonate aldolase 2, chloroplastic	-1.15609	-1.97303	0.221922	-0.595014
13.1.6.1.7	amino acid metabolism.synthesis.aromatic aa.chorismate.chorismate synthase	Nta.12531	uncharacterized	-1.06191	-1.33582	-0.510345	-0.784256
13.1.6.1.7	amino acid metabolism.synthesis.aromatic aa.chorismate.chorismate synthase	Nta.21752	RNA polymerase sigma factor sigB-like	-1.59347	-2.03132	0.0743152	-0.363533
13.1.6.4	amino acid metabolism.synthesis.aromatic aa.tyrosine	Nta.18616	tyrosine aminotransferase-like	-1.62046	-1.55025	-0.882189	-0.811982
13.1.6.5.1	amino acid metabolism.synthesis.aromatic aa.tryptophan.anthranilate synthase	Nta.3611	anthranilate synthase alpha subunit 1, chloroplastic-like	-1.00564	-1.26304	0.241199	-0.0162069
13.1.6.5.2	amino acid metabolism.synthesis.aromatic aa.tryptophan.anthranilate phosphoribosyltransferase	Nta.19654	anthranilate phosphoribosyltransferase, chloroplastic-like	-2.17012	-1.57769	-0.794969	-0.202539
13.1.6.5.3	amino acid metabolism.synthesis.aromatic aa.tryptophan.phosphoribosyanthranilate isomerase	Nta.674	protein QUIRKY-like	-1.83877	-1.53786	0.0244354	0.325352
13.1.6.5.5	amino acid metabolism.synthesis.aromatic aa.tryptophan.tryptophan synthase	Nta.17260	tryptophan synthase beta chain 2-like	-1.28754	-1.71226	0.626832	0.202118
13.1.7	amino acid metabolism.synthesis.histidine	Nta.4920	ribose-phosphate pyrophosphokinase 4	-1.4397	-1.23495	-0.016978	0.187778
13.1.7.1	amino acid metabolism.synthesis.histidine.ATP phosphoribosyltransferase	Nta.8394	ATP phosphoribosyltransferase 2, chloroplastic-like	-1.02994	-1.16675	0.261572	0.124764
13.2.2.3	amino acid metabolism.degradation.glutamate family.arginine	A_95_P059131	UDP-N-acetylmuramoyl-tripeptide--D-alanyl-D-alanine ligase-like	-1.5458	-1.50192	0.273859	0.317733
13.2.3.1.1	amino acid metabolism.degradation.aspartate family.asparagine.L-asparaginase	Nta.1758	isoaspartyl peptidase/L-asparaginase 1-like	-1.35229	-1.15088	-0.198455	0.00295428
13.2.3.2	amino acid metabolism.degradation.aspartate family.threonine	Nta.69	uncharacterized	-2.16153	-1.69021	-0.0293701	0.441943
13.2.3.2	amino acid metabolism.degradation.aspartate family.threonine	Nta.852	sedoheptulose-1,7-bisphosphatase, chloroplastic-like	-3.13288	-3.29924	-0.203929	-0.370283
13.2.3.2	amino acid metabolism.degradation.aspartate family.threonine	Nta.855	probable lactoylglutathione lyase, chloroplastic	-1.90757	-1.94781	-0.0626626	-0.102902
13.2.3.2	amino acid metabolism.degradation.aspartate family.threonine	Nta.5211	sedoheptulose-1,7-bisphosphatase, chloroplastic-like	-2.52722	-2.99468	0.614906	0.147444
13.2.3.2	amino acid metabolism.degradation.aspartate family.threonine	Nta.5959	lactoylglutathione lyase-like	-1.51839	-1.29594	-0.334392	-0.11194
13.2.3.2	amino acid metabolism.degradation.aspartate family.threonine	Nta.6211	uncharacterized	-2.30728	-2.09923	-0.580994	-0.372944
13.2.3.2	amino acid metabolism.degradation.aspartate family.threonine	Nta.6391	putative lactoylglutathione lyase	-1.32964	-1.92867	0.157812	-0.441222
13.2.3.2	amino acid metabolism.degradation.aspartate family.threonine	Nta.16772	probable lactoylglutathione lyase, chloroplast	-1.41487	-1.62442	0.501206	0.291652
13.2.3.2	amino acid metabolism.degradation.aspartate family.threonine	Nta.22820	probable lactoylglutathione lyase, chloroplastic	-2.14913	-2.50628	0.11022	-0.246928
13.2.3.2	amino acid metabolism.degradation.aspartate family.threonine	A_95_P214077	protein NLP2-like	-2.53808	-2.9342	-0.218983	-0.615103
13.2.3.2	amino acid metabolism.degradation.aspartate family.threonine	A_95_P052666	protein NLP2-like	-2.48064	-2.93211	-0.0391264	-0.490593
13.2.3.5	amino acid metabolism.degradation.aspartate family.lysine	Nta.10706	1,4-dihydroxy-2-naphthoyl-CoA synthase, peroxisomal-like	-2.4029	-3.00082	0.156404	-0.441512
13.2.3.5	amino acid metabolism.degradation.aspartate family.lysine	Nta.11657	cytokinin riboside 5'-monophosphate phosphoribohydrolase LOG3	-2.35086	-2.11302	-0.348694	-0.11085
13.2.3.5	amino acid metabolism.degradation.aspartate family.lysine	A_95_P083285	putative zinc finger protein At1g68190	-2.26193	-1.69127	-0.488659	0.0820003
13.2.3.5	amino acid metabolism.degradation.aspartate family.lysine	A_95_P036358	uncharacterized	-1.50411	-1.39947	-0.0667978	0.0378501
13.2.3.5	amino acid metabolism.degradation.aspartate family.lysine	A_95_P062265	uncharacterized	-1.46045	-1.44894	-0.123047	-0.111541
13.2.4.1	amino acid metabolism.degradation.branched chain group.shared	Nta.10706	1,4-dihydroxy-2-naphthoyl-CoA synthase, peroxisomal-like	-2.4029	-3.00082	0.156404	-0.441512
13.2.4.1	amino acid metabolism.degradation.branched chain group.shared	Nta.11655	dihydroflavonol-4-reductase-like	-2.43716	-2.59387	-0.172346	-0.329056
13.2.4.1	amino acid metabolism.degradation.branched chain group.shared	A_95_P036358	uncharacterized	-1.50411	-1.39947	-0.0667978	0.0378501
13.2.5.1	amino acid metabolism.degradation.serine-glycine-cysteine group.serine	Nta.954	glycerate dehydrogenase	-2.30209	-2.89764	-0.0996174	-0.695168
13.2.5.2	amino acid metabolism.degradation.serine-glycine-cysteine group.glycine	Nta.954	glycerate dehydrogenase	-2.30209	-2.89764	-0.0996174	-0.695168
13.2.5.2	amino acid metabolism.degradation.serine-glycine-cysteine group.glycine	Nta.2554	aminomethyltransferase, mitochondrial-like	-2.90871	-3.09149	-0.179207	-0.361978
13.2.5.2	amino acid metabolism.degradation.serine-glycine-cysteine group.glycine	Nta.6396	glycine dehydrogenase (decarboxylating), mitochondrial-like	-2.57603	-3.48117	-0.0425522	-0.947691
13.2.5.2	amino acid metabolism.degradation.serine-glycine-cysteine group.glycine	Nta.16189	hydroxyphenylpyruvate reductase-like	-1.27888	-1.20719	0.482194	0.553885
13.2.5.3	amino acid metabolism.degradation.serine-glycine-cysteine group.cysteine	Nta.6247	thiosulfate/3-mercaptopyruvate sulfurtransferase 1, mitochondrial-like	-1.00413	-1.38392	0.338761	-0.0410319
13.2.6.2	amino acid metabolism.degradation.aromatic aa.tyrosine	Nta.18616	tyrosine aminotransferase-like	-1.62046	-1.55025	-0.882189	-0.811982
13.2.6.2	amino acid metabolism.degradation.aromatic aa.tyrosine	Nta.22461	tyrosine decarboxylase 1-like	-1.69725	-2.24627	0.436233	-0.112787
13.2.6.3	amino acid metabolism.degradation.aromatic aa.tryptophan	A_95_P083285	putative zinc finger protein At1g68190	-2.26193	-1.69127	-0.488659	0.0820003
13.2.6.3	amino acid metabolism.degradation.aromatic aa.tryptophan	A_95_P036358	uncharacterized	-1.50411	-1.39947	-0.0667978	0.0378501
13.99	amino acid metabolism.misc	Nta.1577	ACT domain-containing protein ACR3	-2.01687	-2.07493	-0.447592	-0.505654
14.1	S-assimilation.APS	Nta.10057	ATP sulfurylase 2-like	-1.36443	-1.6372	0.497092	0.224321
14.3	S-assimilation.sulfite redox	Nta.1910	sulfite oxidase-like	-1.27915	-1.11236	-0.0469392	0.119855
14.5	S-assimilation.sulfite oxidase	Nta.1910	sulfite oxidase-like	-1.27915	-1.11236	-0.0469392	0.119855
14.15	S-assimilation.AKN	Nta.21990	adenylyl-sulfate kinase 3-like	-1.06655	-1.31096	-0.159996	-0.404413
15	metal handling	Nta.12020	CRIB domain-containing protein RIC10-like	-2.93073	-2.93989	-0.780925	-0.790083
15.1	metal handling.acquisition	Nta.6152	ferric reduction oxidase 6-like	-3.14246	-3.48822	-0.378701	-0.724458
15.1	metal handling.acquisition	Nta.13943	ferric reduction oxidase 6-like	-1.42064	-1.91035	0.158495	-0.331215
15.1	metal handling.acquisition	Nta.16695	ferric reduction oxidase 2-like	-1.81505	-2.44437	0.0395901	-0.589737
15.1	metal handling.acquisition	A_95_P134512	ferric reduction oxidase 2-like	-2.34352	-3.03049	-0.148392	-0.835362
15.2	metal handling.binding, chelation and storage	Nta.700	S-adenosylmethionine synthase 1-like	-1.84199	-2.06239	-0.19848	-0.418879
15.2	metal handling.binding, chelation and storage	Nta.2844	metallothionein-like protein type 2	-1.20397	-1.59049	-0.234718	-0.621239
15.2	metal handling.binding, chelation and storage	Nta.4272	ferritin-2, chloroplastic	-1.16075	-1.8832	0.306758	-0.415693
15.2	metal handling.binding, chelation and storage	Nta.5711	S-adenosylmethionine synthase 2	-1.18477	-1.19598	0.125011	0.113809
15.2	metal handling.binding, chelation and storage	Nta.6231	copper transport protein ATX1-like	-1.45444	-2.01309	0.728584	0.169935
15.2	metal handling.binding, chelation and storage	Nta.7094	metallothionein-like protein type 2	-1.25782	-1.62348	-0.366149	-0.731803
15.2	metal handling.binding, chelation and storage	Nta.7535	S-adenosylmethionine synthase 2-like	-1.82628	-1.49349	-0.620023	-0.287226
15.2	metal handling.binding, chelation and storage	Nta.12828	GDSL esterase/lipase At5g37690-like	-1.42227	-1.43347	-0.224061	-0.23526
15.2	metal handling.binding, chelation and storage	Nta.18191	heavy metal-associated isoprenylated plant protein 3-like	-1.26033	-1.23421	-0.135585	-0.109463
15.2	metal handling.binding, chelation and storage	Nta.21488	methanol O-anthraniloyltransferase-like	-1.38703	-2.98015	0.924634	-0.668489
15.2	metal handling.binding, chelation and storage	Nta.22420	transcription initiation factor TFIID subunit 3-like	-1.81869	-2.42033	0.275335	-0.326306
15.2	metal handling.binding, chelation and storage	A_95_P119552	probable protein phosphatase 2C 47	-1.73952	-2.1626	0.729839	0.306761
15.3	metal handling.regulation	Nta.1726	vacuolar iron transporter 1-like	-1.87233	-2.08645	-0.476625	-0.690748
15.3	metal handling.regulation	Nta.6315	1,2-dihydroxy-3-keto-5-methylthiopentene dioxygenase 1-like	-1.52417	-1.66376	-0.408013	-0.547609
16.1	secondary metabolism.isoprenoids	Nta.503	3-ketoacyl-CoA synthase 5-like	-1.91569	-2.07315	-0.521311	-0.678769
16.1	secondary metabolism.isoprenoids	Nta.12298	2-carboxy-1,4-naphthoquinone phytyltransferase, chloroplastic-like	-1.50476	-1.87319	0.0739564	-0.294471
16.1	secondary metabolism.isoprenoids	Nta.18843	3-ketoacyl-CoA synthase 20-like	-1.29868	-1.12806	-0.203445	-0.0328204
16.1	secondary metabolism.isoprenoids	Nta.22839	2-carboxy-1,4-naphthoquinone phytyltransferase, chloroplastic-like	-2.3509	-2.10118	-0.0200814	0.229639
16.1.1	secondary metabolism.isoprenoids.non-mevalonate pathway	Nta.7270	geranylgeranyl diphosphate reductase, chloroplastic	-2.75371	-3.27503	-0.335718	-0.857032
16.1.1.1	secondary metabolism.isoprenoids.non-mevalonate pathway.DXS	Nta.26950	probable 1-deoxy-D-xylulose-5-phosphate synthase, chloroplastic	-1.98145	-2.50481	-0.251825	-0.775187
16.1.1.2	secondary metabolism.isoprenoids.non-mevalonate pathway.DXR	Nta.5882	1-deoxy-D-xylulose 5-phosphate reductoisomerase, chloroplastic	-1.73135	-1.74236	-0.30679	-0.317795
16.1.1.3	secondary metabolism.isoprenoids.non-mevalonate pathway.CMS	Nta.5498	2-C-methyl-D-erythritol 4-phosphate cytidylyltransferase, chloroplastic-like	-2.35022	-2.36233	-0.209705	-0.221813
16.1.1.7	secondary metabolism.isoprenoids.non-mevalonate pathway.HDR	Nta.1564	4-hydroxy-3-methylbut-2-enyl diphosphate reductase, chloroplastic	-1.42736	-1.51628	-0.234666	-0.323589
16.1.1.10	secondary metabolism.isoprenoids.non-mevalonate pathway.geranylgeranyl pyrophosphate synthase	Nta.6318	probable solanesyl-diphosphate synthase 3, chloroplastic	-1.97854	-1.77266	-0.421921	-0.216041
16.1.2	secondary metabolism.isoprenoids.mevalonate pathway	Nta.22398	dehydrodolichyl diphosphate synthase 2-like	-3.00353	-2.41783	-0.179964	0.405741
16.1.2.5	secondary metabolism.isoprenoids.mevalonate pathway.phosphomevalonate kinase	Nta.14710	pentatricopeptide repeat-containing protein At1g31920-like	-2.93426	-3.15818	-0.378703	-0.602619
16.1.2.7	secondary metabolism.isoprenoids.mevalonate pathway.isopentenyl pyrophosphate:dimethyllallyl pyrophosphate isomerase	Nta.7098	photosystem I subunit O-like	-2.74396	-3.41003	-0.212824	-0.878897
16.1.2.7	secondary metabolism.isoprenoids.mevalonate pathway.isopentenyl pyrophosphate:dimethyllallyl pyrophosphate isomerase	Nta.21405	photosystem I subunit O-like	-1.07626	-1.30089	0.213116	-0.0115105
16.1.2.8	secondary metabolism.isoprenoids.mevalonate pathway.geranyl diphosphate synthase	Nta.6318	probable solanesyl-diphosphate synthase 3, chloroplastic	-1.97854	-1.77266	-0.421921	-0.216041
16.1.3	secondary metabolism.isoprenoids.tocopherol biosynthesis	Nta.939	homogentisate solanesyltransferase, chloroplastic-like	-2.25856	-2.46217	0.31368	0.11007
16.1.3	secondary metabolism.isoprenoids.tocopherol biosynthesis	Nta.18616	tyrosine aminotransferase-like	-1.62046	-1.55025	-0.882189	-0.811982
16.1.3.2	secondary metabolism.isoprenoids.tocopherol biosynthesis.homogentisate phytyltransferase	Nta.8499	homogentisate phytyltransferase 1, chloroplastic-like	-1.59011	-1.70317	0.195129	0.0820755
16.1.3.3	secondary metabolism.isoprenoids.tocopherol biosynthesis.MPBQ/MSBQ methyltransferase	Nta.544	probable sulfate transporter 3.3	-2.34357	-2.27419	-1.03793	-0.968552
16.1.3.3	secondary metabolism.isoprenoids.tocopherol biosynthesis.MPBQ/MSBQ methyltransferase	Nta.5904	2-methyl-6-phytyl-1,4-hydroquinone methyltransferase, chloroplastic-like	-2.05083	-2.05035	0.36383	0.364318
16.1.4	secondary metabolism.isoprenoids.carotenoids	A_95_P045226	phytoene dehydrogenase, chloroplastic/chromoplastic-like	-2.58894	-2.73898	-0.267041	-0.417078
16.1.4.1	secondary metabolism.isoprenoids.carotenoids.phytoene synthase	Nta.5872	phytoene synthase 2, chloroplastic-like	-2.87265	-3.22919	-0.267722	-0.624257
16.1.4.1	secondary metabolism.isoprenoids.carotenoids.phytoene synthase	Nta.19532	phytoene synthase 2, chloroplastic-like	-2.54603	-2.15515	-0.300638	0.0902422
16.1.4.2	secondary metabolism.isoprenoids.carotenoids.phytoene dehydrogenase	Nta.1244	15-cis-phytoene desaturase, chloroplastic/chromoplastic-like	-2.15717	-2.42615	-0.365588	-0.634563
16.1.4.3	secondary metabolism.isoprenoids.carotenoids.zeta-carotene desaturase	Nta.6112	zeta-carotene desaturase, chloroplastic/chromoplastic	-2.32387	-2.49155	0.205909	0.0382268
16.1.4.4	secondary metabolism.isoprenoids.carotenoids.lycopene epsilon cyclase	Nta.16736	lycopene epsilon cyclase, chloroplastic-like	-3.00196	-3.67446	0.0441258	-0.628377
16.1.4.5	secondary metabolism.isoprenoids.carotenoids.lycopene beta cyclase	Nta.3419	lycopene beta cyclase, chloroplastic	-1.99313	-2.48608	0.0837424	-0.409207
16.1.4.5	secondary metabolism.isoprenoids.carotenoids.lycopene beta cyclase	Nta.16736	lycopene epsilon cyclase, chloroplastic-like	-3.00196	-3.67446	0.0441258	-0.628377
16.1.4.6	secondary metabolism.isoprenoids.carotenoids.carotenoid beta ring hydroxylase	Nta.202	beta-carotene hydroxylase 2, chloroplastic-like	-1.87915	-1.71755	-0.23987	-0.0782749
16.1.4.10	secondary metabolism.isoprenoids.carotenoids.carotenoid cleavage dioxygenase	Nta.1370	carotenoid 9,10(9',10')-cleavage dioxygenase 1-like	-2.58364	-2.20541	-0.722824	-0.34459
16.1.4.10	secondary metabolism.isoprenoids.carotenoids.carotenoid cleavage dioxygenase	Nta.6309	carotenoid 9,10(9',10')-cleavage dioxygenase 1-like	-2.0026	-2.21647	-0.201907	-0.415782
16.1.4.10	secondary metabolism.isoprenoids.carotenoids.carotenoid cleavage dioxygenase	Nta.16153	carotenoid 9,10(9',10')-cleavage dioxygenase 1-like	-2.43484	-2.26423	-0.229405	-0.0587961
16.1.4.21	secondary metabolism.isoprenoids.carotenoids.violaxanthin de-epoxidase	A_95_P038416	violaxanthin de-epoxidase, chloroplastic-like	-1.76239	-1.78885	-0.56638	-0.592834
16.1.5	secondary metabolism.isoprenoids.terpenoids	Nta.4020	expansin-A6-like	-1.93651	-2.21382	-0.236887	-0.514201
16.1.5	secondary metabolism.isoprenoids.terpenoids	Nta.4025	CDPK-related protein kinase	-1.61475	-1.08942	0.362232	0.887563
16.1.5	secondary metabolism.isoprenoids.terpenoids	Nta.4074	ent-kaur-16-ene synthase, chloroplastic-like	-1.49801	-1.3508	-0.799352	-0.652145
16.1.5	secondary metabolism.isoprenoids.terpenoids	Nta.6318	probable solanesyl-diphosphate synthase 3, chloroplastic	-1.97854	-1.77266	-0.421921	-0.216041
16.1.5	secondary metabolism.isoprenoids.terpenoids	Nta.10270	WEB family protein At3g02930, chloroplastic-like	-2.06207	-1.71399	-0.189505	0.158583
16.1.5	secondary metabolism.isoprenoids.terpenoids	Nta.12205	cycloartenol Synthase-like	-1.70132	-1.68509	-0.371537	-0.355302
16.1.5	secondary metabolism.isoprenoids.terpenoids	Nta.12241	expansin-A3-like	-1.98078	-1.95047	-0.815678	-0.785368
16.1.5	secondary metabolism.isoprenoids.terpenoids	Nta.15728	expansin-A4-like	-1.31185	-1.0489	0.283768	0.546712
16.1.5	secondary metabolism.isoprenoids.terpenoids	Nta.22398	dehydrodolichyl diphosphate synthase 2-like	-3.00353	-2.41783	-0.179964	0.405741
16.1.5	secondary metabolism.isoprenoids.terpenoids	A_95_P038416	violaxanthin de-epoxidase, chloroplastic-like	-1.76239	-1.78885	-0.56638	-0.592834
16.2	secondary metabolism.phenylpropanoids	Nta.277	tubulin beta-2 chain-like	-1.60392	-1.48312	0.253602	0.374399
16.2	secondary metabolism.phenylpropanoids	Nta.1319	BAHD acyltransferase DCR	-2.55449	-2.61925	-0.0639909	-0.128753
16.2	secondary metabolism.phenylpropanoids	Nta.1798	bifunctional riboflavin biosynthesis protein RIBA 1, chloroplastic-like	-1.78859	-2.01166	0.144738	-0.0783306
16.2	secondary metabolism.phenylpropanoids	Nta.3626	laccase-4-like	-1.30003	-1.02658	-0.663343	-0.389887
16.2	secondary metabolism.phenylpropanoids	Nta.5234	histone H2A.1-like	-2.81358	-1.89924	-0.77935	0.134993
16.2	secondary metabolism.phenylpropanoids	Nta.5780	tubulin beta-8 chain-like	-1.00474	-1.06255	0.0806786	0.0228664
16.2	secondary metabolism.phenylpropanoids	Nta.6015	trans-resveratrol di-O-methyltransferase-like	-2.04949	-2.78066	0.162691	-0.568483
16.2	secondary metabolism.phenylpropanoids	Nta.7706	tubulin beta-1 chain	-1.89829	-2.00734	0.0283323	-0.0807203
16.2	secondary metabolism.phenylpropanoids	Nta.9468	histone H2A.1-like	-2.63264	-2.17104	-0.770956	-0.309355
16.2	secondary metabolism.phenylpropanoids	Nta.9513	tubulin beta-1 chain	-1.02329	-1.14442	0.0900942	-0.0310387
16.2	secondary metabolism.phenylpropanoids	Nta.14042	salutaridinol 7-O-acetyltransferase-like	-1.90569	-2.41378	0.127904	-0.380183
16.2	secondary metabolism.phenylpropanoids	Nta.17423	uncharacterized	-1.52323	-1.32947	-0.598894	-0.405133
16.2	secondary metabolism.phenylpropanoids	Nta.17658	tubulin beta-2 chain-like	-1.71161	-1.92428	0.189977	-0.0226903
16.2	secondary metabolism.phenylpropanoids	Nta.19742	maf-like protein DDB_G0281937	-1.05876	-1.48282	0.158348	-0.265718
16.2	secondary metabolism.phenylpropanoids	Nta.21488	methanol O-anthraniloyltransferase-like	-1.38703	-2.98015	0.924634	-0.668489
16.2	secondary metabolism.phenylpropanoids	Nta.26938	histone H2AX-like	-1.47009	-1.10851	-0.296004	0.0655759
16.2	secondary metabolism.phenylpropanoids	A_95_P068155	probable polyamine transporter At3g13620	-1.22948	-1.61596	0.242793	-0.143685
16.2	secondary metabolism.phenylpropanoids	A_95_P070140	probable polyamine transporter At3g13620	-1.02133	-1.33427	0.301418	-0.0115263
16.2.1	secondary metabolism.phenylpropanoids.lignin biosynthesis	Nta.17087	anthocyanidin 3-O-glucosyltransferase 5-like	-2.92429	-2.77903	-0.504047	-0.358783
16.2.1.3	secondary metabolism.phenylpropanoids.lignin biosynthesis.4CL	Nta.8946	malonate--CoA ligase-like	-2.14351	-1.43556	-0.579004	0.128951
16.2.1.3	secondary metabolism.phenylpropanoids.lignin biosynthesis.4CL	Nta.14279	4-coumarate--CoA ligase 2-like	-2.1099	-2.21595	-0.273864	-0.379908
16.2.1.3	secondary metabolism.phenylpropanoids.lignin biosynthesis.4CL	Nta.18018	uncharacterized	-2.47925	-2.81695	-0.331056	-0.668759
16.2.1.4	secondary metabolism.phenylpropanoids.lignin biosynthesis.HCT	Nta.22680	omega-hydroxypalmitate O-feruloyl transferase-like	-2.87723	-3.3126	-0.232373	-0.667749
16.2.1.7	secondary metabolism.phenylpropanoids.lignin biosynthesis.CCR1	Nta.1963	cinnamoyl-CoA reductase 1-like	-1.42805	-1.3941	-0.0324519	0.00150459
16.2.1.8	secondary metabolism.phenylpropanoids.lignin biosynthesis.F5H	Nta.16261	cytochrome P450 CYP736A12-like	-1.35324	-1.10821	-0.906763	-0.661728
16.2.1.9	secondary metabolism.phenylpropanoids.lignin biosynthesis.COMT	Nta.16597	caffeic acid 3-O-methyltransferase-like	-1.63872	-1.44641	-0.311698	-0.119389
16.2.1.10	secondary metabolism.phenylpropanoids.lignin biosynthesis.CAD	Nta.901	sorbitol dehydrogenase-like	-1.40299	-1.49228	-0.433695	-0.522983
16.2.1.10	secondary metabolism.phenylpropanoids.lignin biosynthesis.CAD	Nta.1721	peroxiredoxin-2E-2, chloroplastic-like	-2.00232	-2.33243	0.765484	0.435375
16.2.1.10	secondary metabolism.phenylpropanoids.lignin biosynthesis.CAD	Nta.3254	probable plastid-lipid-associated protein 4, chloroplastic	-1.0361	-1.72245	0.238997	-0.447352
16.2.1.10	secondary metabolism.phenylpropanoids.lignin biosynthesis.CAD	Nta.3756	magnesium-chelatase subunit ChlH, chloroplastic-like	-2.43107	-3.09372	0.544625	-0.118029
16.2.1.10	secondary metabolism.phenylpropanoids.lignin biosynthesis.CAD	Nta.5111	8-hydroxygeraniol dehydrogenase-like	-1.30781	-1.09347	-0.0481017	0.166245
16.2.1.10	secondary metabolism.phenylpropanoids.lignin biosynthesis.CAD	Nta.5336	8-hydroxygeraniol dehydrogenase-like	-2.40114	-2.40257	-0.49811	-0.499543
16.2.1.10	secondary metabolism.phenylpropanoids.lignin biosynthesis.CAD	Nta.7069	magnesium-chelatase subunit ChlH, chloroplastic	-3.08098	-3.54141	0.250003	-0.210433
16.2.1.10	secondary metabolism.phenylpropanoids.lignin biosynthesis.CAD	Nta.11419	protein TIC 100	-1.61674	-1.90534	0.291098	0.00250571
16.2.1.10	secondary metabolism.phenylpropanoids.lignin biosynthesis.CAD	Nta.11694	alcohol dehydrogenase-like	-1.25283	-1.1405	0.00186334	0.114188
16.2.1.10	secondary metabolism.phenylpropanoids.lignin biosynthesis.CAD	Nta.12601	peroxiredoxin-2E-2, chloroplastic-like	-2.26475	-2.3826	0.539508	0.421657
16.2.1.10	secondary metabolism.phenylpropanoids.lignin biosynthesis.CAD	A_95_P019671	protein high chlorophyll fluorescent 107-like	-2.37053	-2.53438	-0.0221425	-0.185993
16.4.1	secondary metabolism.N misc.alkaloid-like	Nta.11427	blue copper protein-like	-1.42869	-1.93817	0.0597988	-0.449684
16.4.1	secondary metabolism.N misc.alkaloid-like	Nta.12687	protein STRICTOSIDINE SYNTHASE-LIKE 2-like	-1.18705	-1.83375	-0.363994	-1.01069
16.4.1	secondary metabolism.N misc.alkaloid-like	Nta.22461	tyrosine decarboxylase 1-like	-1.69725	-2.24627	0.436233	-0.112787
[truncated: 3,677 more rows]
