# Supplementary material for: Chloroplast Redox Status Modulates Genome-Wide Plant Responses during the Non-host Interaction of Tobacco with the Hemibiotrophic Bacterium Xanthomonas campestris pv. vesicatoria
Source: Front Plant Sci. 2017 Jul 4;8:1158. doi: 10.3389/fpls.2017.01158 (PMC5495832; doi:10.3389/fpls.2017.01158)
Supplement: TABLE S5 — List of tobacco genes belonging to clusters formed by Xcv responses exacerbated or ameliorated in the presence of Fld (Figure 5). Unigene ID and description, mapman pathway annotation, and FC (in log2 scale) for each of the four line/treatment comparisons are shown. The color code indicates statistical significance in induction (red; log2FC > 1 and FDR < 0.05) or repression (green; log2FC < -1 and FDR < 0.05). Genes belonging to various pathways are displayed repetitively. [file Table_5.XLS]

## Sheet: Cluster 3
Bin Code	Bin Name	Unigene	RefSeq best hit description	Xcv vs Mock in WT	Xcv vs Mock in pfld4-2	pfld4-2 vs WT in Mock	pfld4-2 vs WT in Xcv
1.1.1.1	PS.lightreaction.photosystem II.LHC-II	Nta.3367	uncharacterized N-acetyltransferase p20-like	1.26389	3.01522	-0.0732579	1.67807
1.1.2.2	PS.lightreaction.photosystem I.PSI polypeptide subunits	Nta.4041	CBL-interacting serine/threonine-protein kinase 11-like	2.35578	3.68671	-0.243554	1.08738
1.1.5.1	PS.lightreaction.other electron carrier (ox/red).plastocyanin	Nta.3878	phospholipase D beta 1-like	3.84489	5.81198	-0.69823	1.26886
1.3.2	PS.calvin cycle.rubisco small subunit	Nta.10337	heat shock 70 kDa protein 17-like	2.42231	2.93903	0.561894	1.07862
3.4.1	minor CHO metabolism.myo-inositol.poly-phosphatases	A_95_P096008	uncharacterized	2.52293	4.1631	0.54155	2.18171
3.5	minor CHO metabolism.others	Nta.3764	uncharacterized	1.33819	2.22656	0.257761	1.14612
3.5	minor CHO metabolism.others	Nta.13857	F-box protein At5g03970-like	1.82315	2.8833	0.496744	1.55689
5.1	fermentation.LDH	Nta.8108	L-lactate dehydrogenase B-like	4.1969	4.28296	0.97807	1.06413
8.2.11	TCA / organic transformation.other organic acid transformations.atp-citrate lyase	Nta.6774	ATP-citrate synthase alpha chain protein 2-like	1.95199	3.43123	-0.432412	1.04682
9.6	mitochondrial electron transport / ATP synthesis.cytochrome c	Nta.11646	uncharacterized	2.65684	3.21606	0.560287	1.11951
10.1.5	cell wall.precursor synthesis.UXS	Nta.13857	F-box protein At5g03970-like	1.82315	2.8833	0.496744	1.55689
10.1.5	cell wall.precursor synthesis.UXS	A_95_P153607	beta-D-glucosyl crocetin beta-1,6-glucosyltransferase-like	3.79564	5.82837	-0.0472241	1.98551
10.3	cell wall.hemicellulose synthesis	Nta.762	luminal-binding protein 5	2.73005	4.12193	-0.319973	1.07191
10.3	cell wall.hemicellulose synthesis	Nta.1047	probable beta-1,3-galactosyltransferase 2	1.00141	2.35561	-0.159921	1.19428
10.3	cell wall.hemicellulose synthesis	Nta.3075	luminal-binding protein 4	2.61591	4.27882	-0.481133	1.18178
10.3	cell wall.hemicellulose synthesis	Nta.9843	luminal-binding protein-like	2.08958	3.16984	0.139166	1.21943
10.3	cell wall.hemicellulose synthesis	Nta.12034	luminal-binding protein 4-like	1.77632	2.96034	-0.064955	1.11906
10.5.3	cell wall.cell wall proteins.LRR	Nta.3629	keratin-associated protein 5-4-like	3.35142	4.81204	-0.360366	1.10025
10.6.2	cell wall.degradation.mannan-xylose-arabinose-fucose	Nta.3919	ethylene-responsive transcription factor 5	1.6342	2.73094	-0.056472	1.04027
10.6.3	cell wall.degradation.pectate lyases and polygalacturonases	Nta.11424	BURP domain-containing protein 5-like	1.86091	3.35644	-0.326068	1.16946
10.8.1	cell wall.pectinesterases.PME	Nta.21566	probable pectinesterase/pectinesterase inhibitor 41	2.20923	4.15751	-0.565215	1.38306
10.8.2	cell wall.pectinesterases.acetyl esterase	Nta.16472	pectin acetylesterase 7-like	1.85668	3.28031	-0.0292421	1.39439
10.8.2	cell wall.pectinesterases.acetyl esterase	Nta.21158	pectin acetylesterase 7-like	1.81152	3.46169	-0.0592548	1.59091
11.3.2	lipid metabolism.phospholipid synthesis.choline kinase	Nta.26919	probable mitochondrial chaperone BCS1-B	2.20419	4.07202	-0.673335	1.1945
11.8	lipid metabolism.exotics (steroids, squalene etc)	Nta.1867	cytosolic sulfotransferase 8-like	1.5951	2.62578	0.0216258	1.05231
11.8.1	lipid metabolism.exotics (steroids, squalene etc).sphingolipids	Nta.11424	BURP domain-containing protein 5-like	1.86091	3.35644	-0.326068	1.16946
11.8.1	lipid metabolism.exotics (steroids, squalene etc).sphingolipids	Nta.17780	delta(8)-fatty-acid desaturase-like	1.64775	2.75838	0.265894	1.37652
11.9.2	lipid metabolism.lipid degradation.lipases	Nta.1819	acetylajmalan esterase-like	6.48069	7.3244	0.256559	1.10027
11.9.2	lipid metabolism.lipid degradation.lipases	Nta.8203	apoptosis-inducing factor homolog B-like	2.77414	4.6648	-0.797562	1.0931
11.9.3	lipid metabolism.lipid degradation.lysophospholipases	Nta.13857	F-box protein At5g03970-like	1.82315	2.8833	0.496744	1.55689
11.9.3.1	lipid metabolism.lipid degradation.lysophospholipases.phospholipase D	Nta.3878	phospholipase D beta 1-like	3.84489	5.81198	-0.69823	1.26886
11.9.3.4	lipid metabolism.lipid degradation.lysophospholipases.phospholipase A2	Nta.4120	probable phospholipase A2 homolog 1	1.90754	2.50384	0.466876	1.06317
12.1.1	N-metabolism.nitrate metabolism.NR	Nta.17780	delta(8)-fatty-acid desaturase-like	1.64775	2.75838	0.265894	1.37652
15.2	metal handling.binding, chelation and storage	Nta.24657	heavy metal-associated isoprenylated plant protein 3-like	1.70376	3.02003	0.278326	1.5946
15.2	metal handling.binding, chelation and storage	A_95_P101568	uncharacterized	1.49579	2.48644	0.0107711	1.00142
15.2	metal handling.binding, chelation and storage	A_95_P101648	uncharacterized	6.77376	8.44393	-0.200086	1.47009
16.1.2.3	secondary metabolism.isoprenoids.mevalonate pathway.HMG-CoA reductase	Nta.16370	3-hydroxy-3-methylglutaryl-coenzyme A reductase-like	5.13631	6.76227	-0.313754	1.3122
16.1.2.9	secondary metabolism.isoprenoids.mevalonate pathway.farnesyl pyrophosphate synthetase	Nta.8769	farnesyl pyrophosphate synthase 1-like	1.29449	2.30933	0.246216	1.26106
16.1.4.21	secondary metabolism.isoprenoids.carotenoids.violaxanthin de-epoxidase	Nta.3768	5-epi-aristolochene synthase-like	5.04771	6.8154	-0.767479	1.00021
16.1.4.21	secondary metabolism.isoprenoids.carotenoids.violaxanthin de-epoxidase	Nta.8011	5-epi-aristolochene synthase 3-like	3.98769	6.39804	-0.810458	1.59989
16.1.4.21	secondary metabolism.isoprenoids.carotenoids.violaxanthin de-epoxidase	Nta.12817	5-epi-aristolochene synthase-like	4.58666	6.70498	-0.673468	1.44485
16.1.5	secondary metabolism.isoprenoids.terpenoids	Nta.3768	5-epi-aristolochene synthase-like	5.04771	6.8154	-0.767479	1.00021
16.1.5	secondary metabolism.isoprenoids.terpenoids	Nta.8011	5-epi-aristolochene synthase 3-like	3.98769	6.39804	-0.810458	1.59989
16.1.5	secondary metabolism.isoprenoids.terpenoids	Nta.12817	5-epi-aristolochene synthase-like	4.58666	6.70498	-0.673468	1.44485
16.1.5	secondary metabolism.isoprenoids.terpenoids	Nta.14809	uncharacterized	3.43745	5.21754	-0.656609	1.12348
16.2.1	secondary metabolism.phenylpropanoids.lignin biosynthesis	Nta.4041	CBL-interacting serine/threonine-protein kinase 11-like	2.35578	3.68671	-0.243554	1.08738
16.2.1.5	secondary metabolism.phenylpropanoids.lignin biosynthesis.C3H	Nta.8709	flavonoid 3'-monooxygenase-like	1.97349	4.63754	-0.45034	2.21371
16.2.1.8	secondary metabolism.phenylpropanoids.lignin biosynthesis.F5H	Nta.6399	protein PLANT CADMIUM RESISTANCE 2-like	1.86617	4.2117	-0.995194	1.35034
16.5.99.1	secondary metabolism.sulfur-containing.misc.alliinase	Nta.17780	delta(8)-fatty-acid desaturase-like	1.64775	2.75838	0.265894	1.37652
16.8.1.12	secondary metabolism.flavonoids.anthocyanins.anthocyanidin 3-O-glucosyltransferase	A_95_P153607	beta-D-glucosyl crocetin beta-1,6-glucosyltransferase-like	3.79564	5.82837	-0.0472241	1.98551
16.8.3	secondary metabolism.flavonoids.dihydroflavonols	Nta.4106	UDP-glucose flavonoid 3-O-glucosyltransferase 6-like	6.56835	7.73941	-0.0262144	1.14484
16.8.3	secondary metabolism.flavonoids.dihydroflavonols	Nta.8709	flavonoid 3'-monooxygenase-like	1.97349	4.63754	-0.45034	2.21371
16.8.3	secondary metabolism.flavonoids.dihydroflavonols	A_95_P153607	beta-D-glucosyl crocetin beta-1,6-glucosyltransferase-like	3.79564	5.82837	-0.0472241	1.98551
17.1.1	hormone metabolism.abscisic acid.synthesis-degradation	Nta.4106	UDP-glucose flavonoid 3-O-glucosyltransferase 6-like	6.56835	7.73941	-0.0262144	1.14484
17.3.1.1.1	hormone metabolism.brassinosteroid.synthesis-degradation.BRs.DET2	Nta.13857	F-box protein At5g03970-like	1.82315	2.8833	0.496744	1.55689
17.3.1.1.5	hormone metabolism.brassinosteroid.synthesis-degradation.BRs.metabolic regulation	Nta.1867	cytosolic sulfotransferase 8-like	1.5951	2.62578	0.0216258	1.05231
17.3.2.1	hormone metabolism.brassinosteroid.signal transduction.BRI	Nta.12804	probable leucine-rich repeat receptor-like protein kinase At1g35710	1.20175	2.84671	-0.202591	1.44237
17.3.3	hormone metabolism.brassinosteroid.induced-regulated-responsive-activated	Nta.8900	RING-H2 finger protein ATL18-like	2.77728	4.09238	0.0295669	1.34467
17.5.2	hormone metabolism.ethylene.signal transduction	Nta.3919	ethylene-responsive transcription factor 5	1.6342	2.73094	-0.056472	1.04027
19.99	tetrapyrrole synthesis.unspecified	Nta.23251	chlorophyllase-1-like	3.2304	4.61123	-0.362887	1.01794
20.1.2	stress.biotic.receptors	Nta.9978	uncharacterized	1.48396	2.74402	-0.0277373	1.23232
20.1.2	stress.biotic.receptors	Nta.12804	probable leucine-rich repeat receptor-like protein kinase At1g35710	1.20175	2.84671	-0.202591	1.44237
20.1.4	stress.biotic.kinases	Nta.12804	probable leucine-rich repeat receptor-like protein kinase At1g35710	1.20175	2.84671	-0.202591	1.44237
20.1.5	stress.biotic.regulation of transcription	Nta.3919	ethylene-responsive transcription factor 5	1.6342	2.73094	-0.056472	1.04027
20.1.7	stress.biotic.PR-proteins	Nta.12804	probable leucine-rich repeat receptor-like protein kinase At1g35710	1.20175	2.84671	-0.202591	1.44237
20.1.7.3	stress.biotic.PR-proteins.PR3/4/8/11 (chitinases and chitin binding proteins)	Nta.4062	chitotriosidase-1-like	3.32112	4.98801	-0.493374	1.17352
20.1.7.3	stress.biotic.PR-proteins.PR3/4/8/11 (chitinases and chitin binding proteins)	Nta.7114	basic endochitinase	1.42917	3.29774	-0.594873	1.27369
20.1.7.12	stress.biotic.PR-proteins.PR12 (plant defensins)	Nta.12456	uncharacterized	1.30101	2.4831	-0.138048	1.04404
20.2.1	stress.abiotic.heat	Nta.762	luminal-binding protein 5	2.73005	4.12193	-0.319973	1.07191
20.2.1	stress.abiotic.heat	Nta.3075	luminal-binding protein 4	2.61591	4.27882	-0.481133	1.18178
20.2.1	stress.abiotic.heat	Nta.3692	heat stress transcription factor A-4c-like	1.29452	1.93738	0.870959	1.51382
20.2.1	stress.abiotic.heat	Nta.6167	18.8 kDa class II heat shock protein-like	3.16786	3.73557	0.629217	1.19692
20.2.1	stress.abiotic.heat	Nta.9843	luminal-binding protein-like	2.08958	3.16984	0.139166	1.21943
20.2.1	stress.abiotic.heat	Nta.10337	heat shock 70 kDa protein 17-like	2.42231	2.93903	0.561894	1.07862
20.2.1	stress.abiotic.heat	Nta.12034	luminal-binding protein 4-like	1.77632	2.96034	-0.064955	1.11906
20.2.1	stress.abiotic.heat	Nta.23107	dnaJ protein ERDJ3A-like	1.16226	2.35898	0.0155385	1.21226
20.2.1	stress.abiotic.heat	A_95_P176252	dnaJ protein ERDJ3B-like	1.57208	3.48473	-0.223938	1.68871
20.2.3	stress.abiotic.drought/salt	Nta.8292	uncharacterized	1.31832	2.48504	-0.141956	1.02476
20.2.3	stress.abiotic.drought/salt	Nta.11424	BURP domain-containing protein 5-like	1.86091	3.35644	-0.326068	1.16946
21.4	redox.glutaredoxins	Nta.8900	RING-H2 finger protein ATL18-like	2.77728	4.09238	0.0295669	1.34467
21.4	redox.glutaredoxins	Nta.13942	uncharacterized	2.31378	3.95942	-0.596801	1.04884
21.6	redox.dismutases and catalases	A_95_P036798	ankyrin-2-like	4.89847	5.9626	0.0435979	1.10773
21.99	redox.misc	A_95_P176252	dnaJ protein ERDJ3B-like	1.57208	3.48473	-0.223938	1.68871
26.1	misc.misc2	Nta.1867	cytosolic sulfotransferase 8-like	1.5951	2.62578	0.0216258	1.05231
26.2	misc.UDP glucosyl and glucoronyl transferases	Nta.1047	probable beta-1,3-galactosyltransferase 2	1.00141	2.35561	-0.159921	1.19428
26.2	misc.UDP glucosyl and glucoronyl transferases	Nta.4106	UDP-glucose flavonoid 3-O-glucosyltransferase 6-like	6.56835	7.73941	-0.0262144	1.14484
26.2	misc.UDP glucosyl and glucoronyl transferases	Nta.26919	probable mitochondrial chaperone BCS1-B	2.20419	4.07202	-0.673335	1.1945
26.2	misc.UDP glucosyl and glucoronyl transferases	A_95_P153607	beta-D-glucosyl crocetin beta-1,6-glucosyltransferase-like	3.79564	5.82837	-0.0472241	1.98551
26.7	misc.oxidases - copper, flavone etc	Nta.12804	probable leucine-rich repeat receptor-like protein kinase At1g35710	1.20175	2.84671	-0.202591	1.44237
26.7	misc.oxidases - copper, flavone etc	Nta.17780	delta(8)-fatty-acid desaturase-like	1.64775	2.75838	0.265894	1.37652
26.9	misc.glutathione S transferases	Nta.3037	glutathione S-transferase APIC	2.78469	3.68929	0.155288	1.05988
26.9	misc.glutathione S transferases	Nta.3643	glutathione S-transferase PARB	4.75006	5.97245	-0.0361183	1.18627
26.9	misc.glutathione S transferases	Nta.6911	glutathione S-transferase L3-like	1.09201	2.53233	-0.426006	1.01432
26.9	misc.glutathione S transferases	Nta.22667	probable glutathione S-transferase	2.70599	4.45895	-0.382877	1.37008
26.10	misc.cytochrome P450	Nta.762	luminal-binding protein 5	2.73005	4.12193	-0.319973	1.07191
26.10	misc.cytochrome P450	Nta.3075	luminal-binding protein 4	2.61591	4.27882	-0.481133	1.18178
26.10	misc.cytochrome P450	Nta.3845	5-epiaristolochene 1,3-dihydroxylase-like	5.01652	7.31385	-0.421179	1.87615
26.10	misc.cytochrome P450	Nta.8123	cytochrome P450 81F3-like	2.59293	3.40677	0.216199	1.03004
26.10	misc.cytochrome P450	Nta.8709	flavonoid 3'-monooxygenase-like	1.97349	4.63754	-0.45034	2.21371
26.10	misc.cytochrome P450	Nta.9843	luminal-binding protein-like	2.08958	3.16984	0.139166	1.21943
26.10	misc.cytochrome P450	Nta.12034	luminal-binding protein 4-like	1.77632	2.96034	-0.064955	1.11906
26.10	misc.cytochrome P450	Nta.14313	beta-amyrin 28-oxidase-like	2.52993	3.94544	-0.0498924	1.36562
26.12	misc.peroxidases	Nta.15381	suberization-associated anionic peroxidase-like	7.83057	9.01676	0.108938	1.29513
26.12	misc.peroxidases	Nta.17386	peroxidase P7-like	2.10988	3.09103	0.156211	1.13736
26.13	misc.acid and other phosphatases	Nta.11646	uncharacterized	2.65684	3.21606	0.560287	1.11951
26.13	misc.acid and other phosphatases	Nta.21566	probable pectinesterase/pectinesterase inhibitor 41	2.20923	4.15751	-0.565215	1.38306
26.16	misc.myrosinases-lectin-jacalin	Nta.8292	uncharacterized	1.31832	2.48504	-0.141956	1.02476
26.24	misc.GCN5-related N-acetyltransferase	Nta.3367	uncharacterized N-acetyltransferase p20-like	1.26389	3.01522	-0.0732579	1.67807
26.28	misc.GDSL-motif lipase	Nta.1819	acetylajmalan esterase-like	6.48069	7.3244	0.256559	1.10027
26.28	misc.GDSL-motif lipase	Nta.12804	probable leucine-rich repeat receptor-like protein kinase At1g35710	1.20175	2.84671	-0.202591	1.44237
27.1	RNA.processing	Nta.3692	heat stress transcription factor A-4c-like	1.29452	1.93738	0.870959	1.51382
27.1.19	RNA.processing.ribonucleases	A_95_P160787	uncharacterized	3.37261	5.04026	-0.382959	1.28469
27.2	RNA.transcription	A_95_P161552	uncharacterized	2.1038	4.46746	-0.195528	2.16814
27.3.1	RNA.regulation of transcription.ABI3/VP1-related B3-domain-containing transcription factor family	Nta.13857	F-box protein At5g03970-like	1.82315	2.8833	0.496744	1.55689
27.3.3	RNA.regulation of transcription.AP2/EREBP, APETALA2/ethylene-responsive element binding protein family	Nta.3919	ethylene-responsive transcription factor 5	1.6342	2.73094	-0.056472	1.04027
27.3.12	RNA.regulation of transcription.C3H zinc finger family	Nta.6167	18.8 kDa class II heat shock protein-like	3.16786	3.73557	0.629217	1.19692
27.3.23	RNA.regulation of transcription.heat-shock transcription factor family (HSF)	Nta.3692	heat stress transcription factor A-4c-like	1.29452	1.93738	0.870959	1.51382
27.3.25	RNA.regulation of transcription.MYB domain transcription factor family	Nta.3692	heat stress transcription factor A-4c-like	1.29452	1.93738	0.870959	1.51382
27.3.25	RNA.regulation of transcription.MYB domain transcription factor family	A_95_P153607	beta-D-glucosyl crocetin beta-1,6-glucosyltransferase-like	3.79564	5.82837	-0.0472241	1.98551
27.3.27	RNA.regulation of transcription.NAC domain transcription factor family	c8700_at	NAC domain-containing protein 74-like	0	0	0	0
27.3.29	RNA.regulation of transcription.TCP transcription factor family	Nta.3878	phospholipase D beta 1-like	3.84489	5.81198	-0.69823	1.26886
27.3.37	RNA.regulation of transcription.lateral organ boundaries gene family (AS2)	Nta.16472	pectin acetylesterase 7-like	1.85668	3.28031	-0.0292421	1.39439
27.3.37	RNA.regulation of transcription.lateral organ boundaries gene family (AS2)	Nta.21158	pectin acetylesterase 7-like	1.81152	3.46169	-0.0592548	1.59091
27.3.44	RNA.regulation of transcription.chromatin remodeling factors	Nta.8203	apoptosis-inducing factor homolog B-like	2.77414	4.6648	-0.797562	1.0931
27.3.50	RNA.regulation of transcription.general transcription	Nta.21566	probable pectinesterase/pectinesterase inhibitor 41	2.20923	4.15751	-0.565215	1.38306
27.3.67	RNA.regulation of transcription.putative transcription regulator	Nta.9055	uncharacterized	2.58819	4.66789	-0.780674	1.29903
27.3.67	RNA.regulation of transcription.putative transcription regulator	Nta.15278	vesicle-associated membrane protein 724	1.99935	3.27446	0.191481	1.46659
27.3.99	RNA.regulation of transcription.unclassified	Nta.8900	RING-H2 finger protein ATL18-like	2.77728	4.09238	0.0295669	1.34467
27.3.99	RNA.regulation of transcription.unclassified	A_95_P025336	transcription repressor OFP3-like	1.81912	3.62068	-0.207304	1.59425
27.5.2.1	RNA.silencing.RISC formation.RNA helicase	Nta.9055	uncharacterized	2.58819	4.66789	-0.780674	1.29903
28.1	DNA.synthesis/chromatin structure	Nta.9055	uncharacterized	2.58819	4.66789	-0.780674	1.29903
28.2	DNA.repair	Nta.1813	probable calcium-binding protein CML45	3.63737	5.17633	-0.525706	1.01325
29.2.1.1.3	protein.synthesis.ribosomal protein.prokaryotic.unknown organellar	Nta.23107	dnaJ protein ERDJ3A-like	1.16226	2.35898	0.0155385	1.21226
29.2.1.2.1.4	protein.synthesis.ribosomal protein.eukaryotic.40S subunit.S4	A_95_P133977	uncharacterized	2.04645	3.04883	0.00151204	1.00389
29.2.2	protein.synthesis.ribosome biogenesis	Nta.8292	uncharacterized	1.31832	2.48504	-0.141956	1.02476
29.2.2	protein.synthesis.ribosome biogenesis	Nta.11424	BURP domain-containing protein 5-like	1.86091	3.35644	-0.326068	1.16946
29.2.2	protein.synthesis.ribosome biogenesis	A_95_P133977	uncharacterized	2.04645	3.04883	0.00151204	1.00389
29.3.4.99	protein.targeting.secretory pathway.unspecified	Nta.11471	SNARE-interacting protein KEULE-like	1.97048	3.10833	0.0850271	1.22288
29.4	protein.postranslational modification	Nta.3692	heat stress transcription factor A-4c-like	1.29452	1.93738	0.870959	1.51382
29.4	protein.postranslational modification	Nta.3764	uncharacterized	1.33819	2.22656	0.257761	1.14612
29.4	protein.postranslational modification	Nta.4041	CBL-interacting serine/threonine-protein kinase 11-like	2.35578	3.68671	-0.243554	1.08738
29.4	protein.postranslational modification	Nta.6911	glutathione S-transferase L3-like	1.09201	2.53233	-0.426006	1.01432
29.4	protein.postranslational modification	Nta.8203	apoptosis-inducing factor homolog B-like	2.77414	4.6648	-0.797562	1.0931
29.4	protein.postranslational modification	Nta.17780	delta(8)-fatty-acid desaturase-like	1.64775	2.75838	0.265894	1.37652
29.4	protein.postranslational modification	A_95_P153607	beta-D-glucosyl crocetin beta-1,6-glucosyltransferase-like	3.79564	5.82837	-0.0472241	1.98551
29.5.4	protein.degradation.aspartate protease	Nta.19246	basic 7S globulin-like	1.07325	2.27792	0.00949894	1.21417
29.5.7	protein.degradation.metalloprotease	Nta.11646	uncharacterized	2.65684	3.21606	0.560287	1.11951
29.5.9	protein.degradation.AAA type	Nta.26919	probable mitochondrial chaperone BCS1-B	2.20419	4.07202	-0.673335	1.1945
29.5.11.4.2	protein.degradation.ubiquitin.E3.RING	Nta.3845	5-epiaristolochene 1,3-dihydroxylase-like	5.01652	7.31385	-0.421179	1.87615
29.5.11.4.2	protein.degradation.ubiquitin.E3.RING	Nta.8900	RING-H2 finger protein ATL18-like	2.77728	4.09238	0.0295669	1.34467
29.5.11.4.2	protein.degradation.ubiquitin.E3.RING	Nta.10337	heat shock 70 kDa protein 17-like	2.42231	2.93903	0.561894	1.07862
29.5.11.4.2	protein.degradation.ubiquitin.E3.RING	A_95_P101568	uncharacterized	1.49579	2.48644	0.0107711	1.00142
29.5.11.4.2	protein.degradation.ubiquitin.E3.RING	A_95_P096008	uncharacterized	2.52293	4.1631	0.54155	2.18171
29.5.11.4.2	protein.degradation.ubiquitin.E3.RING	A_95_P101648	uncharacterized	6.77376	8.44393	-0.200086	1.47009
29.5.11.4.3.2	protein.degradation.ubiquitin.E3.SCF.FBOX	Nta.13857	F-box protein At5g03970-like	1.82315	2.8833	0.496744	1.55689
29.6	protein.folding	Nta.762	luminal-binding protein 5	2.73005	4.12193	-0.319973	1.07191
29.6	protein.folding	Nta.3075	luminal-binding protein 4	2.61591	4.27882	-0.481133	1.18178
29.6	protein.folding	Nta.9843	luminal-binding protein-like	2.08958	3.16984	0.139166	1.21943
29.6	protein.folding	Nta.12034	luminal-binding protein 4-like	1.77632	2.96034	-0.064955	1.11906
29.6	protein.folding	A_95_P160787	uncharacterized	3.37261	5.04026	-0.382959	1.28469
29.7	protein.glycosylation	Nta.1047	probable beta-1,3-galactosyltransferase 2	1.00141	2.35561	-0.159921	1.19428
29.7.8	protein.glycosylation.alpha-1,6-mannosyl-glycoprotein 2-beta-N-acetylglucosaminyltransferase (GnTII)	Nta.17167	Alpha-1,6-mannosyl-glycoprotein 2-beta-N-acetylglucosaminyltransferase-like	1.03131	1.95719	0.113969	1.03985
30.2.4	signalling.receptor kinases.leucine rich repeat IV	Nta.12804	probable leucine-rich repeat receptor-like protein kinase At1g35710	1.20175	2.84671	-0.202591	1.44237
30.2.11	signalling.receptor kinases.leucine rich repeat XI	Nta.12804	probable leucine-rich repeat receptor-like protein kinase At1g35710	1.20175	2.84671	-0.202591	1.44237
30.2.11	signalling.receptor kinases.leucine rich repeat XI	Nta.13857	F-box protein At5g03970-like	1.82315	2.8833	0.496744	1.55689
30.2.12	signalling.receptor kinases.leucine rich repeat XII	Nta.12804	probable leucine-rich repeat receptor-like protein kinase At1g35710	1.20175	2.84671	-0.202591	1.44237
30.2.15	signalling.receptor kinases.thaumatin like	A_95_P153607	beta-D-glucosyl crocetin beta-1,6-glucosyltransferase-like	3.79564	5.82837	-0.0472241	1.98551
30.2.17	signalling.receptor kinases.DUF 26	Nta.15725	G-type lectin S-receptor-like serine/threonine-protein kinase SD2-5	1.33754	3.07934	-0.43324	1.30856
30.2.17	signalling.receptor kinases.DUF 26	Nta.17582	cysteine-rich receptor-like protein kinase 2	1.99851	3.69764	-0.606087	1.09304
30.2.17	signalling.receptor kinases.DUF 26	A_95_P049376	uncharacterized	1.08895	3.06159	-0.835483	1.13715
30.2.24	signalling.receptor kinases.S-locus glycoprotein like	Nta.17582	cysteine-rich receptor-like protein kinase 2	1.99851	3.69764	-0.606087	1.09304
30.3	signalling.calcium	Nta.1813	probable calcium-binding protein CML45	3.63737	5.17633	-0.525706	1.01325
30.3	signalling.calcium	Nta.8194	calmodulin-like	3.45476	5.30649	-0.172818	1.67891
30.3	signalling.calcium	Nta.12804	probable leucine-rich repeat receptor-like protein kinase At1g35710	1.20175	2.84671	-0.202591	1.44237
30.5	signalling.G-proteins	Nta.7294	GTP-binding protein SAR2	1.78727	2.84705	0.076495	1.13627
31.1	cell.organisation	A_95_P036798	ankyrin-2-like	4.89847	5.9626	0.0435979	1.10773
31.2	cell.division	Nta.7294	GTP-binding protein SAR2	1.78727	2.84705	0.076495	1.13627
31.4	cell.vesicle transport	Nta.11471	SNARE-interacting protein KEULE-like	1.97048	3.10833	0.0850271	1.22288
31.4	cell.vesicle transport	Nta.15278	vesicle-associated membrane protein 724	1.99935	3.27446	0.191481	1.46659
33.99	development.unspecified	Nta.8292	uncharacterized	1.31832	2.48504	-0.141956	1.02476
33.99	development.unspecified	Nta.21566	probable pectinesterase/pectinesterase inhibitor 41	2.20923	4.15751	-0.565215	1.38306
33.99	development.unspecified	A_95_P025336	transcription repressor OFP3-like	1.81912	3.62068	-0.207304	1.59425
33.99	development.unspecified	c8700_at	NAC domain-containing protein 74-like	1.73188	2.56303	0.31294	1.1441
34.2	transport.sugars	Nta.15625	probable plastidic glucose transporter 3	1.60631	3.62354	0.251264	2.2685
34.3	transport.amino acids	Nta.6911	glutathione S-transferase L3-like	1.09201	2.53233	-0.426006	1.01432
34.11	transport.NDP-sugars at the ER	Nta.3260	UDP-galactose/UDP-glucose transporter 3-like	1.95549	3.1348	-0.0456689	1.13364
34.12	transport.metal	Nta.8864		2.58616	3.85822	-0.0157994	1.25626
34.12	transport.metal	Nta.24657	heavy metal-associated isoprenylated plant protein 3-like	1.70376	3.02003	0.278326	1.5946
34.12	transport.metal	A_95_P101568	uncharacterized	1.49579	2.48644	0.0107711	1.00142
34.12	transport.metal	A_95_P101648	uncharacterized	6.77376	8.44393	-0.200086	1.47009
34.13	transport.peptides and oligopeptides	Nta.15278	vesicle-associated membrane protein 724	1.99935	3.27446	0.191481	1.46659
34.14	transport.unspecified cations	Nta.8900	RING-H2 finger protein ATL18-like	2.77728	4.09238	0.0295669	1.34467
34.99	transport.misc	Nta.762	luminal-binding protein 5	2.73005	4.12193	-0.319973	1.07191
34.99	transport.misc	Nta.3075	luminal-binding protein 4	2.61591	4.27882	-0.481133	1.18178
34.99	transport.misc	Nta.3692	heat stress transcription factor A-4c-like	1.29452	1.93738	0.870959	1.51382
34.99	transport.misc	Nta.9843	luminal-binding protein-like	2.08958	3.16984	0.139166	1.21943
34.99	transport.misc	Nta.12034	luminal-binding protein 4-like	1.77632	2.96034	-0.064955	1.11906
35.1	not assigned.no ontology	Nta.5521	stromal cell-derived factor 2-like protein	2.14998	3.26574	0.0669334	1.18269
35.1	not assigned.no ontology	Nta.8278	VQ motif-containing protein 1-like	3.83591	5.91034	-0.923449	1.15098
35.1	not assigned.no ontology	Nta.11278	protein ELC-like	1.18175	3.09163	-0.802533	1.10735
35.1	not assigned.no ontology	Nta.21972	15 kDa selenoprotein-like	1.05656	2.1613	0.321483	1.42622
35.1	not assigned.no ontology	Nta.23055	uncharacterized	2.03437	2.34896	0.781133	1.09572
35.1.19	not assigned.no ontology.C2 domain-containing protein	Nta.8222	elicitor-responsive protein 1	2.78569	3.38633	0.469437	1.07008
35.2	not assigned.unknown	Nta.5133	uncharacterized	2.18616	4.29694	-0.896537	1.21425
35.2	not assigned.unknown	Nta.8093	ARGOS-like protein	1.07461	2.71739	-0.365603	1.27718
35.2	not assigned.unknown	Nta.8094		1.45885	1.76998	0.735167	1.0463
35.2	not assigned.unknown	Nta.8749	Beta-amylase 3, chloroplastic-like	1.62909	2.78413	0.0961692	1.25121
35.2	not assigned.unknown	Nta.8981	uncharacterized	4.7818	6.10115	-0.224781	1.09456
35.2	not assigned.unknown	Nta.8993	uncharacterized	4.4253	5.92702	-0.428023	1.0737
35.2	not assigned.unknown	Nta.9068	putative glucuronosyltransferase PGSIP8	1.05843	1.89288	0.29689	1.13134
35.2	not assigned.unknown	Nta.9112	uncharacterized	4.18314	5.43524	-0.14633	1.10577
35.2	not assigned.unknown	Nta.9180		2.35852	3.59056	-0.144027	1.08801
35.2	not assigned.unknown	Nta.9205	uncharacterized	1.10173	3.20628	-0.0484804	2.05607
35.2	not assigned.unknown	Nta.10955	uncharacterized	1.72951	3.31247	-0.311691	1.27126
35.2	not assigned.unknown	Nta.12816	uncharacterized	3.96476	5.85159	-0.727138	1.15969
35.2	not assigned.unknown	Nta.14365	VQ motif-containing protein 22-like	1.41649	2.59918	-0.0733686	1.10932
35.2	not assigned.unknown	Nta.18989	uncharacterized	1.77471	3.83043	-0.475795	1.57992
35.2	not assigned.unknown	Nta.23048	uncharacterized	1.72715	3.85517	-0.511299	1.61672
35.2	not assigned.unknown	Nta.24422	uncharacterized	1.24657	2.41062	-0.150234	1.01381
35.2	not assigned.unknown	A_95_P036078		1.06478	1.85565	0.913942	1.70482
35.2	not assigned.unknown	A_95_P165002		1.43847	2.82444	0.27848	1.66445
35.2	not assigned.unknown	A_95_P101663		2.32602	3.52235	-0.0820183	1.11431
35.2	not assigned.unknown	A_95_P101693	probable calcium-binding protein CML45	2.5201	5.91802	-0.47949	2.91843
35.2	not assigned.unknown	A_95_P155622	uncharacterized	5.97714	7.58195	-0.0984853	1.50632
35.2	not assigned.unknown	A_95_P163777		3.99712	5.64124	-0.312824	1.33129
35.2	not assigned.unknown	A_95_P052656	uncharacterized	1.08947	2.74495	-0.135227	1.52026
35.2	not assigned.unknown	A_95_P145177	vacuolar-sorting receptor 6-like	1.12019	3.27182	-0.977387	1.17424
35.2	not assigned.unknown	A_95_P104662		2.42583	3.87206	-0.104639	1.34158
35.2	not assigned.unknown	A_95_P209112	uncharacterized	1.43097	2.00424	0.430712	1.00399
35.3	not assigned.disagreeing hits	Nta.19845	uncharacterized	2.76165	3.79652	-0.0321449	1.00273
35.3	not assigned.disagreeing hits	Nta.21915	uncharacterized	4.80167	6.40997	-0.274074	1.33423
35.3	not assigned.disagreeing hits	A_95_P151932		2.40123	4.70966	-0.789542	1.51889
35.3	not assigned.disagreeing hits	A_95_P099163		1.64273	3.60881	-0.298541	1.66754

## Sheet: Cluster 4
Bin Code	Bin Name	Unigene	RefSeq best hit description	Xcv vs Mock in WT	Xcv vs Mock in pfld4-2	pfld4-2 vs WT in Mock	pfld4-2 vs WT in Xcv
1.1.2.2	PS.lightreaction.photosystem I.PSI polypeptide subunits	Nta.8421	proteinase inhibitor type-2	8.87539	6.41796	0.936335	-1.52109
2.2.1.3.1	major CHO metabolism.degradation.sucrose.invertases.neutral	Nta.8357	alkaline/neutral invertase A, mitochondrial-like	2.1742	1.58403	-0.636464	-1.22663
3.1.2.1	minor CHO metabolism.raffinose family.raffinose synthases.known	Nta.12544	probable galactinol--sucrose galactosyltransferase 6	2.28153	1.23507	-0.114038	-1.1605
3.1.3	minor CHO metabolism.raffinose family.stachyose synthases	Nta.12544	probable galactinol--sucrose galactosyltransferase 6	2.28153	1.23507	-0.114038	-1.1605
7.2.2	OPP.non-reductive PP.transaldolase	Nta.5339	transaldolase-like	2.52821	1.96504	-0.576905	-1.14007
9.3	mitochondrial electron transport / ATP synthesis.electron transfer flavoprotein	Nta.19543	9-divinyl ether synthase-like	2.47067	1.01473	-0.132068	-1.58801
10.3	cell wall.hemicellulose synthesis	Nta.8421	proteinase inhibitor type-2	8.87539	6.41796	0.936335	-1.52109
11.1.9	lipid metabolism.FA synthesis and FA elongation.long chain fatty acid CoA ligase	Nta.5339	transaldolase-like	2.52821	1.96504	-0.576905	-1.14007
11.3.5	lipid metabolism.phospholipid synthesis.diacylglycerol kinase	A_95_P040671	aladin-like	3.4314	2.36427	-0.186618	-1.25375
13.1.3.6.1.3	amino acid metabolism.synthesis.aspartate family.misc.homoserine.homoserine dehydrogenase	Nta.5114	putative disease resistance RPP13-like protein 1	2.32492	1.80403	-0.497627	-1.01851
13.2.3.2	amino acid metabolism.degradation.aspartate family.threonine	Nta.3309	uncharacterized	4.52855	3.2953	-0.231017	-1.46427
13.2.3.4.1	amino acid metabolism.degradation.aspartate family.methionine.methionine gamma-lyase	Nta.16579	methionine gamma-lyase-like	3.33698	1.1261	0.126066	-2.08481
16.2	secondary metabolism.phenylpropanoids	Nta.4262	eacetylvindoline O-acetyltransferase-like	7.70479	6.81847	-0.404588	-1.29091
16.2.1.2	secondary metabolism.phenylpropanoids.lignin biosynthesis.C4H	Nta.2841	trans-cinnamate 4-monooxygenase	2.25637	1.25581	-0.538127	-1.53868
16.4.1	secondary metabolism.N misc.alkaloid-like	Nta.9293	cannabidiolic acid synthase-like	4.04376	1.05046	0.0501502	-2.94315
16.8.1	secondary metabolism.flavonoids.anthocyanins	Nta.16653	1-aminocyclopropane-1-carboxylate oxidase 1-like	3.73931	2.66929	-0.350526	-1.42055
16.8.3	secondary metabolism.flavonoids.dihydroflavonols	Nta.7396	geraniol 8-hydroxylase-like	3.78059	1.50056	0.242481	-2.03755
16.8.4	secondary metabolism.flavonoids.flavonols	Nta.16653	1-aminocyclopropane-1-carboxylate oxidase 1-like	3.73931	2.66929	-0.350526	-1.42055
16.10	secondary metabolism.simple phenols	A_95_P111317	polyphenol oxidase, chloroplastic-like	7.24166	5.24976	-0.0502119	-2.04211
17.2.3	hormone metabolism.auxin.induced-regulated-responsive-activated	Nta.3673	probable indole-3-acetic acid-amido synthetase GH3.1	6.39173	5.53903	-0.181394	-1.03409
17.5.1	hormone metabolism.ethylene.synthesis-degradation	Nta.16653	1-aminocyclopropane-1-carboxylate oxidase 1-like	3.73931	2.66929	-0.350526	-1.42055
17.5.2	hormone metabolism.ethylene.signal transduction	Nta.4180	proteinase inhibitor I-B	7.47948	5.33884	0.768615	-1.37202
17.5.2	hormone metabolism.ethylene.signal transduction	Nta.8623	trypsin inhibitor 1-like	6.20649	4.58773	0.0577569	-1.56101
17.5.2	hormone metabolism.ethylene.signal transduction	A_95_P093768	putative late blight resistance protein homolog R1A-3	2.20234	1.09897	-0.00350765	-1.10687
17.7.1.3	hormone metabolism.jasmonate.synthesis-degradation.allene oxidase synthase	Nta.19543	9-divinyl ether synthase-like	2.47067	1.01473	-0.132068	-1.58801
20.1	stress.biotic	Nta.7396	geraniol 8-hydroxylase-like	3.78059	1.50056	0.242481	-2.03755
20.1.2	stress.biotic.receptors	Nta.4180	proteinase inhibitor I-B	7.47948	5.33884	0.768615	-1.37202
20.1.2	stress.biotic.receptors	Nta.5114	putative disease resistance RPP13-like protein 1	2.32492	1.80403	-0.497627	-1.01851
20.1.2	stress.biotic.receptors	Nta.8623	trypsin inhibitor 1-like	6.20649	4.58773	0.0577569	-1.56101
20.1.2	stress.biotic.receptors	A_95_P093768	putative late blight resistance protein homolog R1A-3	2.20234	1.09897	-0.00350765	-1.10687
20.1.5	stress.biotic.regulation of transcription	Nta.3855	patatin-like protein 2	5.85284	4.22914	0.160787	-1.46291
20.1.7	stress.biotic.PR-proteins	Nta.5114	putative disease resistance RPP13-like protein 1	2.32492	1.80403	-0.497627	-1.01851
20.1.7	stress.biotic.PR-proteins	Nta.8133	pathogenesis-related protein STH-2-like	2.71283	1.78289	-0.592976	-1.52292
20.1.7	stress.biotic.PR-proteins	Nta.13743	phytosulfokine receptor 2-like	2.70068	1.97148	-0.311556	-1.04075
20.1.7.6	stress.biotic.PR-proteins.PR6 (proteinase inhibitors)	Nta.4180	proteinase inhibitor I-B	7.47948	5.33884	0.768615	-1.37202
20.1.7.6	stress.biotic.PR-proteins.PR6 (proteinase inhibitors)	Nta.8421	proteinase inhibitor type-2	8.87539	6.41796	0.936335	-1.52109
20.1.7.6	stress.biotic.PR-proteins.PR6 (proteinase inhibitors)	Nta.8623	trypsin inhibitor 1-like	6.20649	4.58773	0.0577569	-1.56101
20.1.7.6	stress.biotic.PR-proteins.PR6 (proteinase inhibitors)	A_95_P093768	putative late blight resistance protein homolog R1A-3	2.20234	1.09897	-0.00350765	-1.10687
20.1.7.6.1	stress.biotic.PR-proteins.PR6 (proteinase inhibitors).trypsin inhibitor	Nta.7411	21 kDa seed protein-like	8.44628	7.20257	0.201712	-1.04201
20.1.7.6.1	stress.biotic.PR-proteins.PR6 (proteinase inhibitors).trypsin inhibitor	Nta.23189	miraculin-like	8.66703	7.24274	-0.131506	-1.55579
20.1.7.6.1	stress.biotic.PR-proteins.PR6 (proteinase inhibitors).trypsin inhibitor	Nta.23289	21 kDa seed protein-like	7.74133	6.79357	-0.736528	-1.68428
20.2.1	stress.abiotic.heat	Nta.1446	chaperone protein dnaJ 20, chloroplastic-like	2.52847	1.97178	-0.47867	-1.03536
20.2.1	stress.abiotic.heat	Nta.6691	21.7 kDa class VI heat shock protein-like	3.14778	2.44748	-0.454923	-1.15522
20.2.2	stress.abiotic.cold	Nta.3634		3.44613	2.18674	0.112737	-1.14666
20.2.3	stress.abiotic.drought/salt	Nta.20828	probable aminopyrimidine aminohydrolase, mitochondrial	4.02844	2.83754	0.0932872	-1.09762
23.4.2	nucleotide metabolism.phosphotransfer and pyrophosphatases.guanylate kinase	Nta.20828	probable aminopyrimidine aminohydrolase, mitochondrial	4.02844	2.83754	0.0932872	-1.09762
24.2	biodegradation of xenobiotics.lactoylglutathione lyase	Nta.3309	uncharacterized	4.52855	3.2953	-0.231017	-1.46427
26.2	misc.UDP glucosyl and glucoronyl transferases	Nta.8511	UDP-glycosyltransferase 74G1-like	3.5077	1.37982	0.0686494	-2.05923
26.2	misc.UDP glucosyl and glucoronyl transferases	A_95_P142502	uncharacterized	3.74625	2.97945	-0.289691	-1.05649
26.8	misc.nitrilases, nitrile lyases, berberine bridge enzymes, reticuline oxidases, troponine reductases	Nta.9293	cannabidiolic acid synthase-like	4.04376	1.05046	0.0501502	-2.94315
26.9	misc.glutathione S transferases	Nta.13587	lignin-forming anionic peroxidase-like	6.25893	5.08441	-0.041516	-1.21604
26.10	misc.cytochrome P450	Nta.2841	trans-cinnamate 4-monooxygenase	2.25637	1.25581	-0.538127	-1.53868
26.10	misc.cytochrome P450	Nta.7396	geraniol 8-hydroxylase-like	3.78059	1.50056	0.242481	-2.03755
26.10	misc.cytochrome P450	Nta.7475	cytochrome P450 71D7-like	5.52011	5.01778	-0.538842	-1.04117
26.10	misc.cytochrome P450	Nta.8724	cytochrome P450 71A9-like	7.79803	6.76077	-0.0157255	-1.05299
26.10	misc.cytochrome P450	af211655_at	cytochrome P450 94B3-like	0	0	0	0
26.12	misc.peroxidases	Nta.2015	suberization-associated anionic peroxidase-like	6.98054	6.09529	-0.152603	-1.03784
26.12	misc.peroxidases	Nta.13587	lignin-forming anionic peroxidase-like	6.25893	5.08441	-0.041516	-1.21604
26.12	misc.peroxidases	Nta.22327	peroxidase 70-like	9.11122	6.8673	-0.20578	-2.4497
26.19	misc.plastocyanin-like	Nta.19319	blue copper protein-like	4.04968	3.17382	-0.408584	-1.28444
26.19	misc.plastocyanin-like	A_95_P042851	uncharacterized	3.91945	1.71261	0.136047	-2.0708
27.1	RNA.processing	Nta.2841	trans-cinnamate 4-monooxygenase	2.25637	1.25581	-0.538127	-1.53868
27.1.2	RNA.processing.RNA helicase	Nta.9293	cannabidiolic acid synthase-like	4.04376	1.05046	0.0501502	-2.94315
27.1.19	RNA.processing.ribonucleases	Nta.8133	pathogenesis-related protein STH-2-like	2.71283	1.78289	-0.592976	-1.52292
27.1.19	RNA.processing.ribonucleases	Nta.8421	proteinase inhibitor type-2	8.87539	6.41796	0.936335	-1.52109
27.3.3	RNA.regulation of transcription.AP2/EREBP, APETALA2/ethylene-responsive element binding protein family	Nta.4180	proteinase inhibitor I-B	7.47948	5.33884	0.768615	-1.37202
27.3.3	RNA.regulation of transcription.AP2/EREBP, APETALA2/ethylene-responsive element binding protein family	Nta.8623	trypsin inhibitor 1-like	6.20649	4.58773	0.0577569	-1.56101
27.3.3	RNA.regulation of transcription.AP2/EREBP, APETALA2/ethylene-responsive element binding protein family	A_95_P093768	putative late blight resistance protein homolog R1A-3	2.20234	1.09897	-0.00350765	-1.10687
27.3.24	RNA.regulation of transcription.MADS box transcription factor family	Nta.14908	protein BPS1, chloroplastic-like	4.07254	2.55438	-0.21688	-1.73504
27.3.25	RNA.regulation of transcription.MYB domain transcription factor family	Nta.17246	uncharacterized	1.7861	1.17508	-0.814101	-1.42511
27.3.26	RNA.regulation of transcription.MYB-related transcription factor family	Nta.7061	transcription factor DIVARICATA-like	3.92083	2.86812	-0.148055	-1.20076
27.3.27	RNA.regulation of transcription.NAC domain transcription factor family	Nta.10040	NAC domain-containing protein 72-like	2.54965	1.7729	-0.455072	-1.23183
27.3.32	RNA.regulation of transcription.WRKY domain transcription factor family	Nta.14970	probable WRKY transcription factor 11	2.71524	1.96488	-0.391501	-1.14186
27.3.37	RNA.regulation of transcription.lateral organ boundaries gene family (AS2)	Nta.5114	putative disease resistance RPP13-like protein 1	2.32492	1.80403	-0.497627	-1.01851
27.3.39	RNA.regulation of transcription.AtSR transcription factor family	Nta.8357	alkaline/neutral invertase A, mitochondrial-like	2.1742	1.58403	-0.636464	-1.22663
27.3.67	RNA.regulation of transcription.putative transcription regulator	Nta.4180	proteinase inhibitor I-B	7.47948	5.33884	0.768615	-1.37202
27.3.67	RNA.regulation of transcription.putative transcription regulator	Nta.8623	trypsin inhibitor 1-like	6.20649	4.58773	0.0577569	-1.56101
27.3.67	RNA.regulation of transcription.putative transcription regulator	A_95_P093768	putative late blight resistance protein homolog R1A-3	2.20234	1.09897	-0.00350765	-1.10687
27.4	RNA.RNA binding	Nta.7396	geraniol 8-hydroxylase-like	3.78059	1.50056	0.242481	-2.03755
28.1	DNA.synthesis/chromatin structure	Nta.3673	probable indole-3-acetic acid-amido synthetase GH3.1	6.39173	5.53903	-0.181394	-1.03409
28.1	DNA.synthesis/chromatin structure	Nta.8421	proteinase inhibitor type-2	8.87539	6.41796	0.936335	-1.52109
28.1	DNA.synthesis/chromatin structure	Nta.8511	UDP-glycosyltransferase 74G1-like	3.5077	1.37982	0.0686494	-2.05923
28.1.1.4	DNA.synthesis/chromatin structure.retrotransposon/transposase.hat-like transposase	Nta.7396	geraniol 8-hydroxylase-like	3.78059	1.50056	0.242481	-2.03755
28.99	DNA.unspecified	Nta.13743	phytosulfokine receptor 2-like	2.70068	1.97148	-0.311556	-1.04075
29.2.2	protein.synthesis.ribosome biogenesis	Nta.7396	geraniol 8-hydroxylase-like	3.78059	1.50056	0.242481	-2.03755
29.2.2	protein.synthesis.ribosome biogenesis	A_95_P042851	uncharacterized	3.91945	1.71261	0.136047	-2.0708
29.4.1.57	protein.postranslational modification.kinase.receptor like cytoplasmatic kinase VII	Nta.12445	putative leucine-rich repeat receptor-like protein kinase At2g19210	3.48807	2.57555	-0.224218	-1.13674
29.4.1.57	protein.postranslational modification.kinase.receptor like cytoplasmatic kinase VII	Nta.13743	phytosulfokine receptor 2-like	2.70068	1.97148	-0.311556	-1.04075
29.5.1	protein.degradation.subtilases	Nta.8421	proteinase inhibitor type-2	8.87539	6.41796	0.936335	-1.52109
29.5.11.4.2	protein.degradation.ubiquitin.E3.RING	Nta.7475	cytochrome P450 71D7-like	5.52011	5.01778	-0.538842	-1.04117
29.5.11.20	protein.degradation.ubiquitin.proteasom	Nta.3673	probable indole-3-acetic acid-amido synthetase GH3.1	6.39173	5.53903	-0.181394	-1.03409
29.5.15	protein.degradation.inhibitors	Nta.4180	proteinase inhibitor I-B	7.47948	5.33884	0.768615	-1.37202
29.5.15	protein.degradation.inhibitors	Nta.8623	trypsin inhibitor 1-like	6.20649	4.58773	0.0577569	-1.56101
30.2.1	signalling.receptor kinases.leucine rich repeat I	Nta.12445	putative leucine-rich repeat receptor-like protein kinase At2g19210	3.48807	2.57555	-0.224218	-1.13674
30.2.10	signalling.receptor kinases.leucine rich repeat X	Nta.13743	phytosulfokine receptor 2-like	2.70068	1.97148	-0.311556	-1.04075
30.2.11	signalling.receptor kinases.leucine rich repeat XI	Nta.13743	phytosulfokine receptor 2-like	2.70068	1.97148	-0.311556	-1.04075
30.2.17	signalling.receptor kinases.DUF 26	Nta.5114	putative disease resistance RPP13-like protein 1	2.32492	1.80403	-0.497627	-1.01851
30.2.17	signalling.receptor kinases.DUF 26	Nta.8751	uncharacterized	3.31735	2.52102	-0.263048	-1.05938
30.2.17	signalling.receptor kinases.DUF 26	A_95_P061780	polygalacturonase inhibitor 2-like	3.23685	2.10138	-0.101395	-1.23687
30.2.17	signalling.receptor kinases.DUF 26	A_95_P131622	uncharacterized	3.6904	2.55712	-0.0273773	-1.16065
30.11	signalling.light	Nta.8357	alkaline/neutral invertase A, mitochondrial-like	2.1742	1.58403	-0.636464	-1.22663
31.1	cell.organisation	Nta.5114	putative disease resistance RPP13-like protein 1	2.32492	1.80403	-0.497627	-1.01851
31.4	cell.vesicle transport	Nta.7396	geraniol 8-hydroxylase-like	3.78059	1.50056	0.242481	-2.03755
33.1	development.storage proteins	Nta.3855	patatin-like protein 2	5.85284	4.22914	0.160787	-1.46291
33.99	development.unspecified	Nta.10040	NAC domain-containing protein 72-like	2.54965	1.7729	-0.455072	-1.23183
33.99	development.unspecified	Nta.14908	protein BPS1, chloroplastic-like	4.07254	2.55438	-0.21688	-1.73504
34.9	transport.metabolite transporters at the mitochondrial membrane	Nta.7475	cytochrome P450 71D7-like	5.52011	5.01778	-0.538842	-1.04117
34.16	transport.ABC transporters and multidrug resistance systems	Nta.8133	pathogenesis-related protein STH-2-like	2.71283	1.78289	-0.592976	-1.52292
34.19.3	transport.major intrinsic proteins.NIP	Nta.17811	aquaporin NIP1-1-like	2.50055	1.5612	-0.605135	-1.54449
34.99	transport.misc	Nta.9948	protein DETOXIFICATION 40-like	2.34868	1.13726	0.057289	-1.15412
34.99	transport.misc	Nta.17246	uncharacterized	1.7861	1.17508	-0.814101	-1.42511
35.2	not assigned.unknown	Nta.8708	ABC transporter G family member 35-like	4.80575	4.51644	-0.821007	-1.11031
35.2	not assigned.unknown	Nta.10454	uncharacterized	1.76787	1.14957	-0.478667	-1.09697
35.2	not assigned.unknown	Nta.11568		3.14997	1.14046	0.559898	-1.44961
35.2	not assigned.unknown	Nta.11867	extensin-3-like	4.44356	2.78894	0.419606	-1.23502
35.2	not assigned.unknown	Nta.12907	bromodomain-containing protein 8-like	3.37701	2.69954	-0.382628	-1.0601
35.2	not assigned.unknown	Nta.20294	uncharacterized	3.18848	1.75447	-0.0776185	-1.51163
35.2	not assigned.unknown	A_95_P099738		4.26257	3.02075	0.225513	-1.01631

## Sheet: Cluster 5
Bin Code	Bin Name	Unigene	RefSeq best hit description	Xcv vs Mock in WT	Xcv vs Mock in pfld4-2	pfld4-2 vs WT in Mock	pfld4-2 vs WT in Xcv
1.1.1.1	PS.lightreaction.photosystem II.LHC-II	Nta.1361	chlorophyll a-b binding protein 13, chloroplastic-like	-2.66241	-3.67273	-0.478738	-1.48906
1.1.1.1	PS.lightreaction.photosystem II.LHC-II	Nta.2705	chlorophyll a-b binding protein 21, chloroplastic	-1.55123	-2.33162	-0.267444	-1.04783
1.1.1.1	PS.lightreaction.photosystem II.LHC-II	Nta.2858	chlorophyll a-b binding protein 16, chloroplastic-like	-2.79121	-3.67664	-0.36699	-1.25243
1.1.1.1	PS.lightreaction.photosystem II.LHC-II	Nta.6354	chlorophyll a-b binding protein CP24 10A, chloroplastic	-3.09886	-4.39057	-0.0179925	-1.30971
1.1.1.1	PS.lightreaction.photosystem II.LHC-II	Nta.9460	chlorophyll a-b binding protein 37, chloroplastic-like	-2.98925	-4.30795	-0.134129	-1.45283
1.1.1.1	PS.lightreaction.photosystem II.LHC-II	A_95_P110137	FAD/NAD(P)-binding domain-containing protein	-3.39223	-3.9882	-0.64436	-1.24033
1.1.1.2	PS.lightreaction.photosystem II.PSII polypeptide subunits	Nta.1272	photosynthetic NDH subunit of subcomplex B 5, chloroplastic-like	-3.10658	-4.74312	-0.0379304	-1.67447
1.1.1.2	PS.lightreaction.photosystem II.PSII polypeptide subunits	Nta.2705	chlorophyll a-b binding protein 21, chloroplastic	-1.55123	-2.33162	-0.267444	-1.04783
1.1.1.2	PS.lightreaction.photosystem II.PSII polypeptide subunits	Nta.2731	uncharacterized	-3.45528	-4.16018	-0.328358	-1.03325
1.1.1.2	PS.lightreaction.photosystem II.PSII polypeptide subunits	Nta.2858	chlorophyll a-b binding protein 16, chloroplastic-like	-2.79121	-3.67664	-0.36699	-1.25243
1.1.1.2	PS.lightreaction.photosystem II.PSII polypeptide subunits	Nta.5392	uncharacterized	-2.86729	-3.72834	-0.164847	-1.0259
1.1.1.2	PS.lightreaction.photosystem II.PSII polypeptide subunits	Nta.9460	chlorophyll a-b binding protein 37, chloroplastic-like	-2.98925	-4.30795	-0.134129	-1.45283
1.1.1.2	PS.lightreaction.photosystem II.PSII polypeptide subunits	Nta.9462	photosystem II 10 kDa polypeptide, chloroplastic-like	-1.70383	-2.97304	-0.0140824	-1.28329
1.1.2.2	PS.lightreaction.photosystem I.PSI polypeptide subunits	Nta.2853	photosystem I subunit O-like	-2.79558	-4.08665	-0.325825	-1.6169
1.1.2.2	PS.lightreaction.photosystem I.PSI polypeptide subunits	Nta.3967	photosystem I reaction center subunit III, chloroplastic-like	-2.68435	-4.03666	-0.00610032	-1.35841
1.1.2.2	PS.lightreaction.photosystem I.PSI polypeptide subunits	Nta.26888	photosystem I subunit O-like	-2.89045	-3.43741	-0.46585	-1.01281
1.1.4.9	PS.lightreaction.ATP synthase.subunit B (ATPX)	Nta.23250	uncharacterized	-2.23154	-3.13096	-0.440478	-1.33989
1.2	PS.photorespiration	Nta.22374	formyltetrahydrofolate deformylase 1, mitochondrial-like	-2.40814	-3.07209	-0.537967	-1.20192
1.3.2	PS.calvin cycle.rubisco small subunit	Nta.1407	2-oxoisovalerate dehydrogenase subunit alpha 1, mitochondrial-like	-1.24517	-1.68388	-0.772239	-1.21095
1.3.2	PS.calvin cycle.rubisco small subunit	A_95_P105847	AMME syndrome candidate gene 1 protein	-2.82908	-3.99877	-0.446005	-1.61569
1.3.13	PS.calvin cycle.rubisco interacting	Nta.2793	ruBisCO large subunit-binding protein subunit alpha-like	-1.29354	-3.0328	0.574171	-1.16509
2.1.2.2	major CHO metabolism.synthesis.starch.starch synthase	Nta.5860	granule-bound starch synthase 1, chloroplastic/amyloplastic	-2.94993	-3.40694	-0.762812	-1.21982
2.1.2.2	major CHO metabolism.synthesis.starch.starch synthase	Nta.16267	granule-bound starch synthase 2, chloroplastic/amyloplastic	-1.65256	-2.04068	-0.642239	-1.03035
2.2.1.3.1	major CHO metabolism.degradation.sucrose.invertases.neutral	Nta.9857	tubulin alpha-3 chain	-1.80283	-2.82297	-0.0626609	-1.0828
4.3.15	glycolysis.unclear/dually targeted.phospho-enol-pyruvate carboxylase (PEPC)	Nta.22589	axial regulator YABBY 1-like	-2.57507	-2.78263	-0.988801	-1.19637
5.3	fermentation.ADH	Nta.7382	alcohol dehydrogenase 1	-1.07213	-1.39606	-0.784752	-1.10869
8.1.1.1	TCA / organic transformation.TCA.pyruvate DH.E1	Nta.1407	2-oxoisovalerate dehydrogenase subunit alpha 1, mitochondrial-like	-1.24517	-1.68388	-0.772239	-1.21095
8.3	TCA / organic transformation.carbonic anhydrases	Nta.922	carbonic anhydrase, chloroplastic-like	-2.18883	-2.9037	-0.521918	-1.23679
9.3	mitochondrial electron transport / ATP synthesis.electron transfer flavoprotein	Nta.7113	stem-specific protein TSJT1-like	-1.25494	-1.71289	-0.751401	-1.20936
9.9	mitochondrial electron transport / ATP synthesis.F1-ATPase	Nta.257	superoxide dismutase [Fe], chloroplastic	-1.67355	-2.53512	-0.314737	-1.1763
10.3	cell wall.hemicellulose synthesis	Nta.6562	putative glycosyltransferase 7	-2.98976	-3.30629	-0.740226	-1.05675
10.3	cell wall.hemicellulose synthesis	Nta.13775	probable beta-1,3-galactosyltransferase 2	-2.24288	-2.83457	-0.530928	-1.12261
10.6.3	cell wall.degradation.pectate lyases and polygalacturonases	Nta.8568	polygalacturonase-1 non-catalytic subunit beta-like	-1.79888	-3.28702	0.196461	-1.29168
10.7	cell wall.modification	Nta.9459	probable xyloglucan endotransglucosylase/hydrolase protein 6	-2.2351	-2.85422	-0.439428	-1.05855
10.8.1	cell wall.pectinesterases.PME	Nta.6945	thiamine thiazole synthase, chloroplastic-like	-2.91206	-3.81431	-0.389996	-1.29224
11.1.1.2.3	lipid metabolism.FA synthesis and FA elongation.acetyl CoA carboxylation.heteromeric complex.biotin carboxyl carrier protein	Nta.12655	biotin carboxyl carrier protein of acetyl-CoA carboxylase, chloroplastic-like	-1.46732	-2.68317	0.179471	-1.03638
11.1.30	lipid metabolism.FA synthesis and FA elongation.pyruvate kinase	A_95_P016456	uncharacterized	-1.28519	-1.75778	-0.566819	-1.03941
11.6	lipid metabolism.lipid transfer proteins etc	Nta.5186	non-specific lipid-transfer protein 1-like	-2.29799	-3.30683	-0.157444	-1.16628
11.9.3.2	lipid metabolism.lipid degradation.lysophospholipases.carboxylesterase	Nta.7369	probable carboxylesterase 12	-1.05218	-2.05925	-0.0109148	-1.01798
11.9.4.5	lipid metabolism.lipid degradation.beta-oxidation.acyl-CoA thioesterase	Nta.7369	probable carboxylesterase 12	-1.05218	-2.05925	-0.0109148	-1.01798
13.1.6.4	amino acid metabolism.synthesis.aromatic aa.tyrosine	Nta.5492	probable aminotransferase TAT2	-1.14025	-1.8956	-0.595635	-1.35099
13.2.4.1	amino acid metabolism.degradation.branched chain group.shared	Nta.1407	2-oxoisovalerate dehydrogenase subunit alpha 1, mitochondrial-like	-1.24517	-1.68388	-0.772239	-1.21095
13.2.6.2	amino acid metabolism.degradation.aromatic aa.tyrosine	Nta.5492	probable aminotransferase TAT2	-1.14025	-1.8956	-0.595635	-1.35099
15	metal handling	Nta.7113	stem-specific protein TSJT1-like	-1.25494	-1.71289	-0.751401	-1.20936
15.2	metal handling.binding, chelation and storage	Nta.2549	metallothionein-like protein type 2	-1.17377	-1.68514	-0.650742	-1.16211
15.2	metal handling.binding, chelation and storage	A_95_P104652	uncharacterized	-1.12072	-1.5558	-0.588674	-1.02376
16.1.1.1	secondary metabolism.isoprenoids.non-mevalonate pathway.DXS	Nta.6507	probable 1-deoxy-D-xylulose-5-phosphate synthase, chloroplastic	-2.00246	-2.21139	-0.800856	-1.00979
16.1.2.7	secondary metabolism.isoprenoids.mevalonate pathway.isopentenyl pyrophosphate:dimethyllallyl pyrophosphate isomerase	Nta.2853	photosystem I subunit O-like	-2.79558	-4.08665	-0.325825	-1.6169
16.1.2.7	secondary metabolism.isoprenoids.mevalonate pathway.isopentenyl pyrophosphate:dimethyllallyl pyrophosphate isomerase	Nta.26888	photosystem I subunit O-like	-2.89045	-3.43741	-0.46585	-1.01281
16.1.3	secondary metabolism.isoprenoids.tocopherol biosynthesis	Nta.5492	probable aminotransferase TAT2	-1.14025	-1.8956	-0.595635	-1.35099
16.1.3.3	secondary metabolism.isoprenoids.tocopherol biosynthesis.MPBQ/MSBQ methyltransferase	Nta.18458	sulfate transporter 3.1-like	-1.60867	-2.21765	-0.942827	-1.55181
16.5.1.1.4.2	secondary metabolism.sulfur-containing.glucosinolates.synthesis.shared.alkylthiohydroximate C-S lyase	Nta.5492	probable aminotransferase TAT2	-1.14025	-1.8956	-0.595635	-1.35099
16.8.1.12	secondary metabolism.flavonoids.anthocyanins.anthocyanidin 3-O-glucosyltransferase	Nta.6285	putative UDP-rhamnose:rhamnosyltransferase 1	-3.18487	-3.87713	-0.521018	-1.21328
16.8.3	secondary metabolism.flavonoids.dihydroflavonols	Nta.8622	cytochrome P450 CYP82D47-like	-2.37342	-3.03725	-0.427399	-1.09122
16.8.4	secondary metabolism.flavonoids.flavonols	Nta.4367	abscisic acid 8'-hydroxylase 4-like	-1.01452	-1.29934	-0.875771	-1.16059
16.99	secondary metabolism.unspecified	Nta.922	carbonic anhydrase, chloroplastic-like	-2.18883	-2.9037	-0.521918	-1.23679
17.1.1.2.1	hormone metabolism.abscisic acid.synthesis-degradation.degradation.8-hydroxylase	Nta.4367	abscisic acid 8'-hydroxylase 4-like	-1.01452	-1.29934	-0.875771	-1.16059
17.2.1	hormone metabolism.auxin.synthesis-degradation	Nta.5492	probable aminotransferase TAT2	-1.14025	-1.8956	-0.595635	-1.35099
17.2.3	hormone metabolism.auxin.induced-regulated-responsive-activated	Nta.6507	probable 1-deoxy-D-xylulose-5-phosphate synthase, chloroplastic	-2.00246	-2.21139	-0.800856	-1.00979
17.2.3	hormone metabolism.auxin.induced-regulated-responsive-activated	Nta.7113	stem-specific protein TSJT1-like	-1.25494	-1.71289	-0.751401	-1.20936
17.3.1.1.1	hormone metabolism.brassinosteroid.synthesis-degradation.BRs.DET2	Nta.1809	organ-specific protein S2-like	-1.61421	-2.47557	-0.702637	-1.56399
17.3.1.1.1	hormone metabolism.brassinosteroid.synthesis-degradation.BRs.DET2	Nta.5403	organ-specific protein S2-like	-2.1297	-2.36777	-0.983094	-1.22117
17.3.1.1.1	hormone metabolism.brassinosteroid.synthesis-degradation.BRs.DET2	Nta.12203	uncharacterized	-1.75476	-2.107	-0.814283	-1.16653
17.3.1.1.1	hormone metabolism.brassinosteroid.synthesis-degradation.BRs.DET2	Nta.22589	axial regulator YABBY 1-like	-2.57507	-2.78263	-0.988801	-1.19637
17.3.1.2.1	hormone metabolism.brassinosteroid.synthesis-degradation.sterols.SMT1	Nta.605	photosynthetic NDH subunit of subcomplex B 1, chloroplastic-like	-3.07131	-3.42558	-0.759382	-1.11365
17.3.1.2.6	hormone metabolism.brassinosteroid.synthesis-degradation.sterols.DWF7	Nta.3671	delta(7)-sterol-C5(6)-desaturase	-2.43759	-3.37336	-0.324395	-1.26016
17.7.3	hormone metabolism.jasmonate.induced-regulated-responsive-activated	Nta.5492	probable aminotransferase TAT2	-1.14025	-1.8956	-0.595635	-1.35099
17.8.1	hormone metabolism.salicylic acid.synthesis-degradation	Nta.13371	pentatricopeptide repeat-containing protein At2g35130-like	-3.05383	-3.64742	-0.429118	-1.02271
18	Co-factor and vitamine metabolism	Nta.8622	cytochrome P450 CYP82D47-like	-2.37342	-3.03725	-0.427399	-1.09122
18.2	Co-factor and vitamine metabolism.thiamine	Nta.6945	thiamine thiazole synthase, chloroplastic-like	-2.91206	-3.81431	-0.389996	-1.29224
18.6	Co-factor and vitamine metabolism.biotin	Nta.12655	biotin carboxyl carrier protein of acetyl-CoA carboxylase, chloroplastic-like	-1.46732	-2.68317	0.179471	-1.03638
19.14	tetrapyrrole synthesis.protochlorophyllide reductase	Nta.15298	protochlorophyllide reductase, chloroplastic-like	-3.05154	-3.75114	-0.492529	-1.19213
20	stress	Nta.22349	probable serine/threonine-protein kinase RLCKVII	-1.7009	-3.15685	0.344761	-1.11119
20.1.2	stress.biotic.receptors	Nta.6493	DNA-damage-repair/toleration protein DRT100-like	-2.48293	-3.1637	-0.618791	-1.29956
20.1.2	stress.biotic.receptors	Nta.23250	uncharacterized	-2.23154	-3.13096	-0.440478	-1.33989
20.2.1	stress.abiotic.heat	Nta.15405	RHOMBOID-like protein 9, chloroplastic	-3.05998	-3.60742	-0.482899	-1.03033
20.2.3	stress.abiotic.drought/salt	Nta.1088	pollen-specific leucine-rich repeat extensin-like protein 2	-1.18575	-2.33885	-0.187178	-1.34027
20.2.3	stress.abiotic.drought/salt	Nta.8622	cytochrome P450 CYP82D47-like	-2.37342	-3.03725	-0.427399	-1.09122
20.2.4	stress.abiotic.touch/wounding	A_95_P134327	wound-induced protein 1-like	-1.01639	-2.33335	-0.329952	-1.64692
20.2.99	stress.abiotic.unspecified	Nta.22374	formyltetrahydrofolate deformylase 1, mitochondrial-like	-2.40814	-3.07209	-0.537967	-1.20192
21.1	redox.thioredoxin	Nta.16881	RING-H2 finger protein ATL29-like	-2.41369	-3.0769	-0.472101	-1.13531
21.2.1	redox.ascorbate and glutathione.ascorbate	Nta.151	L-ascorbate peroxidase 2, cytosolic	-2.03489	-2.27829	-0.981559	-1.22496
21.6	redox.dismutases and catalases	Nta.257	superoxide dismutase [Fe], chloroplastic	-1.67355	-2.53512	-0.314737	-1.1763
23.2	nucleotide metabolism.degradation	Nta.22518	apyrase-like	-1.57924	-3.79046	0.653491	-1.55773
24	biodegradation of xenobiotics	Nta.7369	probable carboxylesterase 12	-1.05218	-2.05925	-0.0109148	-1.01798
24	biodegradation of xenobiotics	Nta.8220	probable carboxylesterase 120	-1.10875	-1.46996	-0.671076	-1.03229
26.1	misc.misc2	A_95_P146097	formamidase-like	-2.63447	-4.51499	-0.124083	-2.0046
26.2	misc.UDP glucosyl and glucoronyl transferases	Nta.6285	putative UDP-rhamnose:rhamnosyltransferase 1	-3.18487	-3.87713	-0.521018	-1.21328
26.2	misc.UDP glucosyl and glucoronyl transferases	Nta.6562	putative glycosyltransferase 7	-2.98976	-3.30629	-0.740226	-1.05675
26.2	misc.UDP glucosyl and glucoronyl transferases	Nta.13371	pentatricopeptide repeat-containing protein At2g35130-like	-3.05383	-3.64742	-0.429118	-1.02271
26.2	misc.UDP glucosyl and glucoronyl transferases	Nta.13775	probable beta-1,3-galactosyltransferase 2	-2.24288	-2.83457	-0.530928	-1.12261
26.7	misc.oxidases - copper, flavone etc	Nta.6489	2-methylene-furan-3-one reductase	-3.01266	-3.90058	-0.443544	-1.33146
26.7	misc.oxidases - copper, flavone etc	Nta.14995	probable polyamine oxidase 5	-2.63814	-3.34456	-0.718933	-1.42535
26.8	misc.nitrilases, nitrile lyases, berberine bridge enzymes, reticuline oxidases, troponine reductases	Nta.151	L-ascorbate peroxidase 2, cytosolic	-2.03489	-2.27829	-0.981559	-1.22496
26.10	misc.cytochrome P450	Nta.4367	abscisic acid 8'-hydroxylase 4-like	-1.01452	-1.29934	-0.875771	-1.16059
26.10	misc.cytochrome P450	Nta.6331	keratin-associated protein 6-2-like	-1.41825	-2.18303	-0.406445	-1.17122
26.10	misc.cytochrome P450	Nta.8622	cytochrome P450 CYP82D47-like	-2.37342	-3.03725	-0.427399	-1.09122
26.10	misc.cytochrome P450	A_95_P105847	AMME syndrome candidate gene 1 protein	-2.82908	-3.99877	-0.446005	-1.61569
26.11.1	misc.alcohol dehydrogenases.cinnamyl alcohol dehydrogenase	Nta.7382	alcohol dehydrogenase 1	-1.07213	-1.39606	-0.784752	-1.10869
26.11.1	misc.alcohol dehydrogenases.cinnamyl alcohol dehydrogenase	Nta.16961	(-)-isopiperitenol/(-)-carveol dehydrogenase, mitochondrial-like	-2.10068	-2.98332	-0.354248	-1.23689
26.16	misc.myrosinases-lectin-jacalin	Nta.16	CO(2)-response secreted protease-like	-1.35083	-1.73378	-0.77713	-1.16008
26.21	misc.protease inhibitor/seed storage/lipid transfer protein (LTP) family protein	Nta.5186	non-specific lipid-transfer protein 1-like	-2.29799	-3.30683	-0.157444	-1.16628
26.21	misc.protease inhibitor/seed storage/lipid transfer protein (LTP) family protein	Nta.16233	14 kDa proline-rich protein DC2.15-like	-2.82976	-3.78691	-0.206848	-1.164
26.22	misc.short chain dehydrogenase/reductase (SDR)	Nta.16961	(-)-isopiperitenol/(-)-carveol dehydrogenase, mitochondrial-like	-2.10068	-2.98332	-0.354248	-1.23689
27.1.1	RNA.processing.splicing	Nta.3671	delta(7)-sterol-C5(6)-desaturase	-2.43759	-3.37336	-0.324395	-1.26016
27.1.20	RNA.processing.degradation dicer	Nta.1809	organ-specific protein S2-like	-1.61421	-2.47557	-0.702637	-1.56399
27.1.20	RNA.processing.degradation dicer	Nta.5403	organ-specific protein S2-like	-2.1297	-2.36777	-0.983094	-1.22117
27.3.6	RNA.regulation of transcription.basic helix-loop-helix family (bHLH)	Nta.11916	transcription factor bHLH118-like	-1.57662	-1.85755	-0.824985	-1.10591
27.3.10	RNA.regulation of transcription.C2C2(Zn) YABBY family	Nta.22589	axial regulator YABBY 1-like	-2.57507	-2.78263	-0.988801	-1.19637
27.3.11	RNA.regulation of transcription.C2H2 zinc finger family	Nta.9150	zinc finger CCCH domain-containing protein 32-like	-1.18631	-1.89844	-0.553348	-1.26548
27.3.12	RNA.regulation of transcription.C3H zinc finger family	Nta.9150	zinc finger CCCH domain-containing protein 32-like	-1.18631	-1.89844	-0.553348	-1.26548
27.3.12	RNA.regulation of transcription.C3H zinc finger family	Nta.9998	probable histone H2B.1	-1.62534	-1.82596	-0.876666	-1.07728
27.3.15	RNA.regulation of transcription.CCAAT box binding factor family, HAP3	Nta.26944	nuclear transcription factor Y subunit B-3-like	-2.151	-2.94906	-0.548718	-1.34678
27.3.25	RNA.regulation of transcription.MYB domain transcription factor family	Nta.16	CO(2)-response secreted protease-like	-1.35083	-1.73378	-0.77713	-1.16008
27.3.25	RNA.regulation of transcription.MYB domain transcription factor family	Nta.8622	cytochrome P450 CYP82D47-like	-2.37342	-3.03725	-0.427399	-1.09122
27.3.32	RNA.regulation of transcription.WRKY domain transcription factor family	Nta.1407	2-oxoisovalerate dehydrogenase subunit alpha 1, mitochondrial-like	-1.24517	-1.68388	-0.772239	-1.21095
27.3.35	RNA.regulation of transcription.bZIP transcription factor family	Nta.9857	tubulin alpha-3 chain	-1.80283	-2.82297	-0.0626609	-1.0828
27.3.35	RNA.regulation of transcription.bZIP transcription factor family	Nta.22518	apyrase-like	-1.57924	-3.79046	0.653491	-1.55773
27.3.35	RNA.regulation of transcription.bZIP transcription factor family	A_95_P016456	uncharacterized	-1.28519	-1.75778	-0.566819	-1.03941
27.3.44	RNA.regulation of transcription.chromatin remodeling factors	Nta.12539	filament-like plant protein 4	-2.4615	-2.63616	-0.980224	-1.15488
27.3.59	RNA.regulation of transcription.methyl binding domain proteins	Nta.22766	methyl-CpG-binding domain-containing protein 11-like	-1.34539	-1.78322	-0.704249	-1.14208
27.3.67	RNA.regulation of transcription.putative transcription regulator	Nta.9462	photosystem II 10 kDa polypeptide, chloroplastic-like	-1.70383	-2.97304	-0.0140824	-1.28329
27.3.67	RNA.regulation of transcription.putative transcription regulator	Nta.13371	pentatricopeptide repeat-containing protein At2g35130-like	-3.05383	-3.64742	-0.429118	-1.02271
27.3.99	RNA.regulation of transcription.unclassified	Nta.10779	BTB/POZ domain-containing protein At3g22104-like	-2.07064	-2.47464	-0.653364	-1.05736
27.4	RNA.RNA binding	Nta.1088	pollen-specific leucine-rich repeat extensin-like protein 2	-1.18575	-2.33885	-0.187178	-1.34027
27.4	RNA.RNA binding	Nta.3671	delta(7)-sterol-C5(6)-desaturase	-2.43759	-3.37336	-0.324395	-1.26016
27.4	RNA.RNA binding	Nta.6058	glycine-rich cell wall structural protein-like	-1.7964	-2.99672	-0.111345	-1.31166
28.1	DNA.synthesis/chromatin structure	Nta.1088	pollen-specific leucine-rich repeat extensin-like protein 2	-1.18575	-2.33885	-0.187178	-1.34027
28.1	DNA.synthesis/chromatin structure	Nta.8514	uncharacterized	-1.79493	-2.63216	-0.567086	-1.40431
28.1.3	DNA.synthesis/chromatin structure.histone	Nta.9998	probable histone H2B.1	-1.62534	-1.82596	-0.876666	-1.07728
28.2	DNA.repair	A_95_P128562	uncharacterized	-1.56669	-2.57033	-0.0992557	-1.1029
29.2.1.99.99	protein.synthesis.ribosomal protein.unknown.unknown	Nta.12203	uncharacterized	-1.75476	-2.107	-0.814283	-1.16653
29.3.1	protein.targeting.nucleus	Nta.21910	ninja-family protein AFP3-like	-2.19654	-2.73677	-1.29817	-1.8384
29.4.1.56	protein.postranslational modification.kinase.receptor like cytoplasmatic kinase VI	Nta.22349	probable serine/threonine-protein kinase RLCKVII	-1.7009	-3.15685	0.344761	-1.11119
29.4.1.57	protein.postranslational modification.kinase.receptor like cytoplasmatic kinase VII	Nta.9998	probable histone H2B.1	-1.62534	-1.82596	-0.876666	-1.07728
29.4.1.57	protein.postranslational modification.kinase.receptor like cytoplasmatic kinase VII	Nta.22349	probable serine/threonine-protein kinase RLCKVII	-1.7009	-3.15685	0.344761	-1.11119
29.5	protein.degradation	Nta.10036	acylamino-acid-releasing enzyme-like	-2.70446	-3.5567	-0.320049	-1.17229
29.5.1	protein.degradation.subtilases	Nta.16	CO(2)-response secreted protease-like	-1.35083	-1.73378	-0.77713	-1.16008
29.5.5	protein.degradation.serine protease	Nta.12539	filament-like plant protein 4	-2.4615	-2.63616	-0.980224	-1.15488
29.5.5	protein.degradation.serine protease	Nta.15405	RHOMBOID-like protein 9, chloroplastic	-3.05998	-3.60742	-0.482899	-1.03033
29.5.11.4.2	protein.degradation.ubiquitin.E3.RING	Nta.16881	RING-H2 finger protein ATL29-like	-2.41369	-3.0769	-0.472101	-1.13531
29.5.11.4.2	protein.degradation.ubiquitin.E3.RING	A_95_P134327	wound-induced protein 1-like	-1.01639	-2.33335	-0.329952	-1.64692
29.5.15	protein.degradation.inhibitors	Nta.9857	tubulin alpha-3 chain	-1.80283	-2.82297	-0.0626609	-1.0828
29.6	protein.folding	Nta.2793	ruBisCO large subunit-binding protein subunit alpha-like	-1.29354	-3.0328	0.574171	-1.16509
29.7	protein.glycosylation	Nta.13775	probable beta-1,3-galactosyltransferase 2	-2.24288	-2.83457	-0.530928	-1.12261
30.2.3	signalling.receptor kinases.leucine rich repeat III	Nta.16	CO(2)-response secreted protease-like	-1.35083	-1.73378	-0.77713	-1.16008
30.2.3	signalling.receptor kinases.leucine rich repeat III	Nta.10755	transcription factor SCREAM2-like	-2.04405	-3.01382	-0.371516	-1.34128
30.2.6	signalling.receptor kinases.leucine rich repeat VI	Nta.9998	probable histone H2B.1	-1.62534	-1.82596	-0.876666	-1.07728
30.2.11	signalling.receptor kinases.leucine rich repeat XI	Nta.6493	DNA-damage-repair/toleration protein DRT100-like	-2.48293	-3.1637	-0.618791	-1.29956
30.2.99	signalling.receptor kinases.misc	A_95_P134327	wound-induced protein 1-like	-1.01639	-2.33335	-0.329952	-1.64692
30.9	signalling.lipids	Nta.12038	uncharacterized	-1.7358	-2.28878	-0.479842	-1.03282
30.11	signalling.light	Nta.1407	2-oxoisovalerate dehydrogenase subunit alpha 1, mitochondrial-like	-1.24517	-1.68388	-0.772239	-1.21095
30.11	signalling.light	Nta.10779	BTB/POZ domain-containing protein At3g22104-like	-2.07064	-2.47464	-0.653364	-1.05736
30.11	signalling.light	Nta.11688	BTB/POZ domain-containing protein At5g67385-like	-2.55352	-3.41465	-0.417639	-1.27876
30.11	signalling.light	Nta.18458	sulfate transporter 3.1-like	-1.60867	-2.21765	-0.942827	-1.55181
31.1	cell.organisation	Nta.9857	tubulin alpha-3 chain	-1.80283	-2.82297	-0.0626609	-1.0828
31.1	cell.organisation	Nta.11086	MFP1 attachment factor 1-like	-1.10844	-1.39798	-0.863688	-1.15324
31.1	cell.organisation	Nta.12539	filament-like plant protein 4	-2.4615	-2.63616	-0.980224	-1.15488
31.1	cell.organisation	A_95_P128562	uncharacterized	-1.56669	-2.57033	-0.0992557	-1.1029
31.2	cell.division	Nta.11086	MFP1 attachment factor 1-like	-1.10844	-1.39798	-0.863688	-1.15324
31.4	cell.vesicle transport	Nta.11086	MFP1 attachment factor 1-like	-1.10844	-1.39798	-0.863688	-1.15324
31.4	cell.vesicle transport	Nta.18458	sulfate transporter 3.1-like	-1.60867	-2.21765	-0.942827	-1.55181
33.99	development.unspecified	Nta.16	CO(2)-response secreted protease-like	-1.35083	-1.73378	-0.77713	-1.16008
33.99	development.unspecified	Nta.1429	uncharacterized	-1.89372	-2.64251	-0.336583	-1.08537
33.99	development.unspecified	Nta.3671	delta(7)-sterol-C5(6)-desaturase	-2.43759	-3.37336	-0.324395	-1.26016
33.99	development.unspecified	Nta.6507	probable 1-deoxy-D-xylulose-5-phosphate synthase, chloroplastic	-2.00246	-2.21139	-0.800856	-1.00979
33.99	development.unspecified	Nta.11086	MFP1 attachment factor 1-like	-1.10844	-1.39798	-0.863688	-1.15324
33.99	development.unspecified	Nta.13371	pentatricopeptide repeat-containing protein At2g35130-like	-3.05383	-3.64742	-0.429118	-1.02271
33.99	development.unspecified	Nta.17318	WAT1-related protein At2g37460-like	-2.0588	-2.99457	-0.143201	-1.07898
33.99	development.unspecified	Nta.22589	axial regulator YABBY 1-like	-2.57507	-2.78263	-0.988801	-1.19637
34.3	transport.amino acids	A_95_P105847	AMME syndrome candidate gene 1 protein	-2.82908	-3.99877	-0.446005	-1.61569
34.4	transport.nitrate	Nta.11977	protein NRT1/ PTR FAMILY 2.13-like	-1.21127	-1.6043	-0.775808	-1.16883
34.6	transport.sulphate	Nta.18458	sulfate transporter 3.1-like	-1.60867	-2.21765	-0.942827	-1.55181
34.12	transport.metal	Nta.1088	pollen-specific leucine-rich repeat extensin-like protein 2	-1.18575	-2.33885	-0.187178	-1.34027
34.12	transport.metal	Nta.6052	vacuolar cation/proton exchanger 3-like	-2.86977	-4.00605	-0.0955532	-1.23183
34.13	transport.peptides and oligopeptides	Nta.528	protein NRT1/ PTR FAMILY 3.1-like	-1.98589	-2.52162	-0.677843	-1.21357
34.13	transport.peptides and oligopeptides	Nta.6562	putative glycosyltransferase 7	-2.98976	-3.30629	-0.740226	-1.05675
34.13	transport.peptides and oligopeptides	Nta.9857	tubulin alpha-3 chain	-1.80283	-2.82297	-0.0626609	-1.0828
34.13	transport.peptides and oligopeptides	Nta.11977	protein NRT1/ PTR FAMILY 2.13-like	-1.21127	-1.6043	-0.775808	-1.16883
34.13	transport.peptides and oligopeptides	A_95_P016456	uncharacterized	-1.28519	-1.75778	-0.566819	-1.03941
34.15	transport.potassium	Nta.6274	uncharacterized	-2.52533	-3.20611	-0.339462	-1.02024
34.19.1	transport.major intrinsic proteins.PIP	Nta.9673	aquaporin PIP2-1-like	-1.49487	-2.38412	-0.349179	-1.23843
34.19.2	transport.major intrinsic proteins.TIP	Nta.22374	formyltetrahydrofolate deformylase 1, mitochondrial-like	-2.40814	-3.07209	-0.537967	-1.20192
34.21	transport.calcium	Nta.6052	vacuolar cation/proton exchanger 3-like	-2.86977	-4.00605	-0.0955532	-1.23183
34.22	transport.cyclic nucleotide or calcium regulated channels	Nta.19213	cyclic nucleotide-gated ion channel 4-like	-2.3411	-3.04419	-0.713144	-1.41623
35.1	not assigned.no ontology	Nta.6461	dihydrofolate reductase-like	-2.68282	-3.1682	-0.595161	-1.08054
35.1	not assigned.no ontology	Nta.12211	uncharacterized	-1.41115	-1.88756	-0.555259	-1.03167
35.1	not assigned.no ontology	A_95_P162772		-2.08285	-2.62889	-0.598675	-1.14471
35.2	not assigned.unknown	Nta.1017	myb-like protein X	-1.20724	-1.43497	-0.797886	-1.02561
35.2	not assigned.unknown	Nta.2661	uncharacterized	-2.91782	-3.77166	-0.16848	-1.02232
35.2	not assigned.unknown	Nta.2735		-1.09566	-1.38731	-0.92419	-1.21583
35.2	not assigned.unknown	Nta.4830		-1.05484	-1.62881	-0.622091	-1.19606
35.2	not assigned.unknown	Nta.5216	uncharacterized	-1.97801	-2.64638	-0.431922	-1.1003
35.2	not assigned.unknown	Nta.6207	uncharacterized	-2.4912	-3.11209	-0.397129	-1.01803
35.2	not assigned.unknown	Nta.6405	uncharacterized	-2.1479	-2.81832	-0.39953	-1.06995
35.2	not assigned.unknown	Nta.6587	uncharacterized	-1.72187	-1.91066	-0.887468	-1.07626
35.2	not assigned.unknown	Nta.11133	proline-rich protein 4-like	-2.55095	-2.85264	-0.909092	-1.21078
35.2	not assigned.unknown	Nta.11299		-1.59319	-2.38155	-0.582911	-1.37127
35.2	not assigned.unknown	Nta.11674	uncharacterized	-2.65937	-3.06464	-0.800847	-1.20612
35.2	not assigned.unknown	Nta.15137	uncharacterized	-2.3785	-3.27076	-0.112715	-1.00497
35.2	not assigned.unknown	Nta.16751		-1.46794	-2.38115	-0.115713	-1.02892
35.2	not assigned.unknown	Nta.21706	uncharacterized	-1.10137	-1.51847	-0.822906	-1.24
35.2	not assigned.unknown	Nta.23120	uncharacterized	-2.03571	-2.27058	-0.792847	-1.02771
35.2	not assigned.unknown	Nta.23153	uncharacterized	-1.12362	-3.06394	0.165049	-1.77527
35.2	not assigned.unknown	A_95_P104882		-1.6341	-2.08417	-0.573136	-1.0232
35.2	not assigned.unknown	A_95_P090208	uncharacterized	-1.4445	-1.98723	-0.4819	-1.02463
35.2	not assigned.unknown	A_95_P110492		-3.3946	-4.20964	-0.945962	-1.761
35.2	not assigned.unknown	A_95_P112907		-2.81469	-3.42662	-0.647474	-1.2594

## Sheet: Cluster 6
Bin Code	Bin Name	Unigene	RefSeq best hit description	Xcv vs Mock in WT	Xcv vs Mock in pfld4-2	pfld4-2 vs WT in Mock	pfld4-2 vs WT in Xcv
16.2	secondary metabolism.phenylpropanoids	Nta.2752	(RS)-norcoclaurine 6-O-methyltransferase-like	-1.87627	-1.36922	0.597715	1.10476
16.4.1	secondary metabolism.N misc.alkaloid-like	Nta.12296	STRICTOSIDINE SYNTHASE-LIKE 3-like	-1.53812	-1.052	0.557478	1.04359
18	Co-factor and vitamine metabolism	Nta.2752	(RS)-norcoclaurine 6-O-methyltransferase-like	-1.87627	-1.36922	0.597715	1.10476
21.2.2	redox.ascorbate and glutathione.glutathione	Nta.2752	(RS)-norcoclaurine 6-O-methyltransferase-like	-1.87627	-1.36922	0.597715	1.10476
26.6	misc.O-methyl transferases	Nta.2752	(RS)-norcoclaurine 6-O-methyltransferase-like	-1.87627	-1.36922	0.597715	1.10476
27.1.19	RNA.processing.ribonucleases	Nta.3314	endoribonuclease Dicer homolog 2-like	-1.52365	-1.15387	0.917192	1.28698
27.1.20	RNA.processing.degradation dicer	Nta.3314	endoribonuclease Dicer homolog 2-like	-1.52365	-1.15387	0.917192	1.28698
27.3.48	RNA.regulation of transcription.FHA transcription factor	A_95_P091828	myosin-11-like	-1.35832	-1.23254	0.908646	1.03442
27.5.1.1	RNA.silencing.sRNA formation.DCL	Nta.3314	endoribonuclease Dicer homolog 2-like	-1.52365	-1.15387	0.917192	1.28698
29.4	protein.postranslational modification	Nta.2752	(RS)-norcoclaurine 6-O-methyltransferase-like	-1.87627	-1.36922	0.597715	1.10476
34.99	transport.misc	Nta.2752	(RS)-norcoclaurine 6-O-methyltransferase-like	-1.87627	-1.36922	0.597715	1.10476
35.2	not assigned.unknown	A_95_P129697		-1.60613	-1.1057	0.75863	1.25906
