# Supplementary material for: Chloroplast Redox Status Modulates Genome-Wide Plant Responses during the Non-host Interaction of Tobacco with the Hemibiotrophic Bacterium Xanthomonas campestris pv. vesicatoria
Source: Front Plant Sci. 2017 Jul 4;8:1158. doi: 10.3389/fpls.2017.01158 (PMC5495832; doi:10.3389/fpls.2017.01158)
Supplement: TABLE S6 — List of tobacco genes belonging to clusters formed by Xcv-responsive genes, which were already primed by Fld in the absence of Xcv inoculation (Figure 6). Unigene ID and description, mapman pathway annotation, and FC (in log2 scale) for each of the four line/treatment comparisons are shown. The color code indicates statistical significance in induction (red; log2FC > 1 and FDR < 0.05) or repression (green; log2FC < -1 and FDR < 0.05). Genes belonging to various pathways are indicated repetitively. [file Table_6.XLS]

## Sheet: Cluster7
Bin Code	Bin Name	Unigene	RefSeq best hit description	Xcv vs Mock in WT	Xcv vs Mock in pfld4-2	pfld4-2 vs WT in Mock	pfld4-2 vs WT in Xcv
1	PS	Nta.2154	cyclin-B1-2-like	2.03919	0.14849	2.55421	0.663518
1.1.1.2	PS.lightreaction.photosystem II.PSII polypeptide subunits	Nta.3323	uncharacterized	2.72159	0.887191	2.21621	0.381811
2.2.1.4	major CHO metabolism.degradation.sucrose.hexokinase	Nta.2458	uncharacterized	1.58476	-0.0136097	2.12413	0.52576
3.8.1	minor CHO metabolism.galactose.galactokinases	Nta.1729	mitochondrial import inner membrane translocase subunit tim16-like	2.17138	0.596374	1.9887	0.413691
4.1.16	glycolysis.cytosolic branch.phosphoenolpyruvate carboxykinase (PEPCK)	Nta.6793	phosphoenolpyruvate carboxylase kinase 1-like	2.34719	0.399846	1.59371	-0.353641
4.1.16	glycolysis.cytosolic branch.phosphoenolpyruvate carboxykinase (PEPCK)	Nta.16940	phosphoenolpyruvate carboxylase kinase 1-like	2.3712	0.265077	1.94759	-0.158533
4.3.15	glycolysis.unclear/dually targeted.phospho-enol-pyruvate carboxylase (PEPC)	Nta.6793	phosphoenolpyruvate carboxylase kinase 1-like	2.34719	0.399846	1.59371	-0.353641
4.3.15	glycolysis.unclear/dually targeted.phospho-enol-pyruvate carboxylase (PEPC)	Nta.16940	phosphoenolpyruvate carboxylase kinase 1-like	2.3712	0.265077	1.94759	-0.158533
5.10	fermentation.aldehyde dehydrogenase	Nta.892	betaine aldehyde dehydrogenase, chloroplastic-like	1.14778	0.0418646	1.09338	-0.0125363
8.1.1.1	TCA / organic transformation.TCA.pyruvate DH.E1	Nta.11574	mitochondrial Rho GTPase 1-like	1.51764	0.224639	1.02348	-0.26952
9.1.1	mitochondrial electron transport / ATP synthesis.NADH-DH (type I).complex I	Nta.7013	prohibitin-3, mitochondrial-like	1.22891	0.129206	1.10828	0.00856923
9.1.1	mitochondrial electron transport / ATP synthesis.NADH-DH (type I).complex I	Nta.10988	prohibitin-3, mitochondrial-like	3.45105	0.141664	4.07302	0.763635
9.1.1	mitochondrial electron transport / ATP synthesis.NADH-DH (type I).complex I	Nta.17635	prohibitin-1, mitochondrial-like	2.53435	0.70487	2.63428	0.804801
9.1.1	mitochondrial electron transport / ATP synthesis.NADH-DH (type I).complex I	Nta.23109	prohibitin-3, mitochondrial-like	1.92883	0.749147	1.61134	0.431655
9.2.1	mitochondrial electron transport / ATP synthesis.NADH-DH (type II).internal matrix	Nta.5160	external alternative NAD(P)H-ubiquinone oxidoreductase B2, mitochondrial-like	3.51731	0.380545	2.71816	-0.41861
9.2.1	mitochondrial electron transport / ATP synthesis.NADH-DH (type II).internal matrix	Nta.15889	external alternative NAD(P)H-ubiquinone oxidoreductase B2, mitochondrial-like	3.68362	0.998172	2.19237	-0.493073
9.2.2	mitochondrial electron transport / ATP synthesis.NADH-DH (type II).external	Nta.5160	external alternative NAD(P)H-ubiquinone oxidoreductase B2, mitochondrial-like	3.51731	0.380545	2.71816	-0.41861
9.2.2	mitochondrial electron transport / ATP synthesis.NADH-DH (type II).external	Nta.15889	external alternative NAD(P)H-ubiquinone oxidoreductase B2, mitochondrial-like	3.68362	0.998172	2.19237	-0.493073
9.9	mitochondrial electron transport / ATP synthesis.F1-ATPase	Nta.2887	uncharacterized protein At2g27730, mitochondrial-like	1.00144	-0.110251	1.87593	0.764235
10.1.5	cell wall.precursor synthesis.UXS	Nta.2472	26S proteasome non-ATPase regulatory subunit 2 homolog A-like	1.3867	0.332748	1.42912	0.375168
10.1.5	cell wall.precursor synthesis.UXS	Nta.6389	proteasome subunit alpha type-3-like	1.41713	0.308897	1.65183	0.543596
10.1.5	cell wall.precursor synthesis.UXS	Nta.6664	aspartate aminotransferase, cytoplasmic-like	1.44062	0.371595	1.27607	0.207053
10.1.5	cell wall.precursor synthesis.UXS	Nta.9592	proteasome subunit alpha type-3-like	1.48175	-0.155527	1.90121	0.263928
10.5.1	cell wall.cell wall proteins.AGPs	Nta.8983	uncharacterized	1.07764	0.584003	1.0129	0.519265
10.6.1	cell wall.degradation.cellulases and beta-1,4-glucanases	Nta.916	protein NBR1 homolog	1.07497	-0.151478	1.66106	0.434612
10.6.2	cell wall.degradation.mannan-xylose-arabinose-fucose	A_95_P092768	protein DETOXIFICATION 12-like	1.88068	0.999215	1.33702	0.455554
10.8.1	cell wall.pectinesterases.PME	Nta.15566	methionine aminopeptidase 1A	1.41215	0.58321	1.00827	0.179333
11.1.9	lipid metabolism.FA synthesis and FA elongation.long chain fatty acid CoA ligase	Nta.7300	proteasome subunit beta type-5-like	1.78166	0.656575	1.60747	0.482394
11.9.3	lipid metabolism.lipid degradation.lysophospholipases	Nta.20071	phospholipase A-2-activating protein-like	1.18791	0.201652	1.37075	0.384494
11.9.4.13	lipid metabolism.lipid degradation.beta-oxidation.acyl CoA reductase	C1487_at	alcohol-forming fatty acyl-CoA reductase-like	1.82612	0.597219	1.39265	0.16375
13.1.1.2.1	amino acid metabolism.synthesis.central amino acid metabolism.aspartate.aspartate aminotransferase	Nta.6664	aspartate aminotransferase, cytoplasmic-like	1.44062	0.371595	1.27607	0.207053
13.1.4.1	amino acid metabolism.synthesis.branched chain group.common	Nta.2556	60S ribosomal protein L37a-like	1.68144	0.540278	1.2745	0.133337
13.1.6.1.7	amino acid metabolism.synthesis.aromatic aa.chorismate.chorismate synthase	Nta.1723	proteasome subunit beta type-6-like	2.14031	0.65463	2.42766	0.941971
13.1.6.1.7	amino acid metabolism.synthesis.aromatic aa.chorismate.chorismate synthase	Nta.8302	proteasome subunit beta type-6	1.9832	0.73519	1.724	0.475996
16.2	secondary metabolism.phenylpropanoids	Nta.23264	glycine-rich RNA-binding protein 3, mitochondrial-like	1.81388	0.383865	1.50674	0.076728
16.4.2.1	secondary metabolism.N misc.betaine.betaine-aldehyde dehydrogenase	Nta.892	betaine aldehyde dehydrogenase, chloroplastic-like	1.14778	0.0418646	1.09338	-0.0125363
16.8.4	secondary metabolism.flavonoids.flavonols	Nta.5695	proteasome subunit alpha type-4	1.44036	0.650986	1.34319	0.553818
16.8.4	secondary metabolism.flavonoids.flavonols	Nta.11504	proteasome subunit alpha type-4-like	2.82972	0.3848	2.96099	0.516074
17.2.2	hormone metabolism.auxin.signal transduction	Nta.854	uncharacterized protein At2g39795, mitochondrial-like	1.79581	0.647139	1.06228	-0.0863932
17.3.1.1.1	hormone metabolism.brassinosteroid.synthesis-degradation.BRs.DET2	A_95_P151177	putative rRNA methyltransferase	1.38125	-0.493253	1.22416	-0.650341
17.5.1	hormone metabolism.ethylene.synthesis-degradation	Nta.5695	proteasome subunit alpha type-4	1.44036	0.650986	1.34319	0.553818
17.5.1	hormone metabolism.ethylene.synthesis-degradation	Nta.11504	proteasome subunit alpha type-4-like	2.82972	0.3848	2.96099	0.516074
17.6.3	hormone metabolism.gibberelin.induced-regulated-responsive-activated	Nta.2888	proteasome subunit beta type-1	1.54876	0.281899	1.62261	0.355741
17.6.3	hormone metabolism.gibberelin.induced-regulated-responsive-activated	Nta.3042	proteasome subunit beta type-1-like	1.55293	0.296972	1.70964	0.453688
17.6.3	hormone metabolism.gibberelin.induced-regulated-responsive-activated	Nta.4294	proteasome subunit beta type-1-like	1.65588	-0.308767	2.191	0.226349
17.8.1	hormone metabolism.salicylic acid.synthesis-degradation	Nta.5790	proteasome subunit alpha type-7	1.41306	-0.0951978	2.17286	0.664603
17.8.1	hormone metabolism.salicylic acid.synthesis-degradation	Nta.7353	proteasome subunit alpha type-7-like	1.90389	0.748688	2.01457	0.859368
18.7	Co-factor and vitamine metabolism.iron-sulphur clusters	Nta.12573	iron-sulfur assembly protein IscA-like 2, mitochondrial	1.23725	0.420053	1.2131	0.3959
19.3	tetrapyrrole synthesis.GSA	Nta.2888	proteasome subunit beta type-1	1.54876	0.281899	1.62261	0.355741
19.3	tetrapyrrole synthesis.GSA	Nta.3042	proteasome subunit beta type-1-like	1.55293	0.296972	1.70964	0.453688
19.3	tetrapyrrole synthesis.GSA	Nta.4294	proteasome subunit beta type-1-like	1.65588	-0.308767	2.191	0.226349
19.4	tetrapyrrole synthesis.ALA dehydratase	Nta.1481	proteasome subunit beta type-4-like	1.95031	-0.0297949	2.38118	0.401079
19.4	tetrapyrrole synthesis.ALA dehydratase	Nta.7055	proteasome subunit beta type-4-like	1.29368	0.217329	1.7734	0.697054
20.1.3	stress.biotic.signalling	Nta.892	betaine aldehyde dehydrogenase, chloroplastic-like	1.14778	0.0418646	1.09338	-0.0125363
20.1.6	stress.biotic.heat shock proteins	Nta.2472	26S proteasome non-ATPase regulatory subunit 2 homolog A-like	1.3867	0.332748	1.42912	0.375168
20.1.7.6	stress.biotic.PR-proteins.PR6 (proteinase inhibitors)	Nta.7375	bax inhibitor 1-like	2.19937	0.90182	1.41028	0.112726
20.1.7.12	stress.biotic.PR-proteins.PR12 (plant defensins)	Nta.5345	defensin J1-2	1.7015	-0.57314	1.34442	-0.930216
20.1.99	stress.biotic.misc	Nta.9380	PREDICTED: Solanum pennellii S-adenosylmethionine decarboxylase proenzyme	1.419	0.297251	1.10598	-0.0157732
20.2.1	stress.abiotic.heat	Nta.1723	proteasome subunit beta type-6-like	2.14031	0.65463	2.42766	0.941971
20.2.1	stress.abiotic.heat	Nta.3167	heat shock 70 kDa protein, mitochondrial	2.15225	0.611444	1.40498	-0.135821
20.2.1	stress.abiotic.heat	Nta.3470	mitochondrial import inner membrane translocase subunit TIM14-3-like	3.53771	0.52721	3.65541	0.644915
20.2.1	stress.abiotic.heat	Nta.4656	heat shock 70 kDa protein, mitochondrial-like	1.87673	-0.201034	1.79052	-0.287247
20.2.1	stress.abiotic.heat	Nta.5160	external alternative NAD(P)H-ubiquinone oxidoreductase B2, mitochondrial-like	3.51731	0.380545	2.71816	-0.41861
20.2.1	stress.abiotic.heat	Nta.5233	chaperonin CPN60-2, mitochondrial	1.79149	0.790564	1.2386	0.237678
20.2.1	stress.abiotic.heat	Nta.8295	26S protease regulatory subunit 6A homolog	1.96804	0.626344	1.91171	0.570018
20.2.1	stress.abiotic.heat	Nta.8302	proteasome subunit beta type-6	1.9832	0.73519	1.724	0.475996
20.2.1	stress.abiotic.heat	Nta.15407	uncharacterized	1.53477	0.270473	1.30197	0.0376767
20.2.1	stress.abiotic.heat	Nta.15889	external alternative NAD(P)H-ubiquinone oxidoreductase B2, mitochondrial-like	3.68362	0.998172	2.19237	-0.493073
20.2.1	stress.abiotic.heat	Nta.20348	chaperone protein dnaJ GFA2, mitochondrial-like	1.03149	0.554145	1.40074	0.923391
22.1.2	polyamine metabolism.synthesis.SAM decarboxylase	Nta.9380	S-adenosylmethionine decarboxylase proenzyme	1.419	0.297251	1.10598	-0.0157732
23.1.2.31	nucleotide metabolism.synthesis.purine.GMP synthetase	Nta.466	GMP synthase [glutamine-hydrolyzing]-like	1.11113	-0.278555	1.423	0.0333213
23.2	nucleotide metabolism.degradation	Nta.23049	deoxycytidylate deaminase	1.77394	0.246356	1.07191	-0.455675
23.2	nucleotide metabolism.degradation	Nta.23316	uncharacterized	2.31833	-0.071916	3.0013	0.611049
26.3	misc.gluco-, galacto- and mannosidases	Nta.26958	adrenodoxin-like protein 2, mitochondrial	1.39694	0.568282	1.22832	0.399662
26.9	misc.glutathione S transferases	A_95_P220387	uncharacterized	1.6654	0.967865	1.54375	0.846214
26.10	misc.cytochrome P450	Nta.2888	proteasome subunit beta type-1	1.54876	0.281899	1.62261	0.355741
26.10	misc.cytochrome P450	Nta.3042	proteasome subunit beta type-1-like	1.55293	0.296972	1.70964	0.453688
26.10	misc.cytochrome P450	Nta.4294	proteasome subunit beta type-1-like	1.65588	-0.308767	2.191	0.226349
26.10	misc.cytochrome P450	Nta.11574	mitochondrial Rho GTPase 1-like	1.51764	0.224639	1.02348	-0.26952
26.13	misc.acid and other phosphatases	Nta.8874	multiple inositol polyphosphate phosphatase 1-like	1.41186	0.549152	1.31414	0.45143
26.16	misc.myrosinases-lectin-jacalin	A_95_P092768	protein DETOXIFICATION 12-like	1.88068	0.999215	1.33702	0.455554
26.18	misc.invertase/pectin methylesterase inhibitor family protein	Nta.15566	methionine aminopeptidase 1A	1.41215	0.58321	1.00827	0.179333
26.27	misc.calcineurin-like phosphoesterase family protein	Nta.2472	26S proteasome non-ATPase regulatory subunit 2 homolog A-like	1.3867	0.332748	1.42912	0.375168
26.30	misc.other Ferredoxins and Rieske domain	Nta.26958	adrenodoxin-like protein 2, mitochondrial	1.39694	0.568282	1.22832	0.399662
27.1	RNA.processing	Nta.2499	U3 snoRNP-associated protein-like YAOH	1.6427	0.840701	1.01489	0.212892
27.1	RNA.processing	Nta.18528	protein DETOXIFICATION 16-like	1.8713	0.80282	1.38174	0.313254
27.1.20	RNA.processing.degradation dicer	Nta.27545	LETM1 and EF-hand domain-containing protein 1, mitochondrial-like	2.50965	0.726742	1.22786	-0.555057
27.2	RNA.transcription	Nta.4153	DNA-directed RNA polymerase 1B, mitochondrial	1.29788	0.0757812	1.55134	0.329246
27.2	RNA.transcription	Nta.11726	DNA-directed RNA polymerases II, IV and V subunit 8B-like	1.0056	0.219821	1.26122	0.475444
27.3.1	RNA.regulation of transcription.ABI3/VP1-related B3-domain-containing transcription factor family	Nta.6389	proteasome subunit alpha type-3-like	1.41713	0.308897	1.65183	0.543596
27.3.1	RNA.regulation of transcription.ABI3/VP1-related B3-domain-containing transcription factor family	Nta.9165	kinesin light chain 4	1.04223	-0.665931	1.19359	-0.514567
27.3.1	RNA.regulation of transcription.ABI3/VP1-related B3-domain-containing transcription factor family	Nta.9592	proteasome subunit alpha type-3-like	1.48175	-0.155527	1.90121	0.263928
27.3.11	RNA.regulation of transcription.C2H2 zinc finger family	Nta.8256	zinc finger AN1 domain-containing stress-associated protein 12	2.34045	0.593833	2.28595	0.539331
27.3.20	RNA.regulation of transcription.G2-like transcription factor family (GARP)	Nta.2513	transcription factor LUX-like	1.95564	0.525363	1.34854	-0.0817324
27.3.20	RNA.regulation of transcription.G2-like transcription factor family (GARP)	Nta.17565	transcription factor LUX-like	1.74625	0.411698	1.24048	-0.0940736
27.3.23	RNA.regulation of transcription.heat-shock transcription factor family (HSF)	Nta.5160	external alternative NAD(P)H-ubiquinone oxidoreductase B2, mitochondrial-like	3.51731	0.380545	2.71816	-0.41861
27.3.23	RNA.regulation of transcription.heat-shock transcription factor family (HSF)	Nta.15889	external alternative NAD(P)H-ubiquinone oxidoreductase B2, mitochondrial-like	3.68362	0.998172	2.19237	-0.493073
27.3.30	RNA.regulation of transcription.triple-helix transcription factor family (Trihelix)	Nta.2154	cyclin-B1-2-like	2.03919	0.14849	2.55421	0.663518
27.3.37	RNA.regulation of transcription.lateral organ boundaries gene family (AS2)	Nta.2197	LOB domain-containing protein 37-like	2.01086	0.708369	1.22143	-0.0810583
27.3.39	RNA.regulation of transcription.AtSR transcription factor family	Nta.854	uncharacterized protein At2g39795, mitochondrial-like	1.79581	0.647139	1.06228	-0.0863932
27.3.39	RNA.regulation of transcription.AtSR transcription factor family	Nta.2771	probable proteasome inhibitor	2.01825	0.530733	1.92294	0.435426
27.3.39	RNA.regulation of transcription.AtSR transcription factor family	Nta.12573	iron-sulfur assembly protein IscA-like 2, mitochondrial	1.23725	0.420053	1.2131	0.3959
27.3.39	RNA.regulation of transcription.AtSR transcription factor family	Nta.18158	uncharacterized	1.42179	0.264803	1.12202	-0.0349631
27.3.39	RNA.regulation of transcription.AtSR transcription factor family	Nta.20348	chaperone protein dnaJ GFA2, mitochondrial-like	1.03149	0.554145	1.40074	0.923391
27.3.44	RNA.regulation of transcription.chromatin remodeling factors	Nta.709	hypersensitive-induced response protein 4	1.57589	0.694327	1.13035	0.248789
27.3.44	RNA.regulation of transcription.chromatin remodeling factors	Nta.916	protein NBR1 homolog	1.07497	-0.151478	1.66106	0.434612
27.3.50	RNA.regulation of transcription.general transcription	Nta.13680	pollen-specific protein SF3-like	1.37513	0.973898	1.07002	0.668794
27.3.55	RNA.regulation of transcription.HDA	Nta.6855	histone deacetylase HDT1-like	2.24646	0.911097	1.1517	-0.183658
27.3.67	RNA.regulation of transcription.putative transcription regulator	Nta.1723	proteasome subunit beta type-6-like	2.14031	0.65463	2.42766	0.941971
27.3.67	RNA.regulation of transcription.putative transcription regulator	Nta.6956	probable nucleolar protein 5-2	1.60448	0.409119	1.05993	-0.135427
27.3.67	RNA.regulation of transcription.putative transcription regulator	Nta.8302	proteasome subunit beta type-6	1.9832	0.73519	1.724	0.475996
27.3.67	RNA.regulation of transcription.putative transcription regulator	Nta.10004	H/ACA ribonucleoprotein complex non-core subunit NAF1-like	1.30439	-0.253228	1.46086	-0.0967505
27.3.67	RNA.regulation of transcription.putative transcription regulator	A_95_P151177	putative rRNA methyltransferase	1.38125	-0.493253	1.22416	-0.650341
27.3.99	RNA.regulation of transcription.unclassified	Nta.5153	threonine--tRNA ligase, mitochondrial	1.39023	0.380707	1.69587	0.686344
27.3.99	RNA.regulation of transcription.unclassified	Nta.12251	single-stranded DNA-binding protein, mitochondrial-like	1.46139	0.293664	1.4101	0.242371
27.3.99	RNA.regulation of transcription.unclassified	Nta.13703	polyadenylate-binding protein RBP47B'-like	1.41129	0.465174	1.02477	0.0786556
27.3.99	RNA.regulation of transcription.unclassified	Nta.19919	uncharacterized	1.77466	0.44804	2.08317	0.756555
27.4	RNA.RNA binding	Nta.778	proteasome subunit alpha type-6	1.46702	0.548755	1.28676	0.368494
27.4	RNA.RNA binding	Nta.23264	glycine-rich RNA-binding protein 3, mitochondrial-like	1.81388	0.383865	1.50674	0.076728
27.4	RNA.RNA binding	Nta.27247	heterogeneous nuclear ribonucleoprotein 1-like	1.15137	0.864882	1.05345	0.766957
27.5.2.1	RNA.silencing.RISC formation.RNA helicase	Nta.9165	kinesin light chain 4	1.04223	-0.665931	1.19359	-0.514567
28.1	DNA.synthesis/chromatin structure	Nta.2154	cyclin-B1-2-like	2.03919	0.14849	2.55421	0.663518
29.1.3	protein.aa activation.threonine-tRNA ligase	Nta.5153	threonine--tRNA ligase, mitochondrial	1.39023	0.380707	1.69587	0.686344
29.2.1.2.1.8	protein.synthesis.ribosomal protein.eukaryotic.40S subunit.S8	Nta.6907	40S ribosomal protein S8-like	1.30828	0.643995	1.12383	0.459543
29.2.1.2.1.26	protein.synthesis.ribosomal protein.eukaryotic.40S subunit.S26	Nta.2057	40S ribosomal protein S26-3-like	1.43361	0.609141	1.17494	0.350473
29.2.1.2.2.13	protein.synthesis.ribosomal protein.eukaryotic.60S subunit.L13	Nta.5827	60S ribosomal protein L13-2	1.7591	0.922757	1.20485	0.368505
29.2.1.2.2.17	protein.synthesis.ribosomal protein.eukaryotic.60S subunit.L17	Nta.5232	60S ribosomal protein L17-2-like	1.5305	0.68384	1.08961	0.242955
29.2.1.2.2.518	protein.synthesis.ribosomal protein.eukaryotic.60S subunit.L18A	Nta.1397	60S ribosomal protein L18a	1.37158	0.386843	1.22148	0.236748
29.2.1.2.2.523	protein.synthesis.ribosomal protein.eukaryotic.60S subunit.L23A	Nta.274	60S ribosomal protein L23a-like	1.78548	0.709254	1.2308	0.15457
29.2.1.2.2.537	protein.synthesis.ribosomal protein.eukaryotic.60S subunit.L37A	Nta.2556	60S ribosomal protein L37a-like	1.68144	0.540278	1.2745	0.133337
29.2.2	protein.synthesis.ribosome biogenesis	Nta.274	60S ribosomal protein L23a-like	1.78548	0.709254	1.2308	0.15457
29.2.2	protein.synthesis.ribosome biogenesis	Nta.1397	60S ribosomal protein L18a	1.37158	0.386843	1.22148	0.236748
29.2.2	protein.synthesis.ribosome biogenesis	Nta.1729	mitochondrial import inner membrane translocase subunit tim16-like	2.17138	0.596374	1.9887	0.413691
29.2.2	protein.synthesis.ribosome biogenesis	Nta.2057	40S ribosomal protein S26-3-like	1.43361	0.609141	1.17494	0.350473
29.2.2	protein.synthesis.ribosome biogenesis	Nta.2556	60S ribosomal protein L37a-like	1.68144	0.540278	1.2745	0.133337
29.2.2	protein.synthesis.ribosome biogenesis	Nta.5232	60S ribosomal protein L17-2-like	1.5305	0.68384	1.08961	0.242955
29.2.2	protein.synthesis.ribosome biogenesis	Nta.5827	60S ribosomal protein L13-2	1.7591	0.922757	1.20485	0.368505
29.2.2	protein.synthesis.ribosome biogenesis	Nta.6907	40S ribosomal protein S8-like	1.30828	0.643995	1.12383	0.459543
29.2.2	protein.synthesis.ribosome biogenesis	Nta.11438	pre-rRNA-processing protein las1	1.79541	0.194029	1.48891	-0.112476
29.2.2	protein.synthesis.ribosome biogenesis	Nta.27545	LETM1 and EF-hand domain-containing protein 1, mitochondrial-like	2.50965	0.726742	1.22786	-0.555057
29.2.2	protein.synthesis.ribosome biogenesis	A_95_P080420	uncharacterized	1.72465	0.126237	1.28563	-0.312783
29.2.3	protein.synthesis.initiation	Nta.3431	translation initiation factor eIF-2B subunit beta-like	1.22257	0.502036	1.29323	0.572695
29.2.3	protein.synthesis.initiation	Nta.15989	tRNA (adenine(58)-N(1))-methyltransferase non-catalytic subunit trm6-like	1.4155	0.201404	1.52091	0.306813
29.2.3	protein.synthesis.initiation	Nta.18273	eukaryotic translation initiation factor 2 subunit 3, X-linked-like	1.5154	-0.609667	1.9374	-0.187669
29.2.4	protein.synthesis.elongation	Nta.12573	iron-sulfur assembly protein IscA-like 2, mitochondrial	1.23725	0.420053	1.2131	0.3959
29.3	protein.targeting	Nta.19479	39S ribosomal protein L45, mitochondrial-like	1.2786	-0.231308	1.41897	-0.090936
29.3.2	protein.targeting.mitochondria	Nta.2062	mitochondrial import receptor subunit TOM40-1-like	1.19295	0.160383	1.30855	0.275983
29.4	protein.postranslational modification	Nta.3470	mitochondrial import inner membrane translocase subunit TIM14-3-like	3.53771	0.52721	3.65541	0.644915
29.4	protein.postranslational modification	Nta.5233	chaperonin CPN60-2, mitochondrial	1.79149	0.790564	1.2386	0.237678
29.4	protein.postranslational modification	Nta.5790	proteasome subunit alpha type-7	1.41306	-0.0951978	2.17286	0.664603
29.4	protein.postranslational modification	Nta.6793	phosphoenolpyruvate carboxylase kinase 1-like	2.34719	0.399846	1.59371	-0.353641
29.4	protein.postranslational modification	Nta.7353	proteasome subunit alpha type-7-like	1.90389	0.748688	2.01457	0.859368
29.4	protein.postranslational modification	Nta.11902	serine/threonine-protein kinase SRK2I-like	1.46169	0.614375	1.17335	0.326029
29.4	protein.postranslational modification	Nta.15927	mitochondrial carrier protein MTM1-like	2.80202	0.991357	2.29915	0.488484
29.4	protein.postranslational modification	Nta.16940	phosphoenolpyruvate carboxylase kinase 1-like	2.3712	0.265077	1.94759	-0.158533
29.5.7	protein.degradation.metalloprotease	Nta.15566	methionine aminopeptidase 1A	1.41215	0.58321	1.00827	0.179333
29.5.9	protein.degradation.AAA type	Nta.5113	cell division cycle protein 48 homolog	3.69352	0.863882	3.15793	0.328291
29.5.9	protein.degradation.AAA type	Nta.17912	cell division cycle protein 48 homolog	3.07327	0.308748	3.3368	0.572278
29.5.9	protein.degradation.AAA type	Nta.18304	ATPase family AAA domain-containing protein 3-like	2.53642	0.369018	1.68995	-0.477452
29.5.11	protein.degradation.ubiquitin	Nta.916	protein NBR1 homolog	1.07497	-0.151478	1.66106	0.434612
29.5.11.1	protein.degradation.ubiquitin.ubiquitin	Nta.8322	kinesin light chain 4	1.4714	0.496804	1.03854	0.0639419
29.5.11.3	protein.degradation.ubiquitin.E2	Nta.854	uncharacterized protein At2g39795, mitochondrial-like	1.79581	0.647139	1.06228	-0.0863932
29.5.11.4.2	protein.degradation.ubiquitin.E3.RING	Nta.3323	uncharacterized	2.72159	0.887191	2.21621	0.381811
29.5.11.4.2	protein.degradation.ubiquitin.E3.RING	Nta.9165	kinesin light chain 4	1.04223	-0.665931	1.19359	-0.514567
29.5.11.4.3.2	protein.degradation.ubiquitin.E3.SCF.FBOX	Nta.11574	mitochondrial Rho GTPase 1-like	1.51764	0.224639	1.02348	-0.26952
29.5.11.4.3.2	protein.degradation.ubiquitin.E3.SCF.FBOX	Nta.11777	uncharacterized	1.97193	0.923824	1.668	0.619892
29.5.11.20	protein.degradation.ubiquitin.proteasom	Nta.438	26S protease regulatory subunit 7 homolog A-like	1.68343	0.318915	1.83097	0.466453
29.5.11.20	protein.degradation.ubiquitin.proteasom	Nta.778	proteasome subunit alpha type-6	1.46702	0.548755	1.28676	0.368494
29.5.11.20	protein.degradation.ubiquitin.proteasom	Nta.1044	proteasome subunit alpha type-2-A	2.43446	0.684867	2.52514	0.775544
29.5.11.20	protein.degradation.ubiquitin.proteasom	Nta.1081	proteasome subunit alpha type-1-A-like	2.02303	0.385332	2.38018	0.742486
29.5.11.20	protein.degradation.ubiquitin.proteasom	Nta.1481	proteasome subunit beta type-4-like	1.95031	-0.0297949	2.38118	0.401079
29.5.11.20	protein.degradation.ubiquitin.proteasom	Nta.1676	26S proteasome non-ATPase regulatory subunit 9	1.50684	0.373684	1.89085	0.757696
29.5.11.20	protein.degradation.ubiquitin.proteasom	Nta.1723	proteasome subunit beta type-6-like	2.14031	0.65463	2.42766	0.941971
29.5.11.20	protein.degradation.ubiquitin.proteasom	Nta.2154	cyclin-B1-2-like	2.03919	0.14849	2.55421	0.663518
29.5.11.20	protein.degradation.ubiquitin.proteasom	Nta.2187	26S proteasome non-ATPase regulatory subunit 11 homolog	1.68027	0.424221	1.47118	0.215133
29.5.11.20	protein.degradation.ubiquitin.proteasom	Nta.2472	26S proteasome non-ATPase regulatory subunit 2 homolog A-like	1.3867	0.332748	1.42912	0.375168
29.5.11.20	protein.degradation.ubiquitin.proteasom	Nta.2771	probable proteasome inhibitor	2.01825	0.530733	1.92294	0.435426
29.5.11.20	protein.degradation.ubiquitin.proteasom	Nta.2799	proteasome subunit alpha type-5-like	2.01598	0.511809	2.10877	0.604604
29.5.11.20	protein.degradation.ubiquitin.proteasom	Nta.2888	proteasome subunit beta type-1	1.54876	0.281899	1.62261	0.355741
29.5.11.20	protein.degradation.ubiquitin.proteasom	Nta.3042	proteasome subunit beta type-1-like	1.55293	0.296972	1.70964	0.453688
29.5.11.20	protein.degradation.ubiquitin.proteasom	Nta.4294	proteasome subunit beta type-1-like	1.65588	-0.308767	2.191	0.226349
29.5.11.20	protein.degradation.ubiquitin.proteasom	Nta.5113	cell division cycle protein 48 homolog	3.69352	0.863882	3.15793	0.328291
29.5.11.20	protein.degradation.ubiquitin.proteasom	Nta.5542	26S protease regulatory subunit 6B homolog	1.62506	0.708241	1.32414	0.407324
29.5.11.20	protein.degradation.ubiquitin.proteasom	Nta.5649	26S proteasome non-ATPase regulatory subunit 13 homolog B	2.45889	0.434025	2.32551	0.300646
29.5.11.20	protein.degradation.ubiquitin.proteasom	Nta.5695	proteasome subunit alpha type-4	1.44036	0.650986	1.34319	0.553818
29.5.11.20	protein.degradation.ubiquitin.proteasom	Nta.5741	26S proteasome non-ATPase regulatory subunit 1 homolog A-like	1.64803	0.119644	1.36305	-0.165342
29.5.11.20	protein.degradation.ubiquitin.proteasom	Nta.5790	proteasome subunit alpha type-7	1.41306	-0.0951978	2.17286	0.664603
29.5.11.20	protein.degradation.ubiquitin.proteasom	Nta.6389	proteasome subunit alpha type-3-like	1.41713	0.308897	1.65183	0.543596
29.5.11.20	protein.degradation.ubiquitin.proteasom	Nta.6923	proteasome subunit alpha type-5-like	1.79728	0.873642	1.47304	0.549402
29.5.11.20	protein.degradation.ubiquitin.proteasom	Nta.6987	proteasome subunit beta type-7-A-like	2.30826	0.765063	1.78058	0.237381
29.5.11.20	protein.degradation.ubiquitin.proteasom	Nta.7055	proteasome subunit beta type-4-like	1.29368	0.217329	1.7734	0.697054
29.5.11.20	protein.degradation.ubiquitin.proteasom	Nta.7109	proteasome subunit alpha type-1-B	1.96419	0.623756	1.79806	0.457621
29.5.11.20	protein.degradation.ubiquitin.proteasom	Nta.7158	proteasome subunit beta type-2-A	1.80255	-0.0563719	1.88858	0.0296602
29.5.11.20	protein.degradation.ubiquitin.proteasom	Nta.7300	proteasome subunit beta type-5-like	1.78166	0.656575	1.60747	0.482394
29.5.11.20	protein.degradation.ubiquitin.proteasom	Nta.7353	proteasome subunit alpha type-7-like	1.90389	0.748688	2.01457	0.859368
29.5.11.20	protein.degradation.ubiquitin.proteasom	Nta.8295	26S protease regulatory subunit 6A homolog	1.96804	0.626344	1.91171	0.570018
29.5.11.20	protein.degradation.ubiquitin.proteasom	Nta.8302	proteasome subunit beta type-6	1.9832	0.73519	1.724	0.475996
29.5.11.20	protein.degradation.ubiquitin.proteasom	Nta.9592	proteasome subunit alpha type-3-like	1.48175	-0.155527	1.90121	0.263928
29.5.11.20	protein.degradation.ubiquitin.proteasom	Nta.10238	proteasome subunit beta type-3-A	1.96008	0.560036	2.02195	0.621897
29.5.11.20	protein.degradation.ubiquitin.proteasom	Nta.10731	26S proteasome non-ATPase regulatory subunit 14 homolog	1.1797	0.535708	1.20986	0.565876
29.5.11.20	protein.degradation.ubiquitin.proteasom	Nta.11504	proteasome subunit alpha type-4-like	2.82972	0.3848	2.96099	0.516074
29.5.11.20	protein.degradation.ubiquitin.proteasom	Nta.15933	26S proteasome non-ATPase regulatory subunit 13 homolog B-like	2.76669	0.710457	2.04974	-0.00649707
29.5.11.20	protein.degradation.ubiquitin.proteasom	Nta.17912	cell division cycle protein 48 homolog	3.07327	0.308748	3.3368	0.572278
29.5.11.20	protein.degradation.ubiquitin.proteasom	Nta.18304	ATPase family AAA domain-containing protein 3-like	2.53642	0.369018	1.68995	-0.477452
29.5.11.20	protein.degradation.ubiquitin.proteasom	Nta.21386	proteasome subunit beta type-7-A-like	1.15242	0.757109	1.2878	0.892492
29.6	protein.folding	Nta.3676	protein GrpE-like	3.23814	0.799496	2.6403	0.201655
29.6	protein.folding	Nta.5233	chaperonin CPN60-2, mitochondrial	1.79149	0.790564	1.2386	0.237678
30.2.2	signalling.receptor kinases.leucine rich repeat II	Nta.1081	proteasome subunit alpha type-1-A-like	2.02303	0.385332	2.38018	0.742486
30.2.2	signalling.receptor kinases.leucine rich repeat II	Nta.7109	proteasome subunit alpha type-1-B	1.96419	0.623756	1.79806	0.457621
30.2.17	signalling.receptor kinases.DUF 26	Nta.8983	uncharacterized	1.07764	0.584003	1.0129	0.519265
30.3	signalling.calcium	Nta.6793	phosphoenolpyruvate carboxylase kinase 1-like	2.34719	0.399846	1.59371	-0.353641
30.3	signalling.calcium	Nta.16940	phosphoenolpyruvate carboxylase kinase 1-like	2.3712	0.265077	1.94759	-0.158533
30.3	signalling.calcium	Nta.27545	LETM1 and EF-hand domain-containing protein 1, mitochondrial-like	2.50965	0.726742	1.22786	-0.555057
30.4.1	signalling.phosphinositides.phosphatidylinositol-4-phosphate 5-kinase	Nta.2556	60S ribosomal protein L37a-like	1.68144	0.540278	1.2745	0.133337
30.5	signalling.G-proteins	Nta.2499	U3 snoRNP-associated protein-like YAOH	1.6427	0.840701	1.01489	0.212892
30.5	signalling.G-proteins	Nta.11574	mitochondrial Rho GTPase 1-like	1.51764	0.224639	1.02348	-0.26952
30.6	signalling.MAP kinases	A_95_P092768	protein DETOXIFICATION 12-like	1.88068	0.999215	1.33702	0.455554
30.11.1	signalling.light.COP9 signalosome	Nta.5649	26S proteasome non-ATPase regulatory subunit 13 homolog B	2.45889	0.434025	2.32551	0.300646
30.11.1	signalling.light.COP9 signalosome	Nta.15933	26S proteasome non-ATPase regulatory subunit 13 homolog B-like	2.76669	0.710457	2.04974	-0.00649707
31.1	cell.organisation	Nta.9165	kinesin light chain 4	1.04223	-0.665931	1.19359	-0.514567
31.2	cell.division	Nta.1081	proteasome subunit alpha type-1-A-like	2.02303	0.385332	2.38018	0.742486
31.2	cell.division	Nta.3676	protein GrpE-like	3.23814	0.799496	2.6403	0.201655
31.2	cell.division	Nta.5113	cell division cycle protein 48 homolog	3.69352	0.863882	3.15793	0.328291
31.2	cell.division	Nta.7013	prohibitin-3, mitochondrial-like	1.22891	0.129206	1.10828	0.00856923
31.2	cell.division	Nta.7109	proteasome subunit alpha type-1-B	1.96419	0.623756	1.79806	0.457621
31.2	cell.division	Nta.10988	prohibitin-3, mitochondrial-like	3.45105	0.141664	4.07302	0.763635
31.2	cell.division	Nta.17912	cell division cycle protein 48 homolog	3.07327	0.308748	3.3368	0.572278
31.2	cell.division	Nta.23109	prohibitin-3, mitochondrial-like	1.92883	0.749147	1.61134	0.431655
31.3	cell.cycle	Nta.2154	cyclin-B1-2-like	2.03919	0.14849	2.55421	0.663518
31.3	cell.cycle	Nta.17635	prohibitin-1, mitochondrial-like	2.53435	0.70487	2.63428	0.804801
31.3.1	cell.cycle.peptidylprolyl isomerase	Nta.26948	peptidyl-prolyl cis-trans isomerase CYP19-3-like	1.57038	0.758468	1.14984	0.337922
31.4	cell.vesicle transport	Nta.6987	proteasome subunit beta type-7-A-like	2.30826	0.765063	1.78058	0.237381
31.4	cell.vesicle transport	Nta.21386	proteasome subunit beta type-7-A-like	1.15242	0.757109	1.2878	0.892492
33.99	development.unspecified	Nta.5790	proteasome subunit alpha type-7	1.41306	-0.0951978	2.17286	0.664603
33.99	development.unspecified	Nta.7353	proteasome subunit alpha type-7-like	1.90389	0.748688	2.01457	0.859368
33.99	development.unspecified	Nta.13680	pollen-specific protein SF3-like	1.37513	0.973898	1.07002	0.668794
33.99	development.unspecified	Nta.16492	haloacid dehalogenase-like hydrolase domain-containing protein 3	1.24814	-0.0826214	1.24229	-0.0884697
33.99	development.unspecified	Nta.18528	protein DETOXIFICATION 16-like	1.8713	0.80282	1.38174	0.313254
33.99	development.unspecified	C1487_at	alcohol-forming fatty acyl-CoA reductase-like	1.82612	0.597219	1.39265	0.16375
34.2	transport.sugars	Nta.5773	mitochondrial outer membrane protein porin of 34 kDa-like	1.52178	0.794116	1.43018	0.702519
34.2	transport.sugars	Nta.8416	mitochondrial outer membrane protein porin of 36 kDa-like	1.94371	0.845446	1.24699	0.148723
34.3	transport.amino acids	Nta.6664	aspartate aminotransferase, cytoplasmic-like	1.44062	0.371595	1.27607	0.207053
34.9	transport.metabolite transporters at the mitochondrial membrane	Nta.15927	mitochondrial carrier protein MTM1-like	2.80202	0.991357	2.29915	0.488484
34.10	transport.nucleotides	Nta.17721	thioredoxin-related transmembrane protein 2	1.27666	0.0269027	1.0392	-0.210552
34.13	transport.peptides and oligopeptides	Nta.12573	iron-sulfur assembly protein IscA-like 2, mitochondrial	1.23725	0.420053	1.2131	0.3959
34.13	transport.peptides and oligopeptides	Nta.18158	uncharacterized	1.42179	0.264803	1.12202	-0.0349631
34.13	transport.peptides and oligopeptides	A_95_P122517	nucleolar protein 14-like	1.22809	0.34438	1.06973	0.186016
34.20	transport.porins	Nta.2062	mitochondrial import receptor subunit TOM40-1-like	1.19295	0.160383	1.30855	0.275983
34.20	transport.porins	Nta.5773	mitochondrial outer membrane protein porin of 34 kDa-like	1.52178	0.794116	1.43018	0.702519
34.20	transport.porins	Nta.8416	mitochondrial outer membrane protein porin of 36 kDa-like	1.94371	0.845446	1.24699	0.148723
34.99	transport.misc	Nta.1729	mitochondrial import inner membrane translocase subunit tim16-like	2.17138	0.596374	1.9887	0.413691
34.99	transport.misc	Nta.2888	proteasome subunit beta type-1	1.54876	0.281899	1.62261	0.355741
34.99	transport.misc	Nta.3042	proteasome subunit beta type-1-like	1.55293	0.296972	1.70964	0.453688
34.99	transport.misc	Nta.4294	proteasome subunit beta type-1-like	1.65588	-0.308767	2.191	0.226349
34.99	transport.misc	Nta.18528	protein DETOXIFICATION 16-like	1.8713	0.80282	1.38174	0.313254
34.99	transport.misc	A_95_P092768	protein DETOXIFICATION 12-like	1.88068	0.999215	1.33702	0.455554
35.1	not assigned.no ontology	Nta.2087	protein DELETION OF SUV3 SUPPRESSOR 1(I)-like	1.68629	-0.104571	2.54444	0.753578
35.1	not assigned.no ontology	Nta.11622	proteasome assembly chaperone 4-like	2.78583	-0.259891	2.88244	-0.163288
35.1	not assigned.no ontology	Nta.11828	stomatin-like protein 2, mitochondrial	2.10051	0.400749	2.05021	0.35045
35.1	not assigned.no ontology	Nta.17214	WD repeat-containing protein 55-like	1.32474	-0.13092	1.34946	-0.106197
35.1.20	not assigned.no ontology.formin homology 2 domain-containing protein	Nta.5172	formin-like protein 18	1.35182	0.552447	1.2852	0.485834
35.2	not assigned.unknown	Nta.2444	uncharacterized	1.47737	-0.442901	1.65708	-0.263198
35.2	not assigned.unknown	Nta.5609	uncharacterized	1.08649	0.589612	1.29067	0.793791
35.2	not assigned.unknown	Nta.8802		1.23604	-0.492701	2.23194	0.503193
35.2	not assigned.unknown	Nta.8881	homeobox-DDT domain protein RLT3-like	1.07114	-0.0330678	1.21234	0.108131
35.2	not assigned.unknown	Nta.9228	polyribonucleotide nucleotidyltransferase 2, mitochondrial-like	1.50833	0.456702	1.30611	0.254479
35.2	not assigned.unknown	Nta.10032	uncharacterized	4.50538	0.0751384	5.22947	0.799225
35.2	not assigned.unknown	Nta.10785		2.12393	-0.699316	3.10519	0.28194
35.2	not assigned.unknown	Nta.10815	mitochondrial import receptor subunit TOM6 homolog	1.38743	0.584647	1.46634	0.663563
35.2	not assigned.unknown	Nta.11243	uncharacterized	1.34127	0.0884468	2.00921	0.75639
35.2	not assigned.unknown	Nta.11381	uncharacterized	1.09451	0.0628553	1.64064	0.608987
35.2	not assigned.unknown	Nta.14054	uncharacterized	1.17186	0.628168	1.07492	0.531224
35.2	not assigned.unknown	Nta.14927		1.13361	0.574495	1.0205	0.46139
35.2	not assigned.unknown	Nta.15786		1.1772	0.517591	1.13079	0.471188
35.2	not assigned.unknown	Nta.15847	uncharacterized	1.8145	0.405166	1.16637	-0.242971
35.2	not assigned.unknown	Nta.15908	uncharacterized	1.28457	-0.376618	1.43343	-0.22776
35.2	not assigned.unknown	Nta.19443	uncharacterized	1.01419	-0.281608	1.81569	0.519886
35.2	not assigned.unknown	Nta.19842		1.02538	0.488238	1.21207	0.674924
35.2	not assigned.unknown	Nta.20219	eukaryotic translation initiation factor 3 subunit L-like	1.07138	0.00149728	1.12608	0.0562032
35.2	not assigned.unknown	Nta.21746	uncharacterized	1.21941	-0.61313	2.35856	0.52602
35.2	not assigned.unknown	Nta.22699		1.11154	0.0427916	1.37789	0.309138
35.2	not assigned.unknown	Nta.22818	uncharacterized	1.47775	0.871176	1.31466	0.708085
35.2	not assigned.unknown	Nta.23203		1.34578	0.60142	1.05342	0.309053
35.2	not assigned.unknown	Nta.23285		1.42892	0.680793	1.01381	0.265683
35.2	not assigned.unknown	A_95_P152412	nucleolar complex protein 2 homolog	1.56039	0.741495	1.25876	0.439872
35.2	not assigned.unknown	A_95_P163027	proteasome activator subunit 4	2.89719	0.480602	2.86563	0.449044
35.2	not assigned.unknown	A_95_P117517	uncharacterized	1.43202	-0.100271	2.11412	0.581835
35.2	not assigned.unknown	A_95_P048326		1.40612	0.683423	1.4911	0.768396
35.2	not assigned.unknown	A_95_P089173	uncharacterized	1.1009	0.693818	1.11616	0.709086
35.2	not assigned.unknown	A_95_P084480	uncharacterized	1.44451	0.312665	1.19661	0.0647624
35.2	not assigned.unknown	A_95_P067140		2.58684	-0.341481	3.22685	0.298524
35.2	not assigned.unknown	A_95_P097563	uncharacterized	1.7488	0.0687227	2.37819	0.698117
35.2	not assigned.unknown	A_95_P094088	uncharacterized	1.39376	-0.615529	2.39584	0.386553
35.2	not assigned.unknown	A_95_P141562	uncharacterized	1.07825	-0.100483	1.30786	0.129126
35.2	not assigned.unknown	A_95_P096073		2.42854	0.743929	2.32741	0.642802
35.2	not assigned.unknown	A_95_P141257		1.44156	0.654432	1.62791	0.840788

## Sheet: Cluster8
Bin Code	Bin Name	Unigene	RefSeq best hit description	Xcv vs Mock in WT	Xcv vs Mock in pfld4-2	pfld4-2 vs WT in Mock	pfld4-2 vs WT in Xcv
1.3.6	PS.calvin cycle.aldolase	Nta.9552	fructose-bisphosphate aldolase cytoplasmic isozyme-like	3.16321	2.34248	1.37631	0.555575
4.1.10	glycolysis.cytosolic branch.aldolase	Nta.9552	fructose-bisphosphate aldolase cytoplasmic isozyme-like	3.16321	2.34248	1.37631	0.555575
4.1.13	glycolysis.cytosolic branch.enolase	Nta.71	enolase-like	3.2682	2.55362	1.0212	0.306619
4.1.14	glycolysis.cytosolic branch.pyruvate kinase (PK)	Nta.756	pyruvate kinase, cytosolic isozyme-like	2.78075	1.73531	1.29535	0.249909
4.1.14	glycolysis.cytosolic branch.pyruvate kinase (PK)	Nta.8778	pyruvate kinase, cytosolic isozyme	1.54695	1.10838	1.0205	0.581929
4.2.14	glycolysis.plastid branch.pyruvate kinase (PK)	Nta.8778	pyruvate kinase, cytosolic isozyme	1.54695	1.10838	1.0205	0.581929
9.1.1	mitochondrial electron transport / ATP synthesis.NADH-DH (type I).complex I	Nta.27502	prohibitin-1, mitochondrial-like	3.44216	1.27877	2.75581	0.59243
11.1.30	lipid metabolism.FA synthesis and FA elongation.pyruvate kinase	Nta.756	pyruvate kinase, cytosolic isozyme-like	2.78075	1.73531	1.29535	0.249909
11.1.30	lipid metabolism.FA synthesis and FA elongation.pyruvate kinase	Nta.8778	pyruvate kinase, cytosolic isozyme	1.54695	1.10838	1.0205	0.581929
12.1.1	N-metabolism.nitrate metabolism.NR	Nta.1310	cytochrome b5-like	2.99282	1.15499	2.15246	0.314626
13.1.1.3.1	amino acid metabolism.synthesis.central amino acid metabolism.alanine.alanine aminotransferase	Nta.11892	alanine aminotransferase 2, mitochondrial-like	4.02845	1.72626	1.79179	-0.510406
13.1.1.3.1	amino acid metabolism.synthesis.central amino acid metabolism.alanine.alanine aminotransferase	Nta.17532	alanine aminotransferase 2, mitochondrial-like	2.34239	1.26493	1.50951	0.432047
13.2.4.4	amino acid metabolism.degradation.branched chain group.leucine	Nta.1917	26S proteasome non-ATPase regulatory subunit 7 homolog A	2.08495	1.01178	1.18493	0.111753
17.3.1.1.1	hormone metabolism.brassinosteroid.synthesis-degradation.BRs.DET2	Nta.22693	mitochondrial import inner membrane translocase subunit Tim9	3.22289	1.23624	2.46615	0.479506
17.3.1.2.1	hormone metabolism.brassinosteroid.synthesis-degradation.sterols.SMT1	Nta.1398	26S proteasome non-ATPase regulatory subunit 6 homolog	2.17192	1.19854	1.58243	0.609047
17.5.1.2	hormone metabolism.ethylene.synthesis-degradation.1-aminocyclopropane-1-carboxylate oxidase	Nta.19696	1-aminocyclopropane-1-carboxylate oxidase homolog 1-like	3.51259	2.02483	2.05318	0.565424
20.1	stress.biotic	Nta.5214	osmotin	7.24894	5.79383	1.02743	-0.427678
20.1.7.3	stress.biotic.PR-proteins.PR3/4/8/11 (chitinases and chitin binding proteins)	Nta.4173	endochitinase B	4.34914	3.09046	1.49134	0.23266
20.2	stress.abiotic	Nta.5214	osmotin	7.24894	5.79383	1.02743	-0.427678
21.2	redox.ascorbate and glutathione	Nta.1310	cytochrome b5-like	2.99282	1.15499	2.15246	0.314626
21.2	redox.ascorbate and glutathione	Nta.19696	1-aminocyclopropane-1-carboxylate oxidase homolog 1-like	3.51259	2.02483	2.05318	0.565424
26.1	misc.misc2	Nta.2024	endo-1,3;1,4-beta-D-glucanase-like	3.71341	2.97667	1.22766	0.490913
26.4.1	misc.beta 1,3 glucan hydrolases.glucan endo-1,3-beta-glucosidase	Nta.2852	glucan endo-1,3-beta-glucosidase, basic vacuolar	7.63701	5.65427	2.041	0.0582565
26.8	misc.nitrilases, nitrile lyases, berberine bridge enzymes, reticuline oxidases, troponine reductases	Nta.756	pyruvate kinase, cytosolic isozyme-like	2.78075	1.73531	1.29535	0.249909
26.9	misc.glutathione S transferases	Nta.2047	glutathione S-transferase U9-like	3.24919	1.59961	2.01504	0.365458
26.9	misc.glutathione S transferases	Nta.2676	microsomal glutathione S-transferase 3-like	4.07785	1.60687	2.83986	0.368871
26.9	misc.glutathione S transferases	Nta.3501	probable glutathione S-transferase parA	5.13062	3.19508	1.18614	-0.749397
26.9	misc.glutathione S transferases	Nta.4168	probable glutathione S-transferase	2.68235	2.53232	1.01325	0.863223
26.9	misc.glutathione S transferases	Nta.4205	probable glutathione S-transferase parA	5.83053	4.44935	1.76601	0.384829
26.9	misc.glutathione S transferases	Nta.6941	probable glutathione S-transferase	3.41333	2.99527	1.1394	0.721342
26.21	misc.protease inhibitor/seed storage/lipid transfer protein (LTP) family protein	Nta.2978	14 kDa proline-rich protein DC2.15-like	3.12706	1.28816	1.47739	-0.361514
26.21	misc.protease inhibitor/seed storage/lipid transfer protein (LTP) family protein	Nta.6940	14 kDa proline-rich protein DC2.15-like	5.19059	2.8591	1.42358	-0.907915
27.1.20	RNA.processing.degradation dicer	A_95_P002306	LETM1 and EF-hand domain-containing protein 1, mitochondrial-like	2.05331	1.06522	1.55345	0.565359
27.3.24	RNA.regulation of transcription.MADS box transcription factor family	Nta.756	pyruvate kinase, cytosolic isozyme-like	2.78075	1.73531	1.29535	0.249909
27.3.26	RNA.regulation of transcription.MYB-related transcription factor family	Nta.17109	uncharacterized	1.95385	1.20994	1.55443	0.810523
27.3.39	RNA.regulation of transcription.AtSR transcription factor family	Nta.9552	fructose-bisphosphate aldolase cytoplasmic isozyme-like	3.16321	2.34248	1.37631	0.555575
28.1	DNA.synthesis/chromatin structure	Nta.4168	probable glutathione S-transferase	2.68235	2.53232	1.01325	0.863223
28.1	DNA.synthesis/chromatin structure	Nta.6941	probable glutathione S-transferase	3.41333	2.99527	1.1394	0.721342
29.2.1.2.1.31	protein.synthesis.ribosomal protein.eukaryotic.40S subunit.SA	Nta.6876	40S ribosomal protein SA {ECO:0000255|HAMAP-Rule:MF_03015}-like	2.21732	1.66078	1.14432	0.587778
29.2.1.2.2.30	protein.synthesis.ribosomal protein.eukaryotic.60S subunit.L30	Nta.5611	60S ribosomal protein L30	2.03406	1.53276	1.03476	0.533471
29.2.2	protein.synthesis.ribosome biogenesis	Nta.5611	60S ribosomal protein L30	2.03406	1.53276	1.03476	0.533471
29.2.2	protein.synthesis.ribosome biogenesis	Nta.6876	40S ribosomal protein SA {ECO:0000255|HAMAP-Rule:MF_03015}-like	2.21732	1.66078	1.14432	0.587778
29.2.2	protein.synthesis.ribosome biogenesis	A_95_P002306	LETM1 and EF-hand domain-containing protein 1, mitochondrial-like	2.05331	1.06522	1.55345	0.565359
29.3.2	protein.targeting.mitochondria	Nta.2746	mitochondrial import inner membrane translocase subunit TIM8-like	1.69143	1.18014	1.23034	0.719052
29.3.2	protein.targeting.mitochondria	Nta.5681	mitochondrial import receptor subunit TOM9-2-like	2.28697	1.21115	1.52117	0.445341
29.3.2	protein.targeting.mitochondria	Nta.22693	mitochondrial import inner membrane translocase subunit Tim9	3.22289	1.23624	2.46615	0.479506
29.4	protein.postranslational modification	Nta.9552	fructose-bisphosphate aldolase cytoplasmic isozyme-like	3.16321	2.34248	1.37631	0.555575
29.4.1.57	protein.postranslational modification.kinase.receptor like cytoplasmatic kinase VII	Nta.4168	probable glutathione S-transferase	2.68235	2.53232	1.01325	0.863223
29.4.1.57	protein.postranslational modification.kinase.receptor like cytoplasmatic kinase VII	Nta.6941	probable glutathione S-transferase	3.41333	2.99527	1.1394	0.721342
29.5.9	protein.degradation.AAA type	Nta.12174	cell division cycle protein 48 homolog	3.11503	1.13639	2.37678	0.398144
29.5.11.5	protein.degradation.ubiquitin.ubiquitin protease	Nta.12337	ubiquitin carboxyl-terminal hydrolase 6-like	2.02239	1.25249	1.20944	0.43954
29.5.11.20	protein.degradation.ubiquitin.proteasom	Nta.1398	26S proteasome non-ATPase regulatory subunit 6 homolog	2.17192	1.19854	1.58243	0.609047
29.5.11.20	protein.degradation.ubiquitin.proteasom	Nta.1917	26S proteasome non-ATPase regulatory subunit 7 homolog A	2.08495	1.01178	1.18493	0.111753
29.5.11.20	protein.degradation.ubiquitin.proteasom	Nta.12174	cell division cycle protein 48 homolog	3.11503	1.13639	2.37678	0.398144
29.6	protein.folding	Nta.3245	protein GrpE-like	1.80641	1.01308	1.71929	0.925964
30.3	signalling.calcium	Nta.2189	YTH domain-containing family protein 2-like	2.65539	1.30852	1.78766	0.44079
30.3	signalling.calcium	Nta.14830	YTH domain-containing family protein 2-like	2.37119	1.05416	1.5604	0.243375
30.3	signalling.calcium	A_95_P002306	LETM1 and EF-hand domain-containing protein 1, mitochondrial-like	2.05331	1.06522	1.55345	0.565359
31.2	cell.division	Nta.3245	protein GrpE-like	1.80641	1.01308	1.71929	0.925964
31.2	cell.division	Nta.12174	cell division cycle protein 48 homolog	3.11503	1.13639	2.37678	0.398144
31.3	cell.cycle	Nta.27502	prohibitin-1, mitochondrial-like	3.44216	1.27877	2.75581	0.59243
33.99	development.unspecified	Nta.4168	probable glutathione S-transferase	2.68235	2.53232	1.01325	0.863223
33.99	development.unspecified	Nta.6941	probable glutathione S-transferase	3.41333	2.99527	1.1394	0.721342
34.13	transport.peptides and oligopeptides	Nta.4168	probable glutathione S-transferase	2.68235	2.53232	1.01325	0.863223
34.13	transport.peptides and oligopeptides	Nta.6941	probable glutathione S-transferase	3.41333	2.99527	1.1394	0.721342
35.1.14	not assigned.no ontology.S RNA-binding domain-containing protein	Nta.7162	rRNA biogenesis protein RRP5	2.13445	1.15577	1.26596	0.287283
35.2	not assigned.unknown	Nta.2602	extensin-2-like	4.88893	1.93085	1.97155	-0.986527
35.2	not assigned.unknown	Nta.4448		1.72346	1.05196	1.56112	0.889628
35.2	not assigned.unknown	Nta.5391	metallocarboxypeptidase inhibitor-like	3.40749	1.27894	1.33784	-0.790705
35.2	not assigned.unknown	Nta.8049	uncharacterized	2.48844	1.41007	1.70838	0.630009
35.2	not assigned.unknown	Nta.8236	protein FMP32, mitochondrial-like	2.08942	1.54329	1.00471	0.458587
35.2	not assigned.unknown	Nta.8932	uncharacterized	3.44753	2.28893	1.53035	0.371745
35.2	not assigned.unknown	Nta.9367	uncharacterized	3.25932	2.44094	1.10147	0.283087
35.2	not assigned.unknown	Nta.13370	YTH domain-containing family protein 2-like	2.52251	1.11699	1.85198	0.446451
35.2	not assigned.unknown	Nta.14035		2.70687	1.92699	1.05997	0.280091
35.2	not assigned.unknown	Nta.27513	metallocarboxypeptidase inhibitor-like	3.62552	1.43332	1.42117	-0.77103

## Sheet: Cluster9
Bin Code	Bin Name	Unigene		Xcv vs Mock in WT	Xcv vs Mock in pfld4-2	pfld4-2 vs WT in Mock	pfld4-2 vs WT in Xcv
1.1.2.2	PS.lightreaction.photosystem I.PSI polypeptide subunits	Nta.7362	uncharacterized	-2.3178	-0.943959	-1.98145	-0.607604
2.1.2.2	major CHO metabolism.synthesis.starch.starch synthase	Nta.13818	protodermal factor 1-like	-1.25384	-0.396809	-1.04672	-0.189689
4.1.14	glycolysis.cytosolic branch.pyruvate kinase (PK)	Nta.6190	plastidial pyruvate kinase 4, chloroplastic-like	-1.76688	-0.64214	-1.3462	-0.221467
9.7	mitochondrial electron transport / ATP synthesis.cytochrome c oxidase	Nta.13525	uncharacterized	-1.685	-0.407148	-1.86418	-0.586328
10.1.4	cell wall.precursor synthesis.UGD	Nta.17057	UDP-glucose 6-dehydrogenase 4-like	-1.27986	-0.420174	-1.22213	-0.362445
10.1.5	cell wall.precursor synthesis.UXS	A_95_P148487	PREDICTED: Papilio polytes alcohol dehydrogenase 2-like	-1.84598	-0.653628	-1.62462	-0.432267
10.3.2	cell wall.hemicellulose synthesis.glucuronoxylan	A_95_P146637	probable beta-1,4-xylosyltransferase IRX9	-1.42189	-0.824355	-1.06315	-0.465609
10.5.1.1	cell wall.cell wall proteins.AGPs.AGP	Nta.6837	fasciclin-like arabinogalactan protein 11	-1.60093	-0.924456	-1.13716	-0.460681
10.6.2	cell wall.degradation.mannan-xylose-arabinose-fucose	Nta.642	ethylene-responsive transcription factor 5-like	-1.07097	0.607531	-1.16966	0.508846
10.6.2	cell wall.degradation.mannan-xylose-arabinose-fucose	Nta.21162	beta-galactosidase 13-like	-1.20156	0.111295	-1.32706	-0.0142083
10.7	cell wall.modification	Nta.230	xyloglucan endotransglucosylase/hydrolase 2-like	-1.50411	-0.972465	-1.01301	-0.481361
11.5.2	lipid metabolism.glycerol metabolism.glycerol-3-phosphate dehydrogenase (NAD+)	Nta.18672	probable glycerol-3-phosphate dehydrogenase [NAD(+)] 1, cytosolic	-2.10479	-0.557718	-1.28732	0.25975
11.6	lipid metabolism.lipid transfer proteins etc	Nta.18476	non-specific lipid-transfer protein 1-like	-1.73141	0.2152	-1.70757	0.239035
11.6	lipid metabolism.lipid transfer proteins etc	Nta.22313	uncharacterized	-1.04497	-0.386841	-1.30535	-0.64722
11.9	lipid metabolism.lipid degradation	Nta.1854	long-chain-alcohol oxidase FAO1-like	-2.01152	-0.877253	-1.44115	-0.306888
13.2.2.2	amino acid metabolism.degradation.glutamate family.proline	Nta.4048	proline dehydrogenase 2, mitochondrial-like	-2.60039	-0.142283	-2.32533	0.132779
15.2	metal handling.binding, chelation and storage	Nta.5998	nectarin-1	-1.05915	-0.579934	-1.11235	-0.633129
15.2	metal handling.binding, chelation and storage	Nta.18634	uncharacterized	-1.66835	-0.587853	-1.21835	-0.137858
16.2	secondary metabolism.phenylpropanoids	Nta.1045	isoflavone reductase homolog	-1.40816	0.00611268	-1.90076	-0.486493
16.2	secondary metabolism.phenylpropanoids	Nta.5753	histone H2A-like	-1.39886	-0.647178	-1.11875	-0.367064
16.2	secondary metabolism.phenylpropanoids	A_95_P125977	3'-N-debenzoyl-2'-deoxytaxol N-benzoyltransferase-like	-1.46029	-0.647228	-1.19116	-0.378102
16.2.1.10	secondary metabolism.phenylpropanoids.lignin biosynthesis.CAD	Nta.11849	probable cinnamyl alcohol dehydrogenase 1	-1.25239	-0.677473	-1.24945	-0.674537
16.8.5.1	secondary metabolism.flavonoids.isoflavonols.isoflavone reductase	Nta.1045	isoflavone reductase homolog	-1.40816	0.00611268	-1.90076	-0.486493
17.2.2	hormone metabolism.auxin.signal transduction	Nta.8465	transcription factor TCP14-like	-1.36934	-0.207751	-1.06249	0.0990896
17.2.3	hormone metabolism.auxin.induced-regulated-responsive-activated	Nta.8465	transcription factor TCP14-like	-1.36934	-0.207751	-1.06249	0.0990896
17.3.1.1.1	hormone metabolism.brassinosteroid.synthesis-degradation.BRs.DET2	Nta.5998	nectarin-1	-1.05915	-0.579934	-1.11235	-0.633129
17.3.2.1	hormone metabolism.brassinosteroid.signal transduction.BRI	Nta.13220	uncharacterized	-1.64108	-0.949267	-1.26623	-0.574416
17.4.2	hormone metabolism.cytokinin.signal transduction	A_95_P109397	cullin-1	-1.14208	0.189662	-1.26995	0.0617944
17.5.2	hormone metabolism.ethylene.signal transduction	Nta.642	ethylene-responsive transcription factor 5-like	-1.07097	0.607531	-1.16966	0.508846
17.5.2	hormone metabolism.ethylene.signal transduction	Nta.6364	ethylene-responsive transcription factor 4-like	-1.01527	0.123765	-1.82011	-0.681076
17.5.3	hormone metabolism.ethylene.induced-regulated-responsive-activated	Nta.21020	transcription factor bHLH112-like	-1.10786	-0.565912	-1.06938	-0.527429
20.1	stress.biotic	Nta.22954	uncharacterized	-1.19143	0.169071	-1.39741	-0.0368989
20.1.2	stress.biotic.receptors	Nta.13220	uncharacterized	-1.64108	-0.949267	-1.26623	-0.574416
20.1.5	stress.biotic.regulation of transcription	Nta.642	ethylene-responsive transcription factor 5-like	-1.07097	0.607531	-1.16966	0.508846
20.1.5	stress.biotic.regulation of transcription	Nta.6364	ethylene-responsive transcription factor 4-like	-1.01527	0.123765	-1.82011	-0.681076
20.1.7	stress.biotic.PR-proteins	Nta.13220	uncharacterized	-1.64108	-0.949267	-1.26623	-0.574416
20.1.99	stress.biotic.misc	Nta.21020	transcription factor bHLH112-like	-1.10786	-0.565912	-1.06938	-0.527429
20.1.99	stress.biotic.misc	A_95_P125977	3'-N-debenzoyl-2'-deoxytaxol N-benzoyltransferase-like	-1.46029	-0.647228	-1.19116	-0.378102
20.2.1	stress.abiotic.heat	Nta.5270	26.5 kDa heat shock protein, mitochondrial-like	-1.57346	-0.406169	-1.3701	-0.202802
20.2.1	stress.abiotic.heat	Nta.22382	17.4 kDa class III heat shock protein	-1.38827	-0.62716	-1.25834	-0.497227
20.2.1	stress.abiotic.heat	Nta.22912	uncharacterized	-2.14046	-0.789462	-1.18268	0.168319
20.2.3	stress.abiotic.drought/salt	A_95_P109397	cullin-1	-1.14208	0.189662	-1.26995	0.0617944
20.2.4	stress.abiotic.touch/wounding	Nta.301	bifunctional nuclease 1-like	-1.86581	-0.731802	-1.20373	-0.0697179
20.2.99	stress.abiotic.unspecified	Nta.5998	nectarin-1	-1.05915	-0.579934	-1.11235	-0.633129
20.2.99	stress.abiotic.unspecified	Nta.6059	MLP-like protein 423	-1.95513	-0.761103	-1.45967	-0.265638
21.1	redox.thioredoxin	Nta.5753	histone H2A-like	-1.39886	-0.647178	-1.11875	-0.367064
22.1.6	polyamine metabolism.synthesis.spermidine synthase	Nta.14453	thermospermine synthase ACAULIS5-like	-1.42317	-0.32327	-1.00398	0.0959154
22.1.6	polyamine metabolism.synthesis.spermidine synthase	A_95_P143022	thermospermine synthase ACAULIS5-like	-1.78951	-0.242416	-1.82726	-0.280158
22.1.7	polyamine metabolism.synthesis.spermine synthase	Nta.14453	thermospermine synthase ACAULIS5-like	-1.42317	-0.32327	-1.00398	0.0959154
22.1.7	polyamine metabolism.synthesis.spermine synthase	A_95_P143022	thermospermine synthase ACAULIS5-like	-1.78951	-0.242416	-1.82726	-0.280158
23.1.1.10	nucleotide metabolism.synthesis.pyrimidine.CTP synthetase	Nta.12641	CTP synthase-like	-1.4025	-0.316458	-1.52793	-0.441889
23.1.2.20	nucleotide metabolism.synthesis.purine.adenylosuccinate synthase	Nta.21162	beta-galactosidase 13-like	-1.20156	0.111295	-1.32706	-0.0142083
26.3	misc.gluco-, galacto- and mannosidases	Nta.1854	long-chain-alcohol oxidase FAO1-like, mitochondrial-like	-2.01152	-0.877253	-1.44115	-0.306888
26.3.2	misc.gluco-, galacto- and mannosidases.beta-galactosidase	Nta.21162	beta-galactosidase 13-like	-1.20156	0.111295	-1.32706	-0.0142083
26.7	misc.oxidases - copper, flavone etc	Nta.13220	uncharacterized	-1.64108	-0.949267	-1.26623	-0.574416
26.10	misc.cytochrome P450	Nta.468	protein IQ-DOMAIN 1-like	-1.49056	-0.817333	-1.07531	-0.402083
26.10	misc.cytochrome P450	Nta.12641	CTP synthase-like	-1.4025	-0.316458	-1.52793	-0.441889
26.10	misc.cytochrome P450	Nta.20230	cytochrome P450 77A3-like	-2.85311	-0.958893	-2.0757	-0.181489
26.19	misc.plastocyanin-like	Nta.10380	early nodulin-like protein 1	-1.48846	-0.302531	-1.14899	0.0369315
26.21	misc.protease inhibitor/seed storage/lipid transfer protein (LTP) family protein	Nta.1135	uncharacterized	-1.94982	-0.885871	-1.57214	-0.508196
26.21	misc.protease inhibitor/seed storage/lipid transfer protein (LTP) family protein	Nta.18476	non-specific lipid-transfer protein 1-like	-1.73141	0.2152	-1.70757	0.239035
26.22	misc.short chain dehydrogenase/reductase (SDR)	Nta.22489	uncharacterized	-1.05808	-0.400213	-1.30319	-0.64533
26.22	misc.short chain dehydrogenase/reductase (SDR)	A_95_P148402	glucose and ribitol dehydrogenase homolog 1-like	-1.18383	-0.0697731	-1.21304	-0.0989805
26.24	misc.GCN5-related N-acetyltransferase	Nta.17378	serine/threonine-protein kinase PBS1-like	-1.31749	-0.446585	-1.2049	-0.333993
26.28	misc.GDSL-motif lipase	Nta.13220	uncharacterized	-1.64108	-0.949267	-1.26623	-0.574416
27.1.2	RNA.processing.RNA helicase	Nta.5270	26.5 kDa heat shock protein, mitochondrial-like	-1.57346	-0.406169	-1.3701	-0.202802
27.3.1	RNA.regulation of transcription.ABI3/VP1-related B3-domain-containing transcription factor family	A_95_P148487	PREDICTED: Papilio polytes alcohol dehydrogenase 2-like	-1.84598	-0.653628	-1.62462	-0.432267
27.3.3	RNA.regulation of transcription.AP2/EREBP, APETALA2/ethylene-responsive element binding protein family	Nta.642	ethylene-responsive transcription factor 5-like	-1.07097	0.607531	-1.16966	0.508846
27.3.3	RNA.regulation of transcription.AP2/EREBP, APETALA2/ethylene-responsive element binding protein family	Nta.6364	ethylene-responsive transcription factor 4-like	-1.01527	0.123765	-1.82011	-0.681076
27.3.3	RNA.regulation of transcription.AP2/EREBP, APETALA2/ethylene-responsive element binding protein family	Nta.21162	beta-galactosidase 13-like	-1.20156	0.111295	-1.32706	-0.0142083
27.3.6	RNA.regulation of transcription.basic helix-loop-helix family (bHLH)	Nta.21020	transcription factor bHLH112-like	-1.10786	-0.565912	-1.06938	-0.527429
27.3.12	RNA.regulation of transcription.C3H zinc finger family	Nta.9833	histone H2B-like	-1.13684	0.194028	-1.24716	0.0837126
27.3.12	RNA.regulation of transcription.C3H zinc finger family	Nta.17896	zinc finger CCCH domain-containing protein 20-like	-1.12231	-0.0564563	-1.16846	-0.102608
27.3.13	RNA.regulation of transcription.CCAAT box binding factor family, DR1	Nta.22382	17.4 kDa class III heat shock protein	-1.38827	-0.62716	-1.25834	-0.497227
27.3.14	RNA.regulation of transcription.CCAAT box binding factor family, HAP2	Nta.15500	nuclear transcription factor Y subunit A-9-like	-1.12944	-0.717433	-1.09579	-0.683789
27.3.25	RNA.regulation of transcription.MYB domain transcription factor family	Nta.13709	myb-related protein 306-like	-1.22696	-0.179454	-1.25476	-0.207261
27.3.25	RNA.regulation of transcription.MYB domain transcription factor family	Nta.15716	transcription factor MYB44-like	-1.80289	0.107864	-2.0783	-0.167548
27.3.29	RNA.regulation of transcription.TCP transcription factor family	Nta.8465	transcription factor TCP14-like	-1.36934	-0.207751	-1.06249	0.0990896
27.3.35	RNA.regulation of transcription.bZIP transcription factor family	Nta.3117	transcriptional activator TAF-1-like	-1.18073	-0.334812	-1.08585	-0.239931
27.3.39	RNA.regulation of transcription.AtSR transcription factor family	Nta.301	bifunctional nuclease 1-like	-1.86581	-0.731802	-1.20373	-0.0697179
27.3.39	RNA.regulation of transcription.AtSR transcription factor family	Nta.468	protein IQ-DOMAIN 1-like	-1.49056	-0.817333	-1.07531	-0.402083
27.3.53	RNA.regulation of transcription.high mobility group family (HMG)	A_95_P070685	high mobility group B protein 6-like	-1.86495	-0.208414	-1.3799	0.276636
27.3.62	RNA.regulation of transcription.nucleosome/chromatin assembly factor group	A_95_P070685	high mobility group B protein 6-like	-1.86495	-0.208414	-1.3799	0.276636
27.3.64	RNA.regulation of transcription.PHOR1	Nta.16995	U-box domain-containing protein 26-like	-1.42268	0.243547	-1.28839	0.377836
27.3.99	RNA.regulation of transcription.unclassified	Nta.15472	aspartic proteinase PCS1-like	-1.19075	-0.641062	-1.2807	-0.731012
27.3.99	RNA.regulation of transcription.unclassified	Nta.22912	uncharacterized	-2.14046	-0.789462	-1.18268	0.168319
27.3.99	RNA.regulation of transcription.unclassified	A_95_P109397	cullin-1	-1.14208	0.189662	-1.26995	0.0617944
27.4	RNA.RNA binding	Nta.5753	histone H2A-like	-1.39886	-0.647178	-1.11875	-0.367064
27.4	RNA.RNA binding	Nta.20230	cytochrome P450 77A3-like	-2.85311	-0.958893	-2.0757	-0.181489
28.1	DNA.synthesis/chromatin structure	Nta.2367	DNA topoisomerase 2-like	-2.46354	-0.922566	-1.52586	0.0151058
28.1.3	DNA.synthesis/chromatin structure.histone	Nta.3685	histone H1-like	-1.90931	-0.464024	-1.66196	-0.216668
28.1.3	DNA.synthesis/chromatin structure.histone	Nta.5753	histone H2A-like	-1.39886	-0.647178	-1.11875	-0.367064
28.1.3	DNA.synthesis/chromatin structure.histone	Nta.5969	HMG-Y-related protein B-like	-1.21961	-0.700296	-1.06397	-0.544654
28.1.3	DNA.synthesis/chromatin structure.histone	Nta.9833	histone H2B-like	-1.13684	0.194028	-1.24716	0.0837126
29.3.3	protein.targeting.chloroplast	Nta.14813	protein EXORDIUM-like	-1.52385	0.90987	-1.82925	0.604472
29.4	protein.postranslational modification	Nta.3117	transcriptional activator TAF-1-like	-1.18073	-0.334812	-1.08585	-0.239931
29.4	protein.postranslational modification	Nta.5753	histone H2A-like	-1.39886	-0.647178	-1.11875	-0.367064
29.4	protein.postranslational modification	Nta.7209	vignain-like	-1.43886	-0.409726	-1.07765	-0.04852
29.4	protein.postranslational modification	Nta.10410	uncharacterized	-1.28275	0.0773903	-1.09735	0.26279
29.4	protein.postranslational modification	Nta.27268	cell division control protein 2 homolog D	-1.62196	-0.34239	-1.16638	0.11319
29.4.1	protein.postranslational modification.kinase	Nta.27221	protein NETWORKED 3A-like	-1.72899	-0.720015	-1.25045	-0.24148
29.4.1.57	protein.postranslational modification.kinase.receptor like cytoplasmatic kinase VII	Nta.9833	histone H2B-like	-1.13684	0.194028	-1.24716	0.0837126
29.4.1.57	protein.postranslational modification.kinase.receptor like cytoplasmatic kinase VII	Nta.17378	serine/threonine-protein kinase PBS1-like	-1.31749	-0.446585	-1.2049	-0.333993
29.5.1	protein.degradation.subtilases	Nta.12641	CTP synthase-like	-1.4025	-0.316458	-1.52793	-0.441889
29.5.3	protein.degradation.cysteine protease	Nta.7209	vignain-like	-1.43886	-0.409726	-1.07765	-0.04852
29.5.4	protein.degradation.aspartate protease	Nta.15472	aspartic proteinase PCS1-like	-1.19075	-0.641062	-1.2807	-0.731012
29.5.5	protein.degradation.serine protease	Nta.5659	serine carboxypeptidase-like	-1.05538	0.638732	-1.16938	0.524733
29.5.5	protein.degradation.serine protease	Nta.8560	carboxyl-terminal-processing peptidase 3, chloroplastic-like	-1.52189	-0.574696	-1.86501	-0.917817
29.5.11.4.2	protein.degradation.ubiquitin.E3.RING	Nta.16995	U-box domain-containing protein 26-like	-1.42268	0.243547	-1.28839	0.377836
29.5.11.4.2	protein.degradation.ubiquitin.E3.RING	A_95_P142802	uncharacterized	-1.06356	-0.500543	-1.03418	-0.471169
29.5.11.4.3.2	protein.degradation.ubiquitin.E3.SCF.FBOX	Nta.13525	uncharacterized	-1.685	-0.407148	-1.86418	-0.586328
29.5.11.4.3.2	protein.degradation.ubiquitin.E3.SCF.FBOX	Nta.21020	transcription factor bHLH112-like	-1.10786	-0.565912	-1.06938	-0.527429
29.5.11.4.3.3	protein.degradation.ubiquitin.E3.SCF.cullin	A_95_P109397	cullin-1	-1.14208	0.189662	-1.26995	0.0617944
29.7	protein.glycosylation	A_95_P146637	probable beta-1,4-xylosyltransferase IRX9	-1.42189	-0.824355	-1.06315	-0.465609
30.1	signalling.in sugar and nutrient physiology	A_95_P125977	3'-N-debenzoyl-2'-deoxytaxol N-benzoyltransferase-like	-1.46029	-0.647228	-1.19116	-0.378102
30.1.1	signalling.in sugar and nutrient physiology.misc	Nta.5354	protein EXORDIUM-like	-2.21464	-0.942395	-1.83136	-0.559124
30.1.1	signalling.in sugar and nutrient physiology.misc	Nta.14813	protein EXORDIUM-like	-1.52385	0.90987	-1.82925	0.604472
30.2.4	signalling.receptor kinases.leucine rich repeat IV	Nta.13220	uncharacterized	-1.64108	-0.949267	-1.26623	-0.574416
30.2.6	signalling.receptor kinases.leucine rich repeat VI	Nta.9833	histone H2B-like	-1.13684	0.194028	-1.24716	0.0837126
30.2.11	signalling.receptor kinases.leucine rich repeat XI	Nta.13220	uncharacterized	-1.64108	-0.949267	-1.26623	-0.574416
30.2.12	signalling.receptor kinases.leucine rich repeat XII	Nta.13220	uncharacterized	-1.64108	-0.949267	-1.26623	-0.574416
30.2.20	signalling.receptor kinases.wheat LRK10 like	Nta.5236	uncharacterized	-1.23687	-0.484866	-1.14711	-0.395106
30.3	signalling.calcium	Nta.468	protein IQ-DOMAIN 1-like	-1.49056	-0.817333	-1.07531	-0.402083
30.3	signalling.calcium	Nta.13220	uncharacterized	-1.64108	-0.949267	-1.26623	-0.574416
31.1	cell.organisation	Nta.18201	kinesin-like protein KIF2C	-1.44032	-0.706134	-1.15466	-0.420474
31.1	cell.organisation	Nta.23733	protein trichome birefringence-like 33	-1.23344	-0.380125	-1.26853	-0.415214
31.2	cell.division	Nta.4328	cyclin-A2-2-like	-1.8794	-0.587984	-1.16918	0.122238
31.2	cell.division	Nta.27268	cell division control protein 2 homolog D	-1.62196	-0.34239	-1.16638	0.11319
31.2	cell.division	A_95_P125977	3'-N-debenzoyl-2'-deoxytaxol N-benzoyltransferase-like	-1.46029	-0.647228	-1.19116	-0.378102
31.3	cell.cycle	Nta.4328	cyclin-A2-2-like	-1.8794	-0.587984	-1.16918	0.122238
33.1	development.storage proteins	Nta.6059	MLP-like protein 423	-1.95513	-0.761103	-1.45967	-0.265638
33.2	development.late embryogenesis abundant	A_95_P148487	PREDICTED: Papilio polytes alcohol dehydrogenase 2-like	-1.84598	-0.653628	-1.62462	-0.432267
33.3	development.squamosa promoter binding like (SPL)	Nta.5753	histone H2A-like	-1.39886	-0.647178	-1.11875	-0.367064
33.99	development.unspecified	Nta.13818	protodermal factor 1-like	-1.25384	-0.396809	-1.04672	-0.189689
33.99	development.unspecified	Nta.23733	protein trichome birefringence-like 33	-1.23344	-0.380125	-1.26853	-0.415214
33.99	development.unspecified	Nta.27250	1-aminocyclopropane-1-carboxylate oxidase 3-like	-1.3099	-0.671081	-1.16985	-0.531031
34.2	transport.sugars	Nta.16888	monosaccharide-sensing protein 2-like	-1.22022	-0.687906	-1.13696	-0.604654
34.13	transport.peptides and oligopeptides	Nta.468	protein IQ-DOMAIN 1-like	-1.49056	-0.817333	-1.07531	-0.402083
34.22	transport.cyclic nucleotide or calcium regulated channels	Nta.6190	plastidial pyruvate kinase 4	-1.76688	-0.64214	-1.3462	-0.221467
34.99	transport.misc	Nta.301	bifunctional nuclease 1-like	-1.86581	-0.731802	-1.20373	-0.0697179
35.1	not assigned.no ontology	Nta.5118	uncharacterized	-1.28959	-0.693741	-1.02466	-0.42881
35.1	not assigned.no ontology	Nta.6636	CASP-like protein 1	-1.05083	0.632666	-1.48489	0.198606
35.2	not assigned.unknown	Nta.6608	uncharacterized	-2.47797	-0.285048	-2.39617	-0.203247
35.2	not assigned.unknown	Nta.6860	uncharacterized	-1.07256	-0.229102	-1.03465	-0.191191
35.2	not assigned.unknown	Nta.8956	uncharacterized	-1.36781	0.0226355	-1.45633	-0.065884
35.2	not assigned.unknown	Nta.10118	uncharacterized	-1.69206	-0.77493	-1.06213	-0.145005
35.2	not assigned.unknown	Nta.12454	zinc finger CCCH domain-containing protein 20-like	-1.2315	0.00455403	-1.28656	-0.0505063
35.2	not assigned.unknown	Nta.13205		-1.11011	-0.0602231	-1.35131	-0.301424
35.2	not assigned.unknown	Nta.15352	uncharacterized	-1.81881	-0.365858	-1.09023	0.362716
35.2	not assigned.unknown	Nta.15464	uncharacterized	-1.4405	-0.386581	-1.40966	-0.355743
35.2	not assigned.unknown	Nta.22399	uncharacterized	-1.80367	-0.832545	-1.72447	-0.753342
35.2	not assigned.unknown	Nta.22913	uncharacterized	-1.88351	-0.84742	-1.3062	-0.270105
35.2	not assigned.unknown	Nta.23202	uncharacterized	-2.04658	-0.923649	-1.1511	-0.0281678
35.2	not assigned.unknown	A_95_P039326		-1.14542	-0.260056	-1.10591	-0.220545
35.2	not assigned.unknown	A_95_P042766		-1.10782	-0.157952	-1.40193	-0.452062
35.2	not assigned.unknown	A_95_P065360		-1.17247	0.134537	-1.20979	0.0972102
35.2	not assigned.unknown	A_95_P142007		-1.32485	-0.118918	-1.44609	-0.240162
35.2	not assigned.unknown	A_95_P090188	transcription factor RF2a-like	-1.9338	-0.794603	-1.37162	-0.232416
35.2	not assigned.unknown	A_95_P114157		-1.09212	-0.27536	-1.80264	-0.985882
35.2	not assigned.unknown	A_95_P211352	ankyrin repeat and SAM domain-containing protein 6-like	-1.33739	-0.137164	-1.17975	0.0204797
35.2	not assigned.unknown	A_95_P147162	uncharacterized	-1.09656	-0.302271	-1.12951	-0.335224
35.2	not assigned.unknown	A_95_P142662	E3 ubiquitin-protein ligase UPL5-like	-1.44122	0.276566	-1.53775	0.180039
35.2	not assigned.unknown	A_95_P046251		-1.1623	0.741613	-1.57348	0.330429

## Sheet: Cluster10
Bin Code	Bin Name	Unigene	Unigene description	Xcv vs Mock in WT	Xcv vs Mock in pfld4-2	pfld4-2 vs WT in Mock	pfld4-2 vs WT in Xcv
1.1.1.2	PS.lightreaction.photosystem II.PSII polypeptide subunits	Nta.19074	rho GTPase-activating protein 7-like	-1.32907	-1.13807	-1.06485	-0.873855
1.3.2	PS.calvin cycle.rubisco small subunit	Nta.7095	thionin-like protein 2	-1.23511	-1.04596	-1.1818	-0.992644
1.3.4	PS.calvin cycle.GAP	Nta.21917	glycine-rich cell wall structural protein-like	-2.66087	-1.09064	-1.35411	0.216115
2.1.2.2	major CHO metabolism.synthesis.starch.starch synthase	Nta.11492	protodermal factor 1-like	-3.3699	-1.25867	-2.64604	-0.534806
3.5	minor CHO metabolism.others	Nta.7095	thionin-like protein 2	-1.23511	-1.04596	-1.1818	-0.992644
4.3.15	glycolysis.unclear/dually targeted.phospho-enol-pyruvate carboxylase (PEPC)	Nta.3386	transcription factor bHLH74-like	-1.65612	-1.07807	-1.18922	-0.611169
9.3	mitochondrial electron transport / ATP synthesis.electron transfer flavoprotein	Nta.6534	uncharacterized	-2.53797	-2.12192	-1.31759	-0.901545
9.7	mitochondrial electron transport / ATP synthesis.cytochrome c oxidase	Nta.7442	axial regulator YABBY 5-like	-2.0281	-1.26162	-1.36973	-0.603245
10	cell wall	Nta.1807	uncharacterized	-2.33876	-1.28049	-1.75108	-0.692817
10.2.1	cell wall.cellulose synthesis.cellulose synthase	Nta.6361	glucomannan 4-beta-mannosyltransferase 2-like	-2.39018	-2.03045	-1.03679	-0.677069
10.5.2	cell wall.cell wall proteins.proline rich proteins	Nta.6840	non-classical arabinogalactan protein 31-like	-2.20826	-1.45754	-1.18851	-0.437785
10.5.3	cell wall.cell wall proteins.LRR	Nta.5205	uncharacterized protein At4g06744-like	-2.13019	-1.47507	-1.58451	-0.929386
10.6.2	cell wall.degradation.mannan-xylose-arabinose-fucose	Nta.16902	mannan endo-1, 4-beta-mannosidase 6-like	-1.5964	-1.1682	-1.07998	-0.651773
11.1.8	lipid metabolism.FA synthesis and FA elongation.acyl CoA ligase	Nta.12191	long chain acyl-CoA synthetase 2-like	-2.67728	-1.43302	-1.33313	-0.0888684
11.1.9	lipid metabolism.FA synthesis and FA elongation.long chain fatty acid CoA ligase	Nta.12191	long chain acyl-CoA synthetase 2-like	-2.67728	-1.43302	-1.33313	-0.0888684
11.1.10	lipid metabolism.FA synthesis and FA elongation.beta ketoacyl CoA synthase	Nta.19780	3-ketoacyl-CoA synthase 6-like	-2.56397	-1.80045	-1.45534	-0.691822
11.1.11	lipid metabolism.FA synthesis and FA elongation.fatty acid elongase	Nta.19780	3-ketoacyl-CoA synthase 6-like	-2.56397	-1.80045	-1.45534	-0.691822
11.9.3	lipid metabolism.lipid degradation.lysophospholipases	Nta.7442	axial regulator YABBY 5-like	-2.0281	-1.26162	-1.36973	-0.603245
13.1.1.1.2	amino acid metabolism.synthesis.central amino acid metabolism.GABA.GABA transaminase	Nta.19108	gamma aminobutyrate transaminase 3, chloroplastic	-2.67994	-2.0656	-1.45685	-0.842512
13.1.5.3.2	amino acid metabolism.synthesis.serine-glycine-cysteine group.cysteine.SAT	Nta.22454	myosin heavy chain kinase B-like	-2.73048	-1.5828	-1.38834	-0.24066
13.2.3.2	amino acid metabolism.degradation.aspartate family.threonine	Nta.6534	uncharacterized	-2.53797	-2.12192	-1.31759	-0.901545
16.1	secondary metabolism.isoprenoids	Nta.19780	3-ketoacyl-CoA synthase 6-like	-2.56397	-1.80045	-1.45534	-0.691822
16.1.3.3	secondary metabolism.isoprenoids.tocopherol biosynthesis.MPBQ/MSBQ methyltransferase	Nta.22723	low affinity sulfate transporter 3-like	-1.59683	-1.15297	-1.2577	-0.813847
16.2.1.7	secondary metabolism.phenylpropanoids.lignin biosynthesis.CCR1	Nta.6821	cinnamoyl-CoA reductase 1-like	-2.25429	-1.24071	-1.78106	-0.767473
16.2.1.7	secondary metabolism.phenylpropanoids.lignin biosynthesis.CCR1	Nta.16403	cinnamoyl-CoA reductase 1-like	-1.74031	-1.55966	-1.04701	-0.866355
16.7	secondary metabolism.wax	Nta.19780	3-ketoacyl-CoA synthase 6-like	-2.56397	-1.80045	-1.45534	-0.691822
16.8.2	secondary metabolism.flavonoids.chalcones	Nta.5781	fatty-acid-binding protein 1-like	-3.48217	-3.27042	-1.13172	-0.919968
16.8.3	secondary metabolism.flavonoids.dihydroflavonols	Nta.6821	cinnamoyl-CoA reductase 1-like	-2.25429	-1.24071	-1.78106	-0.767473
16.8.3	secondary metabolism.flavonoids.dihydroflavonols	Nta.16403	cinnamoyl-CoA reductase 1-like	-1.74031	-1.55966	-1.04701	-0.866355
17.2.2	hormone metabolism.auxin.signal transduction	Nta.2475	auxin response factor 2-like	-1.62655	-1.14661	-1.01942	-0.539486
17.2.2	hormone metabolism.auxin.signal transduction	Nta.6534	uncharacterized	-2.53797	-2.12192	-1.31759	-0.901545
17.2.2	hormone metabolism.auxin.signal transduction	Nta.17062	auxin response factor 4-like	-2.64468	-1.72233	-1.09006	-0.167718
17.2.3	hormone metabolism.auxin.induced-regulated-responsive-activated	Nta.6925	auxin-responsive protein IAA4-like	-2.42229	-1.0051	-1.24535	0.171839
17.2.3	hormone metabolism.auxin.induced-regulated-responsive-activated	A_95_P210872	auxin-induced protein AUX22-like	-2.90231	-1.47484	-1.04977	0.377704
18.7	Co-factor and vitamine metabolism.iron-sulphur clusters	Nta.18462	uncharacterized	-2.27976	-1.80926	-1.32595	-0.855444
19.3	tetrapyrrole synthesis.GSA	Nta.12566	uncharacterized	-2.31246	-1.48222	-1.025	-0.194758
19.3	tetrapyrrole synthesis.GSA	Nta.19108	gamma aminobutyrate transaminase 3, chloroplastic	-2.67994	-2.0656	-1.45685	-0.842512
20.1	stress.biotic	Nta.4561	histone H3.2	-2.40194	-1.82622	-1.43252	-0.856807
20.1	stress.biotic	Nta.5205	uncharacterized protein At4g06744-like	-2.13019	-1.47507	-1.58451	-0.929386
20.1	stress.biotic	Nta.18462	uncharacterized	-2.27976	-1.80926	-1.32595	-0.855444
20.1.3	stress.biotic.signalling	Nta.19108	gamma aminobutyrate transaminase 3, chloroplastic	-2.67994	-2.0656	-1.45685	-0.842512
20.1.7	stress.biotic.PR-proteins	Nta.7095	thionin-like protein 2	-1.23511	-1.04596	-1.1818	-0.992644
20.1.7	stress.biotic.PR-proteins	Nta.12562	thaumatin-like protein	-1.77603	-1.10538	-1.38853	-0.717886
20.2	stress.abiotic	Nta.6729	BAG family molecular chaperone regulator 3-like	-2.50135	-1.95319	-1.06091	-0.512755
20.2.1	stress.abiotic.heat	Nta.1027	uncharacterized	-1.84368	-1.09201	-1.09705	-0.345374
20.2.3	stress.abiotic.drought/salt	Nta.1807	uncharacterized	-2.33876	-1.28049	-1.75108	-0.692817
20.2.99	stress.abiotic.unspecified	Nta.3386	transcription factor bHLH74-like	-1.65612	-1.07807	-1.18922	-0.611169
20.2.99	stress.abiotic.unspecified	Nta.6840	non-classical arabinogalactan protein 31-like	-2.20826	-1.45754	-1.18851	-0.437785
21.6	redox.dismutases and catalases	Nta.1597	superoxide dismutase [Cu-Zn], chloroplastic-like	-2.57953	-1.04609	-1.90716	-0.373713
22.1.2	polyamine metabolism.synthesis.SAM decarboxylase	Nta.22469	protein MIZU-KUSSEI 1-like	-1.86551	-1.07035	-1.11865	-0.32349
26.7	misc.oxidases - copper, flavone etc	Nta.3386	transcription factor bHLH74-like	-1.65612	-1.07807	-1.18922	-0.611169
26.7	misc.oxidases - copper, flavone etc	Nta.12566	uncharacterized	-2.31246	-1.48222	-1.025	-0.194758
26.10	misc.cytochrome P450	Nta.27226	cytochrome P450 78A5-like	-2.89786	-2.22681	-1.0302	-0.359143
26.11.1	misc.alcohol dehydrogenases.cinnamyl alcohol dehydrogenase	Nta.6821	cinnamoyl-CoA reductase 1-like	-2.25429	-1.24071	-1.78106	-0.767473
26.11.1	misc.alcohol dehydrogenases.cinnamyl alcohol dehydrogenase	Nta.16403	cinnamoyl-CoA reductase 1-like	-1.74031	-1.55966	-1.04701	-0.866355
26.18	misc.invertase/pectin methylesterase inhibitor family protein	Nta.15384	21 kDa protein-like	-2.14157	-1.4411	-1.04767	-0.347202
26.22	misc.short chain dehydrogenase/reductase (SDR)	Nta.22851	uncharacterized	-2.90427	-1.39132	-2.26211	-0.749161
27.1.19	RNA.processing.ribonucleases	Nta.18462		-2.27976	-1.80926	-1.32595	-0.855444
27.3.4	RNA.regulation of transcription.auxin response transcription factor family (ARF)	Nta.2475	auxin response factor 2-like	-1.62655	-1.14661	-1.01942	-0.539486
27.3.4	RNA.regulation of transcription.auxin response transcription factor family (ARF)	Nta.17062	auxin response factor 4-like	-2.64468	-1.72233	-1.09006	-0.167718
27.3.6	RNA.regulation of transcription.basic helix-loop-helix family (bHLH)	Nta.3386	transcription factor bHLH74-like	-1.65612	-1.07807	-1.18922	-0.611169
27.3.10	RNA.regulation of transcription.C2C2(Zn) YABBY family	Nta.7442	axial regulator YABBY 5-like	-2.0281	-1.26162	-1.36973	-0.603245
27.3.25	RNA.regulation of transcription.MYB domain transcription factor family	Nta.23957	calmodulin-like protein 1	-1.79374	-1.50559	-1.03201	-0.743869
27.3.30	RNA.regulation of transcription.triple-helix transcription factor family (Trihelix)	Nta.21917	glycine-rich cell wall structural protein-like	-2.66087	-1.09064	-1.35411	0.216115
27.3.35	RNA.regulation of transcription.bZIP transcription factor family	Nta.3538	transcriptional activator TAF-1-like	-1.40325	-1.26025	-1.00903	-0.866034
27.3.36	RNA.regulation of transcription.argonaute transcription factor family	Nta.23643	protein argonaute 10-like	-2.0289	-1.19477	-1.2966	-0.462468
27.3.40	RNA.regulation of transcription.AUX/IAA family	Nta.6925	auxin-responsive protein IAA4-like	-2.42229	-1.0051	-1.24535	0.171839
27.3.40	RNA.regulation of transcription.AUX/IAA family	A_95_P210872	auxin-induced protein AUX22-like	-2.90231	-1.47484	-1.04977	0.377704
27.3.44	RNA.regulation of transcription.chromatin remodeling factors	Nta.22454	myosin heavy chain kinase B-like	-2.73048	-1.5828	-1.38834	-0.24066
27.3.59	RNA.regulation of transcription.methyl binding domain proteins	Nta.9691	methyl-CpG-binding domain-containing protein 11-like	-1.81887	-1.03338	-1.19286	-0.407378
27.3.67	RNA.regulation of transcription.putative transcription regulator	Nta.22469	protein MIZU-KUSSEI 1-like	-1.86551	-1.07035	-1.11865	-0.32349
27.3.99	RNA.regulation of transcription.unclassified	Nta.335	uncharacterized	-2.06042	-1.45584	-1.02135	-0.416769
27.3.99	RNA.regulation of transcription.unclassified	Nta.1027	uncharacterized	-1.84368	-1.09201	-1.09705	-0.345374
27.3.99	RNA.regulation of transcription.unclassified	Nta.12562	thaumatin-like protein	-1.77603	-1.10538	-1.38853	-0.717886
27.3.99	RNA.regulation of transcription.unclassified	Nta.16861	transcription repressor OFP7-like	-1.95063	-1.03342	-1.08331	-0.166104
27.3.99	RNA.regulation of transcription.unclassified	Nta.18462	uncharacterized	-2.27976	-1.80926	-1.32595	-0.855444
27.5.2.2	RNA.silencing.RISC formation.AGO	Nta.23643	protein argonaute 10-like	-2.0289	-1.19477	-1.2966	-0.462468
28.1	DNA.synthesis/chromatin structure	Nta.1807	uncharacterized	-2.33876	-1.28049	-1.75108	-0.692817
28.1	DNA.synthesis/chromatin structure	Nta.22454	myosin heavy chain kinase B-like	-2.73048	-1.5828	-1.38834	-0.24066
28.1.3	DNA.synthesis/chromatin structure.histone	Nta.4561	histone H3.2	-2.40194	-1.82622	-1.43252	-0.856807
28.2	DNA.repair	Nta.3386	transcription factor bHLH74-like	-1.65612	-1.07807	-1.18922	-0.611169
28.2	DNA.repair	Nta.10145	uncharacterized	-2.41256	-1.79831	-1.23119	-0.616942
28.2	DNA.repair	Nta.18805	dual specificity protein kinase splA-like	-2.51015	-1.93669	-1.12097	-0.54751
28.99	DNA.unspecified	Nta.18462	uncharacterized	-2.27976	-1.80926	-1.32595	-0.855444
28.99	DNA.unspecified	Nta.19780	3-ketoacyl-CoA synthase 6-like	-2.56397	-1.80045	-1.45534	-0.691822
29.2.2	protein.synthesis.ribosome biogenesis	Nta.1597	superoxide dismutase [Cu-Zn], chloroplastic-like	-2.57953	-1.04609	-1.90716	-0.373713
29.2.3	protein.synthesis.initiation	Nta.23643	protein argonaute 10-like	-2.0289	-1.19477	-1.2966	-0.462468
29.3.4.3	protein.targeting.secretory pathway.vacuole	Nta.7339	vacuolar-processing enzyme-like	-2.44382	-1.69408	-1.04412	-0.294369
29.4	protein.postranslational modification	Nta.3538	transcriptional activator TAF-1-like	-1.40325	-1.26025	-1.00903	-0.866034
29.4	protein.postranslational modification	Nta.18462	uncharacterized	-2.27976	-1.80926	-1.32595	-0.855444
29.4	protein.postranslational modification	Nta.22469	protein MIZU-KUSSEI 1-like	-1.86551	-1.07035	-1.11865	-0.32349
29.4.1.57	protein.postranslational modification.kinase.receptor like cytoplasmatic kinase VII	Nta.19108	gamma aminobutyrate transaminase 3, chloroplastic	-2.67994	-2.0656	-1.45685	-0.842512
29.4.1.57	protein.postranslational modification.kinase.receptor like cytoplasmatic kinase VII	Nta.23643	protein argonaute 10-like	-2.0289	-1.19477	-1.2966	-0.462468
29.5.3	protein.degradation.cysteine protease	Nta.7339	vacuolar-processing enzyme-like	-2.44382	-1.69408	-1.04412	-0.294369
29.5.3	protein.degradation.cysteine protease	Nta.18462	uncharacterized	-2.27976	-1.80926	-1.32595	-0.855444
29.5.4	protein.degradation.aspartate protease	Nta.6580	aspartic proteinase A1-like	-2.81959	-2.53957	-1.1735	-0.893483
29.5.7	protein.degradation.metalloprotease	A_95_P209607	probable zinc metallopeptidase EGY3, chloroplastic	-3.0699	-2.5731	-1.06124	-0.564438
29.5.11.4.2	protein.degradation.ubiquitin.E3.RING	Nta.911	E3 ubiquitin ligase BIG BROTHER-like	-2.11949	-1.69705	-1.14514	-0.722697
29.5.11.4.2	protein.degradation.ubiquitin.E3.RING	Nta.17211	BOI-related E3 ubiquitin-protein ligase 1-like	-1.42172	-1.16656	-1.19093	-0.935772
29.5.11.4.2	protein.degradation.ubiquitin.E3.RING	Nta.18462	uncharacterized	-2.27976	-1.80926	-1.32595	-0.855444
29.6	protein.folding	Nta.18462	uncharacterized	-2.27976	-1.80926	-1.32595	-0.855444
29.6	protein.folding	Nta.23643	protein argonaute 10-like	-2.0289	-1.19477	-1.2966	-0.462468
30.2.11	signalling.receptor kinases.leucine rich repeat XI	Nta.5205	uncharacterized protein At4g06744-like	-2.13019	-1.47507	-1.58451	-0.929386
30.2.16	signalling.receptor kinases.Catharanthus roseus-like RLK1	Nta.22454	myosin heavy chain kinase B-like	-2.73048	-1.5828	-1.38834	-0.24066
30.2.17	signalling.receptor kinases.DUF 26	Nta.18462	uncharacterized	-2.27976	-1.80926	-1.32595	-0.855444
30.2.24	signalling.receptor kinases.S-locus glycoprotein like	Nta.19108	gamma aminobutyrate transaminase 3, chloroplastic	-2.67994	-2.0656	-1.45685	-0.842512
30.3	signalling.calcium	Nta.22444	uncharacterized	-2.30223	-1.69621	-1.01864	-0.412618
30.3	signalling.calcium	Nta.23643	protein argonaute 10-like	-2.0289	-1.19477	-1.2966	-0.462468
30.3	signalling.calcium	Nta.23957	calmodulin-like protein 1	-1.79374	-1.50559	-1.03201	-0.743869
30.5	signalling.G-proteins	Nta.19074	rho GTPase-activating protein 7-like	-1.32907	-1.13807	-1.06485	-0.873855
30.11	signalling.light	Nta.22723	low affinity sulfate transporter 3-like	-1.59683	-1.15297	-1.2577	-0.813847
31.1	cell.organisation	Nta.22454	myosin heavy chain kinase B-like	-2.73048	-1.5828	-1.38834	-0.24066
31.4	cell.vesicle transport	Nta.18462	uncharacterized	-2.27976	-1.80926	-1.32595	-0.855444
31.4	cell.vesicle transport	Nta.22723	low affinity sulfate transporter 3-like	-1.59683	-1.15297	-1.2577	-0.813847
33.99	development.unspecified	Nta.11492	protodermal factor 1-like	-3.3699	-1.25867	-2.64604	-0.534806
33.99	development.unspecified	Nta.16861	transcription repressor OFP7-like	-1.95063	-1.03342	-1.08331	-0.166104
33.99	development.unspecified	Nta.18462	uncharacterized	-2.27976	-1.80926	-1.32595	-0.855444
33.99	development.unspecified	Nta.23643	protein argonaute 10-like	-2.0289	-1.19477	-1.2966	-0.462468
34.3	transport.amino acids	Nta.22469	protein MIZU-KUSSEI 1-like	-1.86551	-1.07035	-1.11865	-0.32349
34.5	transport.ammonium	Nta.10103	ammonium transporter 1 member 2	-2.22421	-1.73505	-1.24627	-0.757113
34.6	transport.sulphate	Nta.22723	low affinity sulfate transporter 3-like	-1.59683	-1.15297	-1.2577	-0.813847
34.10	transport.nucleotides	Nta.16474	probable purine permease 9	-3.36164	-2.73468	-1.45942	-0.832448
34.13	transport.peptides and oligopeptides	Nta.1807	uncharacterized	-2.33876	-1.28049	-1.75108	-0.692817
34.13	transport.peptides and oligopeptides	Nta.3386	transcription factor bHLH74-like	-1.65612	-1.07807	-1.18922	-0.611169
34.13	transport.peptides and oligopeptides	Nta.18385	protein NRT1/ PTR FAMILY 5.1	-2.34241	-1.61988	-1.66518	-0.942641
34.16	transport.ABC transporters and multidrug resistance systems	Nta.20888	ABC transporter G family member 25-like	-1.45252	-1.02111	-1.15473	-0.723321
34.99	transport.misc	Nta.6534	uncharacterized	-2.53797	-2.12192	-1.31759	-0.901545
34.99	transport.misc	Nta.23957	calmodulin-like protein 1	-1.79374	-1.50559	-1.03201	-0.743869
35.2	not assigned.unknown	Nta.3522	proline-rich protein HaeIII subfamily 1-like, chloroplastic	-3.11267	-2.38018	-1.41844	-0.685953
35.2	not assigned.unknown	Nta.5841	stress protein DDR48-like	-1.53586	-1.31429	-1.02494	-0.803375
35.2	not assigned.unknown	Nta.6359	uncharacterized	-1.59288	-1.30997	-1.24201	-0.959096
35.2	not assigned.unknown	Nta.6687		-2.00208	-1.71782	-1.20305	-0.91879
35.2	not assigned.unknown	Nta.11698	boron transporter 4-like	-3.65653	-3.19368	-1.54498	-1.08213
35.2	not assigned.unknown	Nta.12303	serine/arginine-rich splicing factor RSZ21A-like	-1.7121	-1.45575	-1.09553	-0.839184
35.2	not assigned.unknown	Nta.15101	uncharacterized	-2.5975	-1.05023	-1.77194	-0.224667
35.2	not assigned.unknown	Nta.16245	uncharacterized	-1.976	-1.61361	-1.04598	-0.683599
35.2	not assigned.unknown	Nta.16807	uncharacterized	-3.35805	-2.78768	-1.11114	-0.540776
35.2	not assigned.unknown	Nta.18334	uncharacterized	-1.92625	-1.21625	-1.07379	-0.363782
35.2	not assigned.unknown	Nta.22790	uncharacterized	-2.19465	-1.6249	-1.24389	-0.674131
35.2	not assigned.unknown	Nta.23111	uncharacterized	-2.40018	-1.6247	-1.03355	-0.258074
35.2	not assigned.unknown	A_95_P174772		-3.28872	-3.08902	-1.12829	-0.92859
35.2	not assigned.unknown	A_95_P120397	uncharacterized	-1.6969	-1.24214	-1.0133	-0.558543
35.2	not assigned.unknown	A_95_P125327	transmembrane protein 45B-like	-2.85593	-2.2929	-1.04982	-0.486781
35.2	not assigned.unknown	A_95_P112652		-1.63735	-1.17701	-1.03556	-0.57521
35.2	not assigned.unknown	A_95_P105047		-1.97317	-1.28423	-1.36661	-0.677666
