# Supplementary material for: Chloroplast Redox Status Modulates Genome-Wide Plant Responses during the Non-host Interaction of Tobacco with the Hemibiotrophic Bacterium Xanthomonas campestris pv. vesicatoria
Source: Front Plant Sci. 2017 Jul 4;8:1158. doi: 10.3389/fpls.2017.01158 (PMC5495832; doi:10.3389/fpls.2017.01158)
Supplement: TABLE S7 — List of tobacco genes belonging to clusters formed by Fld-regulated genes in which the effect of the flavoprotein was reverted by Xcv infection (Figure 7). Unigene ID and description, mapman pathway annotation, and FC (in log2 scale) for each of the four line/treatment comparisons are shown. The color code indicates statistical significance in induction (red; log2FC > 1 and FDR < 0.05) or repression (green; log2FC < -1 and FDR < 0.05). Genes belonging to various pathways are indicated repetitively. [file Table_7.XLS]

## Sheet: Cluster 11
Bin Code	Bin Name	Unigene		Xcv vs Mock in WT	Xcv vs Mock in pfld4-2	pfld4-2 vs WT in Mock	pfld4-2 vs WT in Xcv
2.1.2.5	major CHO metabolism.synthesis.starch.transporter	Nta.6490	glucose-6-phosphate/phosphate translocator 2, chloroplastic	1.9363	3.61592	-1.36633	0.313288
2.2.1.3.2	major CHO metabolism.degradation.sucrose.invertases.cell wall	Nta.3817	beta-fructofuranosidase, insoluble isoenzyme 1-like	5.74562	6.77012	-1.03182	-0.00731846
2.2.2.6	major CHO metabolism.degradation.starch.transporter	Nta.6490	glucose-6-phosphate/phosphate translocator 2, chloroplastic	1.9363	3.61592	-1.36633	0.313288
3.1.1.2	minor CHO metabolism.raffinose family.galactinol synthases.putative	Nta.4036	probable galacturonosyltransferase-like 10	3.07803	5.07454	-1.07747	0.919033
3.5	minor CHO metabolism.others	Nta.430	expansin-like B1	2.0652	4.22959	-1.30385	0.860537
3.5	minor CHO metabolism.others	Nta.3817	beta-fructofuranosidase, insoluble isoenzyme 1-like	5.74562	6.77012	-1.03182	-0.00731846
5.3	fermentation.ADH	Nta.17506	alcohol dehydrogenase-like 4	2.12572	3.85712	-1.05464	0.676757
8.3	TCA / organic transformation.carbonic anhydrases	Nta.17164	alpha carbonic anhydrase 7-like	3.24806	5.35986	-1.3765	0.735299
9.3	mitochondrial electron transport / ATP synthesis.electron transfer flavoprotein	Nta.1196	uncharacterized	2.04011	2.36031	-1.08545	-0.765252
10.1.5	cell wall.precursor synthesis.UXS	Nta.17118	UDP-glucuronic acid decarboxylase 2-like	1.52227	2.24282	-1.59162	-0.871066
10.6.2	cell wall.degradation.mannan-xylose-arabinose-fucose	Nta.10430	beta-galactosidase-like	2.40271	3.64392	-1.2044	0.0368162
10.6.2	cell wall.degradation.mannan-xylose-arabinose-fucose	Nta.22926	probable xyloglucan endotransglucosylase/hydrolase protein 16	1.35362	2.67737	-1.28031	0.0434457
10.6.3	cell wall.degradation.pectate lyases and polygalacturonases	Nta.3699	probable WRKY transcription factor 40	3.23985	5.38376	-1.17712	0.966795
10.7	cell wall.modification	Nta.430	expansin-like B1	2.0652	4.22959	-1.30385	0.860537
10.7	cell wall.modification	Nta.2943	expansin-like A2	1.16706	1.92959	-1.13345	-0.370916
10.7	cell wall.modification	Nta.22926	probable xyloglucan endotransglucosylase/hydrolase protein 16	1.35362	2.67737	-1.28031	0.0434457
11.1.8	lipid metabolism.FA synthesis and FA elongation.acyl CoA ligase	Nta.3336	oxalate--CoA ligase-like	2.28858	3.81295	-1.58611	-0.0617428
11.3.2	lipid metabolism.phospholipid synthesis.choline kinase	Nta.8132	AAA-ATPase At3g28580-like	2.14631	3.74602	-1.11382	0.485885
11.5.1	lipid metabolism.glycerol metabolism.glycerol kinase	Nta.11921	glycerol kinase	1.57686	2.03548	-1.01906	-0.560445
11.10.2	lipid metabolism.glycolipid synthesis.DGDG synthase	Nta.3652	syntaxin-121-like	3.20541	5.09632	-1.2816	0.609313
12.2.2	N-metabolism.ammonia metabolism.glutamine synthetase	Nta.5534	glutamine synthetase-like	2.55159	3.12178	-1.43902	-0.86882
13.1.6.1.7	amino acid metabolism.synthesis.aromatic aa.chorismate.chorismate synthase	Nta.5534	glutamine synthetase-like	2.55159	3.12178	-1.43902	-0.86882
15	metal handling	Nta.2613	uncharacterized	2.38907	4.30966	-1.10692	0.81367
15	metal handling	Nta.5379	uncharacterized	2.65623	4.70423	-1.16319	0.884807
16.1.2.3	secondary metabolism.isoprenoids.mevalonate pathway.HMG-CoA reductase	Nta.16450	3-hydroxy-3-methylglutaryl-coenzyme A reductase 1-like	1.76507	3.7313	-1.08073	0.885493
16.1.4.21	secondary metabolism.isoprenoids.carotenoids.violaxanthin de-epoxidase	Nta.12839	vetispiradiene synthase 2-like	3.37242	5.63899	-1.39134	0.875234
16.1.5	secondary metabolism.isoprenoids.terpenoids	Nta.8009	viridiflorene synthase	5.85341	6.7433	-1.10416	-0.214265
16.1.5	secondary metabolism.isoprenoids.terpenoids	Nta.12839	vetispiradiene synthase 2-like	3.37242	5.63899	-1.39134	0.875234
16.2	secondary metabolism.phenylpropanoids	Nta.16398	uncharacterized acetyltransferase At3g50280-like	2.50961	3.0243	-1.03096	-0.516264
16.2.1.3	secondary metabolism.phenylpropanoids.lignin biosynthesis.4CL	Nta.3336	oxalate--CoA ligase-like	2.28858	3.81295	-1.58611	-0.0617428
16.2.1.5	secondary metabolism.phenylpropanoids.lignin biosynthesis.C3H	Nta.3549	cytochrome P450 71A1-like	5.73105	8.29627	-2.17043	0.394794
16.2.1.6	secondary metabolism.phenylpropanoids.lignin biosynthesis.CCoAOMT	Nta.1152	caffeoyl-CoA O-methyltransferase 6	2.14615	3.61886	-1.65163	-0.178923
16.2.1.6	secondary metabolism.phenylpropanoids.lignin biosynthesis.CCoAOMT	Nta.3623	caffeoyl-CoA O-methyltransferase 4	3.43127	4.65823	-1.25985	-0.0328904
16.2.1.6	secondary metabolism.phenylpropanoids.lignin biosynthesis.CCoAOMT	Nta.9394	caffeoyl-CoA O-methyltransferase 5	2.6989	4.24253	-1.62986	-0.0862294
16.2.1.8	secondary metabolism.phenylpropanoids.lignin biosynthesis.F5H	Nta.11704	protein PLANT CADMIUM RESISTANCE 2-like	1.55744	3.60064	-1.21219	0.831017
16.2.1.9	secondary metabolism.phenylpropanoids.lignin biosynthesis.COMT	Nta.3489	caffeic acid 3-O-methyltransferase-like	3.34776	3.57445	-1.20841	-0.981719
16.2.1.10	secondary metabolism.phenylpropanoids.lignin biosynthesis.CAD	Nta.8325	putative quinone-oxidoreductase homolog, chloroplastic	4.33271	5.90118	-1.50151	0.0669652
16.8.1	secondary metabolism.flavonoids.anthocyanins	Nta.16398	uncharacterized acetyltransferase At3g50280-like	2.50961	3.0243	-1.03096	-0.516264
16.8.3	secondary metabolism.flavonoids.dihydroflavonols	Nta.3549	cytochrome P450 71A1-like	5.73105	8.29627	-2.17043	0.394794
16.8.3	secondary metabolism.flavonoids.dihydroflavonols	Nta.8637	isoflavone 2'-hydroxylase-like	1.29485	2.00169	-1.1501	-0.443257
16.8.3	secondary metabolism.flavonoids.dihydroflavonols	Nta.8710	protein DOWNY MILDEW RESISTANCE 6-like	1.7738	3.67967	-2.30137	-0.395498
16.8.3	secondary metabolism.flavonoids.dihydroflavonols	Nta.12423	anthocyanidin 3-O-glucosyltransferase 2-like	2.22826	2.66654	-1.42491	-0.986624
17.1.3	hormone metabolism.abscisic acid.induced-regulated-responsive-activated	Nta.8097	GEM-like protein 4	1.30631	2.87948	-1.2496	0.323577
17.2.3	hormone metabolism.auxin.induced-regulated-responsive-activated	Nta.3030	cytochrome b561 and DOMON domain-containing protein At5g47530-like	4.49964	6.30059	-1.09497	0.705984
17.2.3	hormone metabolism.auxin.induced-regulated-responsive-activated	Nta.3096	auxin-responsive protein SAUR36-like	3.20082	5.16457	-1.03865	0.925103
17.2.3	hormone metabolism.auxin.induced-regulated-responsive-activated	Nta.8872	cytochrome b561 and DOMON domain-containing protein At5g47530-like	5.33928	6.76324	-1.12608	0.297881
17.3.1.2.7	hormone metabolism.brassinosteroid.synthesis-degradation.sterols.DWF5	Nta.8007	bifunctional epoxide hydrolase 2-like	6.1109	7.356	-1.32316	-0.0780594
17.3.3	hormone metabolism.brassinosteroid.induced-regulated-responsive-activated	Nta.1238	calcium-binding protein PBP1-like	1.07128	3.25502	-1.66349	0.520256
17.5.1	hormone metabolism.ethylene.synthesis-degradation	Nta.8710	protein DOWNY MILDEW RESISTANCE 6-like	1.7738	3.67967	-2.30137	-0.395498
17.5.1.2	hormone metabolism.ethylene.synthesis-degradation.1-aminocyclopropane-1-carboxylate oxidase	Nta.11948	1-aminocyclopropane-1-carboxylate oxidase-like	2.60376	4.71877	-1.69929	0.415715
17.5.2	hormone metabolism.ethylene.signal transduction	Nta.1635	ethylene-responsive transcription factor 4	1.82779	2.72706	-1.09576	-0.196492
17.5.2	hormone metabolism.ethylene.signal transduction	Nta.3920	ethylene-responsive transcription factor 2	1.13206	3.57846	-1.79328	0.653117
17.5.2	hormone metabolism.ethylene.signal transduction	Nta.8193	pathogenesis-related genes transcriptional activator PTI5-like	4.19068	6.20012	-1.52479	0.484646
17.5.2	hormone metabolism.ethylene.signal transduction	Nta.23284	pathogenesis-related genes transcriptional activator PTI5-like	3.16345	5.8491	-1.69434	0.991319
17.7.1.10	hormone metabolism.jasmonate.synthesis-degradation.jasmonate-O-methyltransferase	Nta.4273	salicylate carboxymethyltransferase-like	1.60238	3.53635	-2.47698	-0.543017
17.8.1	hormone metabolism.salicylic acid.synthesis-degradation	Nta.4273	salicylate carboxymethyltransferase-like	1.60238	3.53635	-2.47698	-0.543017
19.1	tetrapyrrole synthesis.glu-tRNA synthetase	Nta.21938	zinc finger protein ZAT10-like	3.81075	5.48023	-1.32293	0.346545
20	stress	Nta.21938	zinc finger protein ZAT10-like	3.81075	5.48023	-1.32293	0.346545
20.1	stress.biotic	Nta.4183	pathogenesis-related protein R major form	5.14597	5.80911	-1.06979	-0.406645
20.1.2	stress.biotic.receptors	Nta.3964	probable carboxylesterase 17	1.67445	3.16813	-1.1298	0.363871
20.1.2	stress.biotic.receptors	Nta.8565	ammonium transporter 2-like	3.96351	5.25258	-1.05235	0.236718
20.1.2	stress.biotic.receptors	Nta.23256	F-box protein At2g02240-like	2.25885	3.51256	-1.7482	-0.494497
20.1.5	stress.biotic.regulation of transcription	Nta.1635	ethylene-responsive transcription factor 4	1.82779	2.72706	-1.09576	-0.196492
20.1.5	stress.biotic.regulation of transcription	Nta.3699	probable WRKY transcription factor 40	3.23985	5.38376	-1.17712	0.966795
20.1.5	stress.biotic.regulation of transcription	Nta.3920	ethylene-responsive transcription factor 2	1.13206	3.57846	-1.79328	0.653117
20.1.5	stress.biotic.regulation of transcription	Nta.8193	pathogenesis-related genes transcriptional activator PTI5-like	4.19068	6.20012	-1.52479	0.484646
20.1.5	stress.biotic.regulation of transcription	Nta.8886	probable WRKY transcription factor 41	1.83393	3.93226	-1.43666	0.661666
20.1.5	stress.biotic.regulation of transcription	Nta.23284	pathogenesis-related genes transcriptional activator PTI5-like	3.16345	5.8491	-1.69434	0.991319
20.1.7	stress.biotic.PR-proteins	Nta.8565	ammonium transporter 2-like	3.96351	5.25258	-1.05235	0.236718
20.1.7.1	stress.biotic.PR-proteins.PR1 (antifungal)	Nta.3703	pathogenesis-related protein 1B	1.79287	4.15135	-3.29023	-0.931755
20.1.7.1	stress.biotic.PR-proteins.PR1 (antifungal)	Nta.4181	pathogenesis-related protein 1C	1.09821	2.72898	-1.32214	0.308636
20.1.7.3	stress.biotic.PR-proteins.PR3/4/8/11 (chitinases and chitin binding proteins)	Nta.3495	acidic endochitinase Q	3.09184	4.41672	-2.23686	-0.911976
20.1.7.3	stress.biotic.PR-proteins.PR3/4/8/11 (chitinases and chitin binding proteins)	Nta.4182	pathogenesis-related protein PR-4A	3.49599	5.19073	-1.77304	-0.0782971
20.1.7.3	stress.biotic.PR-proteins.PR3/4/8/11 (chitinases and chitin binding proteins)	Nta.7740	pathogenesis-related protein PR-4B	4.11743	6.10616	-1.76226	0.226467
20.1.99	stress.biotic.misc	Nta.12423	anthocyanidin 3-O-glucosyltransferase 2-like	2.22826	2.66654	-1.42491	-0.986624
20.2	stress.abiotic	Nta.4183	pathogenesis-related protein R major form	5.14597	5.80911	-1.06979	-0.406645
20.2.1	stress.abiotic.heat	Nta.2613	uncharacterized LOC107798382	2.38907	4.30966	-1.10692	0.81367
20.2.1	stress.abiotic.heat	Nta.3026	dnaJ protein homolog	2.10092	3.85822	-1.20107	0.556225
20.2.1	stress.abiotic.heat	Nta.5376	BAG family molecular chaperone regulator 6-like	2.09052	3.13436	-1.19978	-0.155934
20.2.1	stress.abiotic.heat	Nta.5379	uncharacterized LOC107766460	2.65623	4.70423	-1.16319	0.884807
20.2.1	stress.abiotic.heat	Nta.17118	UDP-glucuronic acid decarboxylase 2-like	1.52227	2.24282	-1.59162	-0.871066
20.2.3	stress.abiotic.drought/salt	Nta.7163	uncharacterized LOC104224386	1.28673	2.33786	-1.22141	-0.17028
20.2.3	stress.abiotic.drought/salt	Nta.9043	LEAF RUST 10 DISEASE-RESISTANCE LOCUS RECEPTOR-LIKE PROTEIN KINASE-like 1.2	3.53153	5.37547	-1.13164	0.712301
20.2.3	stress.abiotic.drought/salt	Nta.15851	LEAF RUST 10 DISEASE-RESISTANCE LOCUS RECEPTOR-LIKE PROTEIN KINASE-like 1.2	2.38846	3.7487	-1.444	-0.083756
20.2.3	stress.abiotic.drought/salt	Nta.22512	LEAF RUST 10 DISEASE-RESISTANCE LOCUS RECEPTOR-LIKE PROTEIN KINASE-like 1.2	2.77602	3.65247	-1.79268	-0.916228
23.1.2.20	nucleotide metabolism.synthesis.purine.adenylosuccinate synthase	Nta.10430	beta-galactosidase-like	2.40271	3.64392	-1.2044	0.0368162
23.2	nucleotide metabolism.degradation	Nta.23051	uncharacterized LOC104112394	1.04931	1.38113	-1.10459	-0.772766
24	biodegradation of xenobiotics	Nta.3964	probable carboxylesterase 17	1.67445	3.16813	-1.1298	0.363871
26.1	misc.misc2	Nta.8044	vitamin K-dependent protein S-like	3.79792	5.44268	-1.06503	0.579723
26.2	misc.UDP glucosyl and glucoronyl transferases	Nta.2541	scopoletin glucosyltransferase-like	3.52942	4.38013	-1.12219	-0.271472
26.2	misc.UDP glucosyl and glucoronyl transferases	Nta.3027	glycosyltransferase family protein 64 protein C5-like	2.73862	4.69978	-1.26487	0.696279
26.2	misc.UDP glucosyl and glucoronyl transferases	Nta.4036	probable galacturonosyltransferase-like 10	3.07803	5.07454	-1.07747	0.919033
26.2	misc.UDP glucosyl and glucoronyl transferases	Nta.8097	GEM-like protein 4	1.30631	2.87948	-1.2496	0.323577
26.2	misc.UDP glucosyl and glucoronyl transferases	Nta.8132	AAA-ATPase At3g28580-like	2.14631	3.74602	-1.11382	0.485885
26.2	misc.UDP glucosyl and glucoronyl transferases	Nta.8985	scopoletin glucosyltransferase-like	7.05535	7.30896	-1.01938	-0.765776
26.2	misc.UDP glucosyl and glucoronyl transferases	Nta.12423	anthocyanidin 3-O-glucosyltransferase 2-like	2.22826	2.66654	-1.42491	-0.986624
26.2	misc.UDP glucosyl and glucoronyl transferases	Nta.17164	alpha carbonic anhydrase 7-like	3.24806	5.35986	-1.3765	0.735299
26.3	misc.gluco-, galacto- and mannosidases	Nta.2613	uncharacterized LOC107798382	2.38907	4.30966	-1.10692	0.81367
26.3	misc.gluco-, galacto- and mannosidases	Nta.5379	uncharacterized LOC107766460	2.65623	4.70423	-1.16319	0.884807
26.3.2	misc.gluco-, galacto- and mannosidases.beta-galactosidase	Nta.10430	beta-galactosidase-like	2.40271	3.64392	-1.2044	0.0368162
26.4.1	misc.beta 1,3 glucan hydrolases.glucan endo-1,3-beta-glucosidase	Nta.4172	glucan endo-1,3-beta-glucosidase, acidic isoform PR-Q'	3.35258	5.06138	-1.38866	0.320137
26.6	misc.O-methyl transferases	Nta.3489	caffeic acid 3-O-methyltransferase-like	3.34776	3.57445	-1.20841	-0.981719
26.7	misc.oxidases - copper, flavone etc	Nta.8175	probable WRKY transcription factor 70	1.5943	4.16188	-1.86119	0.706396
26.7	misc.oxidases - copper, flavone etc	Nta.8325	putative quinone-oxidoreductase homolog, chloroplastic	4.33271	5.90118	-1.50151	0.0669652
26.7	misc.oxidases - copper, flavone etc	Nta.9442	probable WRKY transcription factor 70	1.50646	3.00791	-1.27865	0.222802
26.7	misc.oxidases - copper, flavone etc	Nta.12832	probable WRKY transcription factor 70	1.10108	3.71658	-1.79459	0.820898
26.8	misc.nitrilases, nitrile lyases, berberine bridge enzymes, reticuline oxidases, troponine reductases	Nta.5534	glutamine synthetase-like	2.55159	3.12178	-1.43902	-0.86882
26.10	misc.cytochrome P450	Nta.3549	cytochrome P450 71A1-like	5.73105	8.29627	-2.17043	0.394794
26.10	misc.cytochrome P450	Nta.3833	cytochrome P450 94A2-like	2.62881	4.5581	-1.22731	0.701979
26.10	misc.cytochrome P450	Nta.8637	isoflavone 2'-hydroxylase-like	1.29485	2.00169	-1.1501	-0.443257
26.10	misc.cytochrome P450	Nta.12757	cytochrome P450 710A1-like	2.52562	2.95718	-1.09888	-0.667321
26.10	misc.cytochrome P450	Nta.22204	uncharacterized LOC107794001	3.234	4.54471	-1.59181	-0.281093
26.11.1	misc.alcohol dehydrogenases.cinnamyl alcohol dehydrogenase	Nta.17506	alcohol dehydrogenase-like 4	2.12572	3.85712	-1.05464	0.676757
26.16	misc.myrosinases-lectin-jacalin	Nta.3096	auxin-responsive protein SAUR36-like	3.20082	5.16457	-1.03865	0.925103
26.16	misc.myrosinases-lectin-jacalin	Nta.12262	metalloendoproteinase 2-MMP-like	2.65906	4.11782	-1.12528	0.333484
26.28	misc.GDSL-motif lipase	Nta.8007	bifunctional epoxide hydrolase 2-like	6.1109	7.356	-1.32316	-0.0780594
27.1.19	RNA.processing.ribonucleases	Nta.7025	probable CCR4-associated factor 1 homolog 11	1.54737	3.06392	-1.24755	0.269004
27.1.19	RNA.processing.ribonucleases	Nta.18943	F-box protein PP2-B15-like	1.79796	4.62904	-2.05194	0.779144
27.2	RNA.transcription	Nta.8044	vitamin K-dependent protein S-like	3.79792	5.44268	-1.06503	0.579723
27.3.3	RNA.regulation of transcription.AP2/EREBP, APETALA2/ethylene-responsive element binding protein family	Nta.1635	ethylene-responsive transcription factor 4	1.82779	2.72706	-1.09576	-0.196492
27.3.3	RNA.regulation of transcription.AP2/EREBP, APETALA2/ethylene-responsive element binding protein family	Nta.3920	ethylene-responsive transcription factor 2	1.13206	3.57846	-1.79328	0.653117
27.3.3	RNA.regulation of transcription.AP2/EREBP, APETALA2/ethylene-responsive element binding protein family	Nta.8193	pathogenesis-related genes transcriptional activator PTI5-like	4.19068	6.20012	-1.52479	0.484646
27.3.3	RNA.regulation of transcription.AP2/EREBP, APETALA2/ethylene-responsive element binding protein family	Nta.8698	AP2/ERF and B3 domain-containing transcription factor RAV1-like	1.35548	2.74121	-1.75564	-0.369911
27.3.3	RNA.regulation of transcription.AP2/EREBP, APETALA2/ethylene-responsive element binding protein family	Nta.9929	AP2/ERF and B3 domain-containing transcription factor RAV1-like	1.01099	1.68524	-1.41573	-0.741486
27.3.3	RNA.regulation of transcription.AP2/EREBP, APETALA2/ethylene-responsive element binding protein family	Nta.10430	beta-galactosidase-like	2.40271	3.64392	-1.2044	0.0368162
27.3.3	RNA.regulation of transcription.AP2/EREBP, APETALA2/ethylene-responsive element binding protein family	Nta.23284	pathogenesis-related genes transcriptional activator PTI5-like	3.16345	5.8491	-1.69434	0.991319
27.3.11	RNA.regulation of transcription.C2H2 zinc finger family	Nta.21938	zinc finger protein ZAT10-like	3.81075	5.48023	-1.32293	0.346545
27.3.25	RNA.regulation of transcription.MYB domain transcription factor family	Nta.3652	syntaxin-121-like	3.20541	5.09632	-1.2816	0.609313
27.3.25	RNA.regulation of transcription.MYB domain transcription factor family	Nta.3759	myb-related protein Myb4-like	4.81539	5.41413	-1.06967	-0.470932
27.3.27	RNA.regulation of transcription.NAC domain transcription factor family	Nta.3682	NAC domain-containing protein 90-like	1.22107	2.94202	-1.94033	-0.219371
27.3.28	RNA.regulation of transcription.squamosa promoter binding protein family (SBP)	Nta.5534	glutamine synthetase-like	2.55159	3.12178	-1.43902	-0.86882
27.3.28	RNA.regulation of transcription.squamosa promoter binding protein family (SBP)	Nta.8063	CASP-like protein PIMP1	7.45979	8.93756	-1.00645	0.47131
27.3.28	RNA.regulation of transcription.squamosa promoter binding protein family (SBP)	A_95_P079400	squamosa promoter-binding-like protein 6	1.16235	1.91147	-1.05108	-0.301963
27.3.32	RNA.regulation of transcription.WRKY domain transcription factor family	Nta.3669	probable WRKY transcription factor 17	1.46683	3.03397	-1.03033	0.536813
27.3.32	RNA.regulation of transcription.WRKY domain transcription factor family	Nta.3699	probable WRKY transcription factor 40	3.23985	5.38376	-1.17712	0.966795
27.3.32	RNA.regulation of transcription.WRKY domain transcription factor family	Nta.4066	probable WRKY transcription factor 33	2.84998	4.60757	-1.50801	0.249573
27.3.32	RNA.regulation of transcription.WRKY domain transcription factor family	Nta.4132	probable WRKY transcription factor 26	3.30082	4.96334	-1.85264	-0.190119
27.3.32	RNA.regulation of transcription.WRKY domain transcription factor family	Nta.8175	probable WRKY transcription factor 70	1.5943	4.16188	-1.86119	0.706396
27.3.32	RNA.regulation of transcription.WRKY domain transcription factor family	Nta.8886	probable WRKY transcription factor 41	1.83393	3.93226	-1.43666	0.661666
27.3.32	RNA.regulation of transcription.WRKY domain transcription factor family	Nta.8992	probable WRKY transcription factor 7	2.11196	3.54142	-1.02179	0.407676
27.3.32	RNA.regulation of transcription.WRKY domain transcription factor family	Nta.9442	probable WRKY transcription factor 70	1.50646	3.00791	-1.27865	0.222802
27.3.32	RNA.regulation of transcription.WRKY domain transcription factor family	Nta.12832	probable WRKY transcription factor 70	1.10108	3.71658	-1.79459	0.820898
28.1	DNA.synthesis/chromatin structure	Nta.2613	uncharacterized	2.38907	4.30966	-1.10692	0.81367
28.1	DNA.synthesis/chromatin structure	Nta.5379	uncharacterized	2.65623	4.70423	-1.16319	0.884807
29.2.2	protein.synthesis.ribosome biogenesis	Nta.1238	calcium-binding protein PBP1-like	1.07128	3.25502	-1.66349	0.520256
29.2.2	protein.synthesis.ribosome biogenesis	Nta.11571	uncharacterized	1.9666	2.88802	-1.14522	-0.223801
29.2.2	protein.synthesis.ribosome biogenesis	Nta.17118	UDP-glucuronic acid decarboxylase 2-like	1.52227	2.24282	-1.59162	-0.871066
29.2.2	protein.synthesis.ribosome biogenesis	Nta.17164	alpha carbonic anhydrase 7-like	3.24806	5.35986	-1.3765	0.735299
29.3.3	protein.targeting.chloroplast	Nta.15427	sigma factor binding protein 1, chloroplastic-like	4.72422	6.37323	-1.55464	0.0943641
29.3.3	protein.targeting.chloroplast	Nta.19320	protein EXORDIUM-like 2	2.82194	3.92056	-1.07836	0.02026
29.3.4.99	protein.targeting.secretory pathway.unspecified	Nta.3833	cytochrome P450 94A2-like	2.62881	4.5581	-1.22731	0.701979
29.3.4.99	protein.targeting.secretory pathway.unspecified	Nta.8063	CASP-like protein PIMP1	7.45979	8.93756	-1.00645	0.47131
29.4	protein.postranslational modification	Nta.731	mitogen-activated protein kinase kinase 5-like	1.09482	2.62473	-1.26756	0.262348
29.4	protein.postranslational modification	Nta.3652	syntaxin-121-like	3.20541	5.09632	-1.2816	0.609313
29.4	protein.postranslational modification	Nta.6369	high-affinity nitrate transporter 3.1-like	2.86265	4.11275	-1.49005	-0.23996
29.4	protein.postranslational modification	Nta.9647	mitogen-activated protein kinase 3-like	3.01845	4.72417	-1.19155	0.514172
29.4.1.57	protein.postranslational modification.kinase.receptor like cytoplasmatic kinase VII	Nta.9043	LEAF RUST 10 DISEASE-RESISTANCE LOCUS RECEPTOR-LIKE PROTEIN KINASE-like 1.2	3.53153	5.37547	-1.13164	0.712301
29.4.1.57	protein.postranslational modification.kinase.receptor like cytoplasmatic kinase VII	Nta.15851	LEAF RUST 10 DISEASE-RESISTANCE LOCUS RECEPTOR-LIKE PROTEIN KINASE-like 1.2	2.38846	3.7487	-1.444	-0.083756
29.4.1.57	protein.postranslational modification.kinase.receptor like cytoplasmatic kinase VII	Nta.20418	probable serine/threonine-protein kinase NAK	1.70819	3.12626	-1.31929	0.0987731
29.4.1.57	protein.postranslational modification.kinase.receptor like cytoplasmatic kinase VII	Nta.22512	LEAF RUST 10 DISEASE-RESISTANCE LOCUS RECEPTOR-LIKE PROTEIN KINASE-like 1.2	2.77602	3.65247	-1.79268	-0.916228
29.5.7	protein.degradation.metalloprotease	Nta.12262	metalloendoproteinase 2-MMP-like	2.65906	4.11782	-1.12528	0.333484
29.5.9	protein.degradation.AAA type	Nta.8132	AAA-ATPase At3g28580-like	2.14631	3.74602	-1.11382	0.485885
29.5.11.4.2	protein.degradation.ubiquitin.E3.RING	Nta.2563	RING-H2 finger protein ATL2-like	2.24589	4.47806	-2.2574	-0.0252313
29.5.11.4.2	protein.degradation.ubiquitin.E3.RING	Nta.3027	glycosyltransferase family protein 64 protein C5-like	2.73862	4.69978	-1.26487	0.696279
29.5.11.4.3.1	protein.degradation.ubiquitin.E3.SCF.SKP	Nta.18943	F-box protein PP2-B15-like	1.79796	4.62904	-2.05194	0.779144
29.5.11.4.3.2	protein.degradation.ubiquitin.E3.SCF.FBOX	Nta.23256	F-box protein At2g02240-like	2.25885	3.51256	-1.7482	-0.494497
30.1	signalling.in sugar and nutrient physiology	Nta.2541	scopoletin glucosyltransferase-like	3.52942	4.38013	-1.12219	-0.271472
30.1	signalling.in sugar and nutrient physiology	Nta.8985	scopoletin glucosyltransferase-like	7.05535	7.30896	-1.01938	-0.765776
30.1.1	signalling.in sugar and nutrient physiology.misc	Nta.4039	glutamate receptor 2.8-like	1.87058	3.30737	-1.37051	0.06628
30.1.1	signalling.in sugar and nutrient physiology.misc	Nta.5723	uncharacterized LOC107774947	7.16814	8.37367	-1.02694	0.178582
30.1.1	signalling.in sugar and nutrient physiology.misc	Nta.8449	uncharacterized LOC107802210	6.06758	8.9751	-2.0844	0.823114
30.1.1	signalling.in sugar and nutrient physiology.misc	Nta.19320	protein EXORDIUM-like 2	2.82194	3.92056	-1.07836	0.02026
30.2.8.1	signalling.receptor kinases.leucine rich repeat VIII.type 1	Nta.3026	dnaJ protein homolog	2.10092	3.85822	-1.20107	0.556225
30.2.11	signalling.receptor kinases.leucine rich repeat XI	Nta.8565	ammonium transporter 2-like	3.96351	5.25258	-1.05235	0.236718
30.2.20	signalling.receptor kinases.wheat LRK10 like	Nta.9043	LEAF RUST 10 DISEASE-RESISTANCE LOCUS RECEPTOR-LIKE PROTEIN KINASE-like 1.2	3.53153	5.37547	-1.13164	0.712301
30.2.20	signalling.receptor kinases.wheat LRK10 like	Nta.15851	LEAF RUST 10 DISEASE-RESISTANCE LOCUS RECEPTOR-LIKE PROTEIN KINASE-like 1.2	2.38846	3.7487	-1.444	-0.083756
30.2.20	signalling.receptor kinases.wheat LRK10 like	Nta.22512	LEAF RUST 10 DISEASE-RESISTANCE LOCUS RECEPTOR-LIKE PROTEIN KINASE-like 1.2	2.77602	3.65247	-1.79268	-0.916228
30.3	signalling.calcium	Nta.668	probable calcium-binding protein CML36	1.48614	3.47297	-1.65179	0.335039
30.3	signalling.calcium	Nta.1238	calcium-binding protein PBP1-like	1.07128	3.25502	-1.66349	0.520256
30.3	signalling.calcium	Nta.2511	uncharacterized protein DDB_G0271670-like	1.00387	3.86574	-1.98619	0.875681
30.3	signalling.calcium	Nta.3301	calreticulin-3-like	1.13906	2.522	-1.21708	0.165862
30.3	signalling.calcium	Nta.7163	uncharacterized LOC104224386	1.28673	2.33786	-1.22141	-0.17028
30.3	signalling.calcium	Nta.15374	probable calcium-binding protein CML15	1.34867	3.37699	-1.09075	0.93758
30.3	signalling.calcium	Nta.17075	IQ domain-containing protein IQM1-like	1.16152	3.40728	-1.81841	0.427346
30.5	signalling.G-proteins	A_95_P082695	TRM32-like	1.67346	3.78965	-1.13268	0.983512
30.6	signalling.MAP kinases	Nta.731	mitogen-activated protein kinase kinase 5-like	1.09482	2.62473	-1.26756	0.262348
30.6	signalling.MAP kinases	Nta.9647	mitogen-activated protein kinase 3-like	3.01845	4.72417	-1.19155	0.514172
30.6	signalling.MAP kinases	Nta.11859	uncharacterized	1.17923	3.1382	-1.48488	0.474083
31.1	cell.organisation	Nta.3336	oxalate--CoA ligase-like	2.28858	3.81295	-1.58611	-0.0617428
31.1	cell.organisation	Nta.9210	uncharacterized	1.99741	3.0952	-1.15644	-0.0586462
31.1	cell.organisation	Nta.9647	mitogen-activated protein kinase 3-like	3.01845	4.72417	-1.19155	0.514172
31.1	cell.organisation	Nta.11948	1-aminocyclopropane-1-carboxylate oxidase-like	2.60376	4.71877	-1.69929	0.415715
31.1	cell.organisation	Nta.18943	F-box protein PP2-B15-like	1.79796	4.62904	-2.05194	0.779144
31.1	cell.organisation	Nta.23256	F-box protein At2g02240-like	2.25885	3.51256	-1.7482	-0.494497
31.3	cell.cycle	Nta.8052	microtubule-binding protein TANGLED-like	1.8007	1.9957	-1.09822	-0.903223
31.4	cell.vesicle transport	Nta.3652	syntaxin-121-like	3.20541	5.09632	-1.2816	0.609313
33.2	development.late embryogenesis abundant	Nta.5749	late embryogenesis abundant protein Dc3-like	3.16656	3.62096	-1.33543	-0.881037
33.2	development.late embryogenesis abundant	Nta.10430	beta-galactosidase-like	2.40271	3.64392	-1.2044	0.0368162
33.3	development.squamosa promoter binding like (SPL)	A_95_P079400	squamosa promoter-binding-like protein 6	1.16235	1.91147	-1.05108	-0.301963
33.99	development.unspecified	Nta.3652	syntaxin-121-like	3.20541	5.09632	-1.2816	0.609313
33.99	development.unspecified	Nta.3682	NAC domain-containing protein 90-like	1.22107	2.94202	-1.94033	-0.219371
33.99	development.unspecified	Nta.17164	alpha carbonic anhydrase 7-like	3.24806	5.35986	-1.3765	0.735299
33.99	development.unspecified	Nta.20123	IRK-interacting protein-like	1.28759	2.11152	-1.10669	-0.282765
34.3	transport.amino acids	Nta.4	lysine histidine transporter 1-like	4.50856	5.53437	-1.1586	-0.132791
34.3	transport.amino acids	Nta.1238	calcium-binding protein PBP1-like	1.07128	3.25502	-1.66349	0.520256
34.3	transport.amino acids	Nta.3301	calreticulin-3-like	1.13906	2.522	-1.21708	0.165862
34.3	transport.amino acids	Nta.9006	lysine histidine transporter 1-like	4.8005	5.75241	-1.24775	-0.295846
34.4	transport.nitrate	Nta.4159	high affinity nitrate transporter 2.4-like	2.76815	3.46807	-1.34117	-0.641256
34.4	transport.nitrate	Nta.6369	high-affinity nitrate transporter 3.1-like	2.86265	4.11275	-1.49005	-0.23996
34.5	transport.ammonium	Nta.8565	ammonium transporter 2-like	3.96351	5.25258	-1.05235	0.236718
34.8	transport.metabolite transporters at the envelope membrane	Nta.6490	glucose-6-phosphate/phosphate translocator 2, chloroplastic	1.9363	3.61592	-1.36633	0.313288
34.12	transport.metal	Nta.902	heavy metal-associated isoprenylated plant protein 3-like	1.9842	3.87121	-1.41645	0.470561
34.12	transport.metal	Nta.22048	zinc transporter 5-like	2.51171	4.50481	-1.35206	0.641039
34.13	transport.peptides and oligopeptides	Nta.8175	probable WRKY transcription factor 70	1.5943	4.16188	-1.86119	0.706396
34.13	transport.peptides and oligopeptides	Nta.9442	probable WRKY transcription factor 70	1.50646	3.00791	-1.27865	0.222802
34.13	transport.peptides and oligopeptides	Nta.12832	probable WRKY transcription factor 70	1.10108	3.71658	-1.79459	0.820898
34.13	transport.peptides and oligopeptides	Nta.23256	F-box protein At2g02240-like	2.25885	3.51256	-1.7482	-0.494497
34.99	transport.misc	Nta.3652	syntaxin-121-like	3.20541	5.09632	-1.2816	0.609313
35.1	not assigned.no ontology	Nta.2842	protein SENESCENCE-ASSOCIATED GENE 21, mitochondrial-like	2.75533	3.83605	-1.40694	-0.32623
35.1	not assigned.no ontology	Nta.8940	protein yippee-like At4g27740	1.66422	4.58525	-2.1494	0.771628
35.1	not assigned.no ontology	Nta.13049	VQ motif-containing protein 22-like	3.9103	4.63276	-1.17449	-0.452033
35.1.3	not assigned.no ontology.armadillo/beta-catenin repeat family protein	Nta.19367	uncharacterized LOC104086276	1.8525	3.06512	-1.58594	-0.37332
35.2	not assigned.unknown	Nta.453	nematode resistance protein-like HSPRO2	2.0593	3.74262	-1.90792	-0.224596
35.2	not assigned.unknown	Nta.1727	classical arabinogalactan protein 5-like	3.09646	5.08993	-1.33409	0.659382
35.2	not assigned.unknown	Nta.2860	uncharacterized LOC107788155	2.42259	3.00267	-1.03055	-0.450469
35.2	not assigned.unknown	Nta.4583	classical arabinogalactan protein 5-like	3.45444	4.25643	-1.26235	-0.460362
35.2	not assigned.unknown	Nta.6129	uncharacterized	1.96055	2.29078	-1.20007	-0.869842
35.2	not assigned.unknown	Nta.8512	uncharacterized	2.28859	3.87009	-1.7825	-0.200999
35.2	not assigned.unknown	Nta.8577	uncharacterized	3.71842	4.24338	-1.09399	-0.569036
35.2	not assigned.unknown	Nta.8890	probable WRKY transcription factor 53	3.58273	5.0783	-1.30539	0.190175
35.2	not assigned.unknown	Nta.9292	TMV resistance protein N-like	2.92391	4.82256	-1.4638	0.434849
35.2	not assigned.unknown	Nta.9298	extensin-3-like	3.88308	6.02748	-1.31586	0.82853
35.2	not assigned.unknown	Nta.9876	extensin-3-like	2.25005	2.62788	-1.00088	-0.623037
35.2	not assigned.unknown	Nta.9923	scopoletin glucosyltransferase-like	5.57781	6.78141	-1.70249	-0.498884
35.2	not assigned.unknown	Nta.11332	non-specific lipid-transfer protein 1-like	1.26132	3.48037	-1.41022	0.808824
35.2	not assigned.unknown	Nta.12177	uncharacterized	3.57293	5.56734	-1.22732	0.767082
35.2	not assigned.unknown	Nta.12510	uncharacterized	1.02861	1.8018	-1.20192	-0.428729
35.2	not assigned.unknown	Nta.20003	uncharacterized	1.8527	2.3601	-1.14274	-0.635335
35.2	not assigned.unknown	Nta.23294	uncharacterized	2.5282	4.43135	-1.30575	0.597407
35.3	not assigned.disagreeing hits	Nta.17651	flotillin-like protein 4	4.84357	7.48828	-1.90556	0.739157

## Sheet: Cluster 12
Bin Code	Bin Name	Unigene		Xcv vs Mock in WT	Xcv vs Mock in pfld4-2	pfld4-2 vs WT in Mock	pfld4-2 vs WT in Xcv
2.2.1.3.1	major CHO metabolism.degradation.sucrose.invertases.neutral	Nta.8032	uncharacterized	0.697646	2.11107	-1.31678	0.0966366
4.3.15	glycolysis.unclear/dually targeted.phospho-enol-pyruvate carboxylase (PEPC)	Nta.4364	probable WRKY transcription factor 50	-0.0625024	2.08873	-1.93642	0.214812
4.3.15	glycolysis.unclear/dually targeted.phospho-enol-pyruvate carboxylase (PEPC)	Nta.4365	probable WRKY transcription factor 50	0.166884	2.27651	-1.81254	0.29709
9.1.2	mitochondrial electron transport / ATP synthesis.NADH-DH (type I).localisation not clear	Nta.5740	pirin-like protein	0.563068	1.89059	-1.11741	0.210107
9.8	mitochondrial electron transport / ATP synthesis.uncoupling protein	Nta.15105	mitochondrial uncoupling protein 5-like	1.13925	2.09851	-1.56339	-0.604132
10.2.1	cell wall.cellulose synthesis.cellulose synthase	A_95_P035988	probable leucine-rich repeat receptor-like protein kinase At1g35710	-0.242069	2.28873	-1.54596	0.984839
10.6.2	cell wall.degradation.mannan-xylose-arabinose-fucose	Nta.6435	ethylene-responsive transcription factor 5-like	-0.781886	2.16061	-3.28897	-0.346465
10.6.2	cell wall.degradation.mannan-xylose-arabinose-fucose	Nta.6449	probable xyloglucan endotransglucosylase/hydrolase protein 23	-0.585272	1.34428	-2.15651	-0.226956
10.7	cell wall.modification	Nta.6449	probable xyloglucan endotransglucosylase/hydrolase protein 23	-0.585272	1.34428	-2.15651	-0.226956
10.7	cell wall.modification	Nta.22961	Nicotiana tabacum xyloglucan endotransglucosylase/hydrolase protein 24-like	-0.300661	1.23843	-1.2632	0.275891
11.3	lipid metabolism.phospholipid synthesis	A_95_P091428	uncharacterized	0.307861	1.9087	-1.21689	0.383951
13.1.4.4	amino acid metabolism.synthesis.branched chain group.leucine specific	Nta.2525	uncharacterized	-0.102861	1.35919	-1.17773	0.284331
13.2.3.5	amino acid metabolism.degradation.aspartate family.lysine	Nta.12147	cytokinin riboside 5'-monophosphate phosphoribohydrolase LOG1-like	0.762691	1.15525	-1.04504	-0.652475
13.2.7	amino acid metabolism.degradation.histidine	A_95_P091428	uncharacterized	0.307861	1.9087	-1.21689	0.383951
15.2	metal handling.binding, chelation and storage	Nta.15019	heavy metal-associated isoprenylated plant protein 3-like	0.69717	2.96529	-1.7448	0.523319
15.2	metal handling.binding, chelation and storage	Nta.17794	heavy metal-associated isoprenylated plant protein 3-like	0.354418	2.35231	-1.81777	0.180114
16.4.1	secondary metabolism.N misc.alkaloid-like	Nta.22873	flavin-dependent oxidoreductase FOX2-like	0.485471	2.12902	-1.01337	0.630184
16.8.4	secondary metabolism.flavonoids.flavonols	Nta.5178	wall-associated receptor kinase 2-like	-0.21839	1.96319	-1.25938	0.922195
17.2.3	hormone metabolism.auxin.induced-regulated-responsive-activated	A_95_P116632	uncharacterized protein At1g04910-like	0.595152	2.62478	-1.13807	0.891557
17.3.3	hormone metabolism.brassinosteroid.induced-regulated-responsive-activated	Nta.2982	calcium-binding protein PBP1-like	0.553356	2.22853	-1.3898	0.285375
17.5.1	hormone metabolism.ethylene.synthesis-degradation	Nta.5178	wall-associated receptor kinase 2-like	-0.21839	1.96319	-1.25938	0.922195
17.5.1.1	hormone metabolism.ethylene.synthesis-degradation.1-aminocyclopropane-1-carboxylate synthase	Nta.2999	1-aminocyclopropane-1-carboxylate synthase-like	0.00789985	2.10578	-1.28263	0.815243
17.5.2	hormone metabolism.ethylene.signal transduction	Nta.3616	ethylene-responsive transcription factor 1-like	0.52607	3.1331	-1.96032	0.646713
17.5.2	hormone metabolism.ethylene.signal transduction	Nta.4091	ethylene-responsive transcription factor 4	0.302122	1.1451	-1.58498	-0.741996
17.5.2	hormone metabolism.ethylene.signal transduction	Nta.6435	ethylene-responsive transcription factor 5-like	-0.781886	2.16061	-3.28897	-0.346465
17.5.2	hormone metabolism.ethylene.signal transduction	Nta.6980	ethylene-responsive transcription factor 1-like	0.565866	4.0397	-2.7541	0.719733
17.5.2	hormone metabolism.ethylene.signal transduction	Nta.23175	ethylene-responsive transcription factor 9-like	0.0980709	1.31348	-1.91305	-0.697643
20.1.2	stress.biotic.receptors	Nta.9826	uncharacterized	0.297771	1.8882	-1.54048	0.0499483
20.1.2	stress.biotic.receptors	Nta.12055	probable disease resistance protein At4g33300	0.777671	2.66851	-1.07218	0.818656
20.1.2	stress.biotic.receptors	Nta.17653	beta-1,3-galactosyltransferase 7-like	0.516626	1.78397	-1.10509	0.162258
20.1.2	stress.biotic.receptors	A_95_P035988	probable leucine-rich repeat receptor-like protein kinase At1g35710	-0.242069	2.28873	-1.54596	0.984839
20.1.5	stress.biotic.regulation of transcription	Nta.689	probable WRKY transcription factor 40	0.0253364	1.41473	-1.04223	0.34716
20.1.5	stress.biotic.regulation of transcription	Nta.3616	ethylene-responsive transcription factor 1-like	0.52607	3.1331	-1.96032	0.646713
20.1.5	stress.biotic.regulation of transcription	Nta.4091	ethylene-responsive transcription factor 4	0.302122	1.1451	-1.58498	-0.741996
20.1.5	stress.biotic.regulation of transcription	Nta.6435	ethylene-responsive transcription factor 5-like	-0.781886	2.16061	-3.28897	-0.346465
20.1.5	stress.biotic.regulation of transcription	Nta.6980	ethylene-responsive transcription factor 1-like	0.565866	4.0397	-2.7541	0.719733
20.1.5	stress.biotic.regulation of transcription	Nta.23175	ethylene-responsive transcription factor 9-like	0.0980709	1.31348	-1.91305	-0.697643
20.1.7	stress.biotic.PR-proteins	Nta.8610	uncharacterized	0.466732	2.73793	-1.92274	0.348457
20.1.7	stress.biotic.PR-proteins	Nta.9826	uncharacterized	0.297771	1.8882	-1.54048	0.0499483
20.1.7	stress.biotic.PR-proteins	A_95_P035988	probable leucine-rich repeat receptor-like protein kinase At1g35710	-0.242069	2.28873	-1.54596	0.984839
20.1.7.1	stress.biotic.PR-proteins.PR1 (antifungal)	Nta.5595	basic form of pathogenesis-related protein 1-like	0.968526	1.71315	-1.33553	-0.590907
20.2.1	stress.abiotic.heat	Nta.5408	chaperone protein dnaJ 11, chloroplastic-like	0.343625	1.85862	-1.68847	-0.17347
20.2.1	stress.abiotic.heat	Nta.5809	chaperone protein dnaJ 11, chloroplastic-like	-0.0673984	1.55173	-1.74758	-0.128448
20.2.1	stress.abiotic.heat	Nta.12834	chaperone protein DnaJ-like	0.0779686	1.16926	-1.22491	-0.133616
20.2.1	stress.abiotic.heat	A_95_P155647	uncharacterized	0.0115966	1.22807	-1.45024	-0.233762
20.2.2	stress.abiotic.cold	Nta.5050	uncharacterized	0.44408	2.65301	-2.50787	-0.298941
20.2.3	stress.abiotic.drought/salt	Nta.2945	protein EARLY RESPONSIVE TO DEHYDRATION 15-like	0.399229	1.37764	-1.03134	-0.0529345
20.2.3	stress.abiotic.drought/salt	Nta.12230	uncharacterized protein At4g28440-like	0.00483618	2.23958	-1.85621	0.378533
21.4	redox.glutaredoxins	Nta.14819	uncharacterized protein At3g28850-like	0.779182	2.67341	-1.57739	0.316843
26.4.1	misc.beta 1,3 glucan hydrolases.glucan endo-1,3-beta-glucosidase	Nta.669	glucan endo-1,3-beta-glucosidase-like	0.863175	1.78044	-1.27689	-0.359634
26.7	misc.oxidases - copper, flavone etc	Nta.3714	probable WRKY transcription factor 70	0.978054	3.18663	-1.24576	0.962815
26.7	misc.oxidases - copper, flavone etc	Nta.7243	probable polyamine oxidase 4	0.827607	2.46948	-1.33383	0.30804
26.7	misc.oxidases - copper, flavone etc	A_95_P091428	uncharacterized	0.307861	1.9087	-1.21689	0.383951
26.8	misc.nitrilases, nitrile lyases, berberine bridge enzymes, reticuline oxidases, troponine reductases	Nta.4364	probable WRKY transcription factor 50	-0.0625024	2.08873	-1.93642	0.214812
26.8	misc.nitrilases, nitrile lyases, berberine bridge enzymes, reticuline oxidases, troponine reductases	Nta.4365	probable WRKY transcription factor 50	0.166884	2.27651	-1.81254	0.29709
26.8	misc.nitrilases, nitrile lyases, berberine bridge enzymes, reticuline oxidases, troponine reductases	Nta.22873	flavin-dependent oxidoreductase FOX2-like	0.485471	2.12902	-1.01337	0.630184
26.12	misc.peroxidases	Nta.1953	hypothetical protein A4A49_24052	-0.349512	1.16734	-1.07856	0.438295
26.19	misc.plastocyanin-like	Nta.2593	basic blue protein-like	0.247689	2.21466	-1.84286	0.12411
26.19	misc.plastocyanin-like	Nta.10656	basic blue protein-like	-0.472661	1.37054	-2.23347	-0.390275
26.22	misc.short chain dehydrogenase/reductase (SDR)	Nta.12240	uncharacterized	0.363909	1.86751	-1.56503	-0.0614252
27.1.19	RNA.processing.ribonucleases	Nta.6356	probable CCR4-associated factor 1 homolog 9	-0.649012	1.87264	-2.55433	-0.0326747
27.1.19	RNA.processing.ribonucleases	A_95_P091428	uncharacterized	0.307861	1.9087	-1.21689	0.383951
27.3.3	RNA.regulation of transcription.AP2/EREBP, APETALA2/ethylene-responsive element binding protein family	Nta.3616	ethylene-responsive transcription factor 1-like	0.52607	3.1331	-1.96032	0.646713
27.3.3	RNA.regulation of transcription.AP2/EREBP, APETALA2/ethylene-responsive element binding protein family	Nta.4091	ethylene-responsive transcription factor 4	0.302122	1.1451	-1.58498	-0.741996
27.3.3	RNA.regulation of transcription.AP2/EREBP, APETALA2/ethylene-responsive element binding protein family	Nta.6435	ethylene-responsive transcription factor 5-like	-0.781886	2.16061	-3.28897	-0.346465
27.3.3	RNA.regulation of transcription.AP2/EREBP, APETALA2/ethylene-responsive element binding protein family	Nta.6980	ethylene-responsive transcription factor 1-like	0.565866	4.0397	-2.7541	0.719733
27.3.3	RNA.regulation of transcription.AP2/EREBP, APETALA2/ethylene-responsive element binding protein family	Nta.23175	ethylene-responsive transcription factor 9-like	0.0980709	1.31348	-1.91305	-0.697643
27.3.11	RNA.regulation of transcription.C2H2 zinc finger family	Nta.8431	zinc finger A20 and AN1 domain-containing stress-associated protein 4	-0.220828	1.08031	-1.1073	0.193837
27.3.12	RNA.regulation of transcription.C3H zinc finger family	Nta.552	zinc finger CCCH domain-containing protein 29-like	-0.517594	1.37955	-2.20676	-0.309617
27.3.32	RNA.regulation of transcription.WRKY domain transcription factor family	Nta.689	probable WRKY transcription factor 40	0.0253364	1.41473	-1.04223	0.34716
27.3.32	RNA.regulation of transcription.WRKY domain transcription factor family	Nta.2525	uncharacterized	-0.102861	1.35919	-1.17773	0.284331
27.3.32	RNA.regulation of transcription.WRKY domain transcription factor family	Nta.3714	probable WRKY transcription factor 70	0.978054	3.18663	-1.24576	0.962815
27.3.32	RNA.regulation of transcription.WRKY domain transcription factor family	Nta.4364	probable WRKY transcription factor 50	-0.0625024	2.08873	-1.93642	0.214812
27.3.32	RNA.regulation of transcription.WRKY domain transcription factor family	Nta.4365	probable WRKY transcription factor 50	0.166884	2.27651	-1.81254	0.29709
27.3.38	RNA.regulation of transcription.AT-rich interaction domain containing transcription factor family	Nta.7243	probable polyamine oxidase 4	0.827607	2.46948	-1.33383	0.30804
27.3.39	RNA.regulation of transcription.AtSR transcription factor family	Nta.9895	AAA-ATPase At3g28510-like	0.180256	1.21497	-1.47804	-0.443324
27.3.39	RNA.regulation of transcription.AtSR transcription factor family	Nta.22873	flavin-dependent oxidoreductase FOX2-like	0.485471	2.12902	-1.01337	0.630184
27.3.67	RNA.regulation of transcription.putative transcription regulator	Nta.12230	uncharacterized protein At4g28440-like	0.00483618	2.23958	-1.85621	0.378533
28.99	DNA.unspecified	Nta.5178	wall-associated receptor kinase 2-like	-0.21839	1.96319	-1.25938	0.922195
28.99	DNA.unspecified	Nta.12230	uncharacterized protein At4g28440-like	0.00483618	2.23958	-1.85621	0.378533
29.2.2	protein.synthesis.ribosome biogenesis	Nta.2982	calcium-binding protein PBP1-like	0.553356	2.22853	-1.3898	0.285375
29.2.2	protein.synthesis.ribosome biogenesis	Nta.12230	uncharacterized protein At4g28440-like	0.00483618	2.23958	-1.85621	0.378533
29.2.5	protein.synthesis.release	Nta.17951	epsin-3-like	0.617887	1.08231	-1.40742	-0.942994
29.3.4.3	protein.targeting.secretory pathway.vacuole	Nta.17280	vacuolar-sorting receptor 6-like	0.512736	2.55524	-1.13236	0.910136
29.4	protein.postranslational modification	Nta.628	CBL-interacting serine/threonine-protein kinase 23-like	0.422467	1.19406	-1.12781	-0.356216
29.4.1.57	protein.postranslational modification.kinase.receptor like cytoplasmatic kinase VII	Nta.5178	wall-associated receptor kinase 2-like	-0.21839	1.96319	-1.25938	0.922195
29.4.1.57	protein.postranslational modification.kinase.receptor like cytoplasmatic kinase VII	Nta.15467	probably inactive leucine-rich repeat receptor-like protein kinase At5g48380	0.217352	1.97401	-1.10136	0.655298
29.5	protein.degradation	Nta.669	glucan endo-1,3-beta-glucosidase-like	0.863175	1.78044	-1.27689	-0.359634
29.5.2	protein.degradation.autophagy	Nta.16838	autophagy-related protein 18f-like	0.208371	1.38095	-1.09177	0.0808056
29.5.11.3	protein.degradation.ubiquitin.E2	Nta.12834	chaperone protein DnaJ-like	0.0779686	1.16926	-1.22491	-0.133616
29.5.11.4.2	protein.degradation.ubiquitin.E3.RING	Nta.2999	1-aminocyclopropane-1-carboxylate synthase-like	0.00789985	2.10578	-1.28263	0.815243
29.5.11.4.2	protein.degradation.ubiquitin.E3.RING	Nta.7239	E3 ubiquitin-protein ligase RING1-like	-0.437721	1.25696	-1.31257	0.382115
29.5.11.4.2	protein.degradation.ubiquitin.E3.RING	Nta.8032	uncharacterized	0.697646	2.11107	-1.31678	0.0966366
29.5.11.4.5.2	protein.degradation.ubiquitin.E3.BTB/POZ Cullin3.BTB/POZ	Nta.17765	BTB/POZ and TAZ domain-containing protein 1-like	-0.351171	1.05783	-1.47131	-0.06231
29.7	protein.glycosylation	Nta.17653	beta-1,3-galactosyltransferase 7-like	0.516626	1.78397	-1.10509	0.162258
30.1	signalling.in sugar and nutrient physiology	Nta.12230	uncharacterized protein At4g28440-like	0.00483618	2.23958	-1.85621	0.378533
30.1.1	signalling.in sugar and nutrient physiology.misc	Nta.2645	uncharacterized	0.386389	3.28528	-2.52336	0.375532
30.1.1	signalling.in sugar and nutrient physiology.misc	Nta.3517	uncharacterized	0.437183	2.03685	-1.97173	-0.37206
30.2.10	signalling.receptor kinases.leucine rich repeat X	Nta.15467	probably inactive leucine-rich repeat receptor-like protein kinase At5g48380	0.217352	1.97401	-1.10136	0.655298
30.2.10	signalling.receptor kinases.leucine rich repeat X	Nta.16820	probably inactive leucine-rich repeat receptor-like protein kinase At5g48380	-0.134014	1.43834	-1.17957	0.392785
30.2.11	signalling.receptor kinases.leucine rich repeat XI	Nta.9826	uncharacterized	0.297771	1.8882	-1.54048	0.0499483
30.2.11	signalling.receptor kinases.leucine rich repeat XI	Nta.15467	probably inactive leucine-rich repeat receptor-like protein kinase At5g48380	0.217352	1.97401	-1.10136	0.655298
30.2.11	signalling.receptor kinases.leucine rich repeat XI	Nta.16820	probably inactive leucine-rich repeat receptor-like protein kinase At5g48380	-0.134014	1.43834	-1.17957	0.392785
30.2.11	signalling.receptor kinases.leucine rich repeat XI	A_95_P035988	probable leucine-rich repeat receptor-like protein kinase At1g35710	-0.242069	2.28873	-1.54596	0.984839
30.2.12	signalling.receptor kinases.leucine rich repeat XII	Nta.9826	uncharacterized	0.297771	1.8882	-1.54048	0.0499483
30.2.12	signalling.receptor kinases.leucine rich repeat XII	A_95_P035988	probable leucine-rich repeat receptor-like protein kinase At1g35710	-0.242069	2.28873	-1.54596	0.984839
30.2.17	signalling.receptor kinases.DUF 26	Nta.9895	AAA-ATPase At3g28510-like	0.180256	1.21497	-1.47804	-0.443324
30.2.17	signalling.receptor kinases.DUF 26	A_95_P035988	probable leucine-rich repeat receptor-like protein kinase At1g35710	-0.242069	2.28873	-1.54596	0.984839
30.2.25	signalling.receptor kinases.wall associated kinase	Nta.5178	wall-associated receptor kinase 2-like	-0.21839	1.96319	-1.25938	0.922195
30.3	signalling.calcium	Nta.2525	uncharacterized	-0.102861	1.35919	-1.17773	0.284331
30.3	signalling.calcium	Nta.2747	probable calcium-binding protein CML36	-0.251212	1.40696	-1.58613	0.0720443
30.3	signalling.calcium	Nta.2982	calcium-binding protein PBP1-like	0.553356	2.22853	-1.3898	0.285375
30.3	signalling.calcium	Nta.21574	calreticulin-3-like	0.834296	1.73377	-1.39023	-0.490761
30.5	signalling.G-proteins	Nta.5740	pirin-like protein	0.563068	1.89059	-1.11741	0.210107
33.1	development.storage proteins	A_95_P125952	glutelin type-B 1-like	0.00692051	1.39659	-1.00485	0.384819
34.3	transport.amino acids	Nta.2982	calcium-binding protein PBP1-like	0.553356	2.22853	-1.3898	0.285375
34.3	transport.amino acids	Nta.21574	calreticulin-3-like	0.834296	1.73377	-1.39023	-0.490761
34.5	transport.ammonium	Nta.6115	ammonium transporter 1 member 1-like	0.87837	1.79176	-1.16042	-0.24702
34.5	transport.ammonium	Nta.20054	ammonium transporter 1 member 1	0.193341	1.83703	-1.64725	-0.00356326
34.9	transport.metabolite transporters at the mitochondrial membrane	Nta.15105	mitochondrial uncoupling protein 5-like	1.13925	2.09851	-1.56339	-0.604132
34.12	transport.metal	Nta.15019	heavy metal-associated isoprenylated plant protein 3-like	0.69717	2.96529	-1.7448	0.523319
34.12	transport.metal	Nta.17680	cation/calcium exchanger 1-like	-0.0782782	1.02279	-1.03988	0.0611853
34.12	transport.metal	Nta.17794	heavy metal-associated isoprenylated plant protein 3-like	0.354418	2.35231	-1.81777	0.180114
34.13	transport.peptides and oligopeptides	Nta.3714	probable WRKY transcription factor 70	0.978054	3.18663	-1.24576	0.962815
34.14	transport.unspecified cations	Nta.17680	cation/calcium exchanger 1-like	-0.0782782	1.02279	-1.03988	0.0611853
34.21	transport.calcium	Nta.17680	cation/calcium exchanger 1-like	-0.0782782	1.02279	-1.03988	0.0611853
35.1	not assigned.no ontology	Nta.16021	ACT domain-containing protein ACR10-like	0.830057	2.06631	-1.20456	0.0316936
35.2	not assigned.unknown	Nta.4404		0.78842	1.77862	-1.20313	-0.212922
35.2	not assigned.unknown	Nta.6380	uncharacterized	-0.242641	1.38687	-1.46804	0.16147
35.2	not assigned.unknown	Nta.11594	uncharacterized	0.504156	1.56252	-1.23277	-0.174408
35.2	not assigned.unknown	Nta.11990	uncharacterized	-0.471247	1.16837	-1.70337	-0.0637486
35.2	not assigned.unknown	Nta.13200	ethylene-responsive transcription factor RAP2-7-like	-0.524244	1.65314	-1.60338	0.574004
35.2	not assigned.unknown	Nta.16319	uncharacterized	0.950273	1.67804	-1.00247	-0.274704
35.2	not assigned.unknown	Nta.17188	uncharacterized protein At4g14450, chloroplastic-like	-0.191847	1.25115	-1.7107	-0.267707
35.2	not assigned.unknown	Nta.17973	uncharacterized	0.938381	3.27143	-1.4352	0.897843
35.2	not assigned.unknown	Nta.19128	uncharacterized	-0.222964	1.04003	-1.3867	-0.123701
35.2	not assigned.unknown	A_95_P036478		0.497319	1.72483	-1.22448	0.00302481

## Sheet: Cluster 13
Bin Code	Bin Name	Unigene	RefSeq best hit description	Xcv vs Mock in WT	Xcv vs Mock in pfld4-2	pfld4-2 vs WT in Mock	pfld4-2 vs WT in Xcv
1.2.2	PS.photorespiration.glycolate oxydase	Nta.22975	neurofilament medium polypeptide-like	-1.37996	-2.45172	1.1084	0.0366339
10.8.1	cell wall.pectinesterases.PME	Nta.12159	pectinesterase 2.1-like	-2.50339	-3.95259	1.51101	0.0618145
11.1.13	lipid metabolism.FA synthesis and FA elongation.acyl-CoA binding protein	Nta.3318	uncharacterized protein At5g01610-like	-1.91949	-3.41707	1.68251	0.184934
11.1.13	lipid metabolism.FA synthesis and FA elongation.acyl-CoA binding protein	Nta.21611	uncharacterized protein At5g01610-like	-1.35015	-2.0392	1.15326	0.464206
15.2	metal handling.binding, chelation and storage	Nta.862	nicotianamine synthase	-1.45398	-3.2163	1.14378	-0.618545
15.2	metal handling.binding, chelation and storage	Nta.22975	neurofilament medium polypeptide-like	-1.37996	-2.45172	1.1084	0.0366339
17.3.1.1.1	hormone metabolism.brassinosteroid.synthesis-degradation.BRs.DET2	Nta.22975	neurofilament medium polypeptide-like	-1.37996	-2.45172	1.1084	0.0366339
21.4	redox.glutaredoxins	Nta.1822	aquaporin TIP1-1	-1.0422	-2.10494	1.88268	0.819944
21.4	redox.glutaredoxins	Nta.6280	glutaredoxin-C13-like	-2.47124	-3.63783	1.55864	0.392059
26.8	misc.nitrilases, nitrile lyases, berberine bridge enzymes, reticuline oxidases, troponine reductases	Nta.4688	probable zinc metalloprotease EGY1, chloroplastic	-1.39855	-1.73327	1.11969	0.784974
26.13	misc.acid and other phosphatases	Nta.3922	purple acid phosphatase 2-like	-1.29366	-3.46731	1.83154	-0.342099
26.13	misc.acid and other phosphatases	Nta.5188	acid phosphatase 1	-1.51193	-1.70205	1.02337	0.833256
26.21	misc.protease inhibitor/seed storage/lipid transfer protein (LTP) family protein	Nta.24615	repetitive proline-rich cell wall protein 1-like	-2.93167	-3.63213	1.09918	0.398721
26.23	misc.rhodanese	Nta.20048	rhodanese-like domain-containing protein 4, chloroplastic	-2.48545	-3.60507	1.05823	-0.0614002
26.27	misc.calcineurin-like phosphoesterase family protein	Nta.18972	protein Iojap, chloroplastic-like	-1.47548	-2.50115	1.07154	0.0458747
27.1.19	RNA.processing.ribonucleases	A_95_P037766	endoribonuclease Dicer homolog 2-like	-1.05733	-1.33186	1.07134	0.7968
27.1.19	RNA.processing.ribonucleases	A_95_P098228	endoribonuclease Dicer homolog 2-like	-1.05416	-1.69063	1.31317	0.67669
27.1.20	RNA.processing.degradation dicer	Nta.1822	aquaporin TIP1-1	-1.0422	-2.10494	1.88268	0.819944
27.1.20	RNA.processing.degradation dicer	A_95_P037766	endoribonuclease Dicer homolog 2-like	-1.05733	-1.33186	1.07134	0.7968
27.1.20	RNA.processing.degradation dicer	A_95_P098228	endoribonuclease Dicer homolog 2-like	-1.05416	-1.69063	1.31317	0.67669
27.3.39	RNA.regulation of transcription.AtSR transcription factor family	Nta.20048	rhodanese-like domain-containing protein 4, chloroplastic	-2.48545	-3.60507	1.05823	-0.0614002
27.3.50	RNA.regulation of transcription.general transcription	Nta.10704	uncharacterized	-2.06127	-2.71316	1.13035	0.478458
27.5.1.1	RNA.silencing.sRNA formation.DCL	A_95_P037766	endoribonuclease Dicer homolog 2-like	-1.05733	-1.33186	1.07134	0.7968
27.5.1.1	RNA.silencing.sRNA formation.DCL	A_95_P098228	endoribonuclease Dicer homolog 2-like	-1.05416	-1.69063	1.31317	0.67669
28.1.1.5	DNA.synthesis/chromatin structure.retrotransposon/transposase.CACTA-like transposase	Nta.15529	uncharacterized	-1.12448	-1.57108	1.07557	0.628968
29.2.1.1.1.2.17	protein.synthesis.ribosomal protein.prokaryotic.chloroplast.50S subunit.L17	Nta.1364	50S ribosomal protein L17, chloroplastic-like	-1.83436	-2.55688	1.18101	0.458487
29.2.1.1.3	protein.synthesis.ribosomal protein.prokaryotic.unknown organellar	Nta.1364	50S ribosomal protein L17, chloroplastic-like	-1.83436	-2.55688	1.18101	0.458487
29.4	protein.postranslational modification	Nta.12159	pectinesterase 2.1-like	-2.50339	-3.95259	1.51101	0.0618145
29.5	protein.degradation	Nta.4688	probable zinc metalloprotease EGY1, chloroplastic	-1.39855	-1.73327	1.11969	0.784974
29.5	protein.degradation	Nta.15529	uncharacterized	-1.12448	-1.57108	1.07557	0.628968
30.5	signalling.G-proteins	Nta.3318	uncharacterized protein At5g01610-like	-1.91949	-3.41707	1.68251	0.184934
30.5	signalling.G-proteins	Nta.21611	uncharacterized protein At5g01610-like	-1.35015	-2.0392	1.15326	0.464206
31.1	cell.organisation	Nta.21826	sugar transporter ERD6-like 16	-1.11747	-2.42118	1.07292	-0.230791
31.3	cell.cycle	Nta.7720	cyclin-D3-2-like	-1.07241	-1.49044	1.06773	0.649698
31.4	cell.vesicle transport	Nta.3922	purple acid phosphatase 2-like	-1.29366	-3.46731	1.83154	-0.342099
33.1	development.storage proteins	Nta.5188	acid phosphatase 1	-1.51193	-1.70205	1.02337	0.833256
33.99	development.unspecified	Nta.10704	uncharacterized	-2.06127	-2.71316	1.13035	0.478458
34.2	transport.sugars	Nta.21826	sugar transporter ERD6-like 16	-1.11747	-2.42118	1.07292	-0.230791
34.12	transport.metal	Nta.22975	neurofilament medium polypeptide-like	-1.37996	-2.45172	1.1084	0.0366339
34.19.2	transport.major intrinsic proteins.TIP	Nta.1822	aquaporin TIP1-1	-1.0422	-2.10494	1.88268	0.819944
35.1.3	not assigned.no ontology.armadillo/beta-catenin repeat family protein	Nta.14825	protein PLASTID TRANSCRIPTIONALLY ACTIVE 10-like	-1.20603	-2.16545	1.00278	0.0433587
35.1.40	not assigned.no ontology.glycine rich proteins	A_95_P151597	UPF0503 protein At3g09070, chloroplastic-like	-1.03722	-1.38378	1.09628	0.749729
35.2	not assigned.unknown	Nta.1842	uncharacterized	-1.65876	-2.50906	1.06548	0.215188
35.2	not assigned.unknown	Nta.12276	-	-2.33111	-2.9341	1.26591	0.662927
35.2	not assigned.unknown	Nta.16983	uncharacterized	-1.05465	-2.00475	1.02354	0.0734345
35.2	not assigned.unknown	Nta.21403	uncharacterized protein Cbei_0202-like	-1.06605	-2.72192	1.66516	0.00929584
35.2	not assigned.unknown	A_95_P119922	uncharacterized	-2.66261	-3.42365	1.07291	0.311862
35.2	not assigned.unknown	A_95_P020196	trigger factor-like protein TIG, Chloroplastic	-2.10836	-2.65308	1.10346	0.558736
35.2	not assigned.unknown	A_95_P078785	uncharacterized	-1.14994	-1.27266	1.10142	0.978704

## Sheet: Cluster 14
Bin Code	Bin Name	Unigene		Xcv vs Mock in WT	Xcv vs Mock in pfld4-2	pfld4-2 vs WT in Mock	pfld4-2 vs WT in Xcv
2.2.1.1	major CHO metabolism.degradation.sucrose.fructokinase	Nta.11556	fructokinase-like 2, chloroplastic	0.128187	-1.02817	1.97605	0.819691
2.2.1.3.1	major CHO metabolism.degradation.sucrose.invertases.neutral	Nta.26925	peroxiredoxin Q, chloroplastic-like	-0.948576	-2.18016	1.56947	0.33789
11.1.9	lipid metabolism.FA synthesis and FA elongation.long chain fatty acid CoA ligase	Nta.8228	two-component response regulator ORR10-like	-0.0975134	-1.17858	1.42514	0.344071
11.1.12	lipid metabolism.FA synthesis and FA elongation.ACP protein	Nta.22161	acyl carrier protein 3, mitochondrial-like	-0.950992	-1.37561	1.35134	0.926723
11.1.13	lipid metabolism.FA synthesis and FA elongation.acyl-CoA binding protein	A_95_P115327	pentatricopeptide repeat-containing protein At1g74850, chloroplastic-like	-0.959198	-1.75833	1.08646	0.28733
12.2.2	N-metabolism.ammonia metabolism.glutamine synthetase	Nta.7412	glutamine synthetase PR-2-like	-0.572547	-1.92206	1.22771	-0.121803
12.2.2	N-metabolism.ammonia metabolism.glutamine synthetase	A_95_P040861	glutamine synthetase-like	0.22793	-1.50126	1.72774	-0.00144664
13.1.3.6.1.4	amino acid metabolism.synthesis.aspartate family.misc.homoserine.homoserine kinase	Nta.26925	peroxiredoxin Q, chloroplastic-like	-0.948576	-2.18016	1.56947	0.33789
13.1.6.1.7	amino acid metabolism.synthesis.aromatic aa.chorismate.chorismate synthase	Nta.7412	glutamine synthetase PR-2-like	-0.572547	-1.92206	1.22771	-0.121803
16.1.5	secondary metabolism.isoprenoids.terpenoids	Nta.13829	(-)-camphene/tricyclene synthase, chloroplastic-like	0.208758	-1.19401	1.04412	-0.358654
16.4.1	secondary metabolism.N misc.alkaloid-like	Nta.23027	uncharacterized	-0.381507	-1.17727	1.37799	0.582222
16.8.1.12	secondary metabolism.flavonoids.anthocyanins.anthocyanidin 3-O-glucosyltransferase	Nta.11719	UDP-glycosyltransferase 91A1-like	-0.490904	-1.37911	1.06218	0.173983
17.2.3	hormone metabolism.auxin.induced-regulated-responsive-activated	A_95_P113572	protein OSB2, chloroplastic-like	-0.386762	-1.21448	1.28933	0.461612
17.4.2	hormone metabolism.cytokinin.signal transduction	Nta.8228	two-component response regulator ORR10-like	-0.0975134	-1.17858	1.42514	0.344071
18	Co-factor and vitamine metabolism	Nta.13829	(-)-camphene/tricyclene synthase, chloroplastic-like	0.208758	-1.19401	1.04412	-0.358654
20.1.7.6.1	stress.biotic.PR-proteins.PR6 (proteinase inhibitors).trypsin inhibitor	A_95_P158027	uncharacterized	-0.205276	-1.33848	1.53552	0.402308
20.2.4	stress.abiotic.touch/wounding	A_95_P087393	uncharacterized	-0.419165	-1.20319	1.37375	0.589723
20.2.99	stress.abiotic.unspecified	Nta.22437	protein PLASTID TRANSCRIPTIONALLY ACTIVE 12-like	-0.269163	-1.91462	1.62718	-0.0182797
21.4	redox.glutaredoxins	Nta.7289	aquaporin TIP1-1-like	-0.503166	-1.82705	1.59206	0.268181
21.5	redox.peroxiredoxin	Nta.26925	peroxiredoxin Q, chloroplastic-like	-0.948576	-2.18016	1.56947	0.33789
21.6	redox.dismutases and catalases	A_95_P131567	uncharacterized	-0.353578	-1.9382	1.64772	0.0630963
23.2	nucleotide metabolism.degradation	Nta.3128	probable AMP deaminase	-0.0455531	-1.05603	1.01884	0.00836197
26.2	misc.UDP glucosyl and glucoronyl transferases	Nta.11719	UDP-glycosyltransferase 91A1-like	-0.490904	-1.37911	1.06218	0.173983
26.7	misc.oxidases - copper, flavone etc	Nta.8228	two-component response regulator ORR10-like	-0.0975134	-1.17858	1.42514	0.344071
26.8	misc.nitrilases, nitrile lyases, berberine bridge enzymes, reticuline oxidases, troponine reductases	Nta.7412	glutamine synthetase PR-2-like	-0.572547	-1.92206	1.22771	-0.121803
26.8	misc.nitrilases, nitrile lyases, berberine bridge enzymes, reticuline oxidases, troponine reductases	Nta.22161	acyl carrier protein 3, mitochondrial-like	-0.950992	-1.37561	1.35134	0.926723
27.1.2	RNA.processing.RNA helicase	Nta.11425	DEAD-box ATP-dependent RNA helicase 53-like	-0.615757	-1.95514	1.22075	-0.118635
27.1.2	RNA.processing.RNA helicase	Nta.16092	DEAD-box ATP-dependent RNA helicase 50-like	-0.922834	-1.73669	1.18009	0.366234
27.1.19	RNA.processing.ribonucleases	Nta.11407	ribonuclease III domain-containing protein RNC1, chloroplastic-like	-0.54561	-2.10325	1.57228	0.0146404
27.1.19	RNA.processing.ribonucleases	A_95_P158027	uncharacterized	-0.205276	-1.33848	1.53552	0.402308
27.1.20	RNA.processing.degradation dicer	Nta.7289	aquaporin TIP1-1-like	-0.503166	-1.82705	1.59206	0.268181
27.2	RNA.transcription	Nta.3102	putative nuclear RNA export factor SDE5	-0.652617	-1.24128	1.43281	0.844147
27.2	RNA.transcription	Nta.4154	DNA-directed RNA polymerase 3B, chloroplastic	-0.560619	-1.87969	1.38198	0.0629098
27.3	RNA.regulation of transcription	Nta.22437	protein PLASTID TRANSCRIPTIONALLY ACTIVE 12-like	-0.269163	-1.91462	1.62718	-0.0182797
27.3	RNA.regulation of transcription	A_95_P115327	pentatricopeptide repeat-containing protein At1g74850, chloroplastic-like	-0.959198	-1.75833	1.08646	0.28733
27.3.5	RNA.regulation of transcription.ARR	Nta.8228	two-component response regulator ORR10-like	-0.0975134	-1.17858	1.42514	0.344071
27.3.22	RNA.regulation of transcription.homeobox transcription factor family (HB)	Nta.22859	protein DETOXIFICATION 19-like	-0.409007	-1.29111	1.05429	0.172191
27.3.28	RNA.regulation of transcription.squamosa promoter binding protein family (SBP)	Nta.7412	glutamine synthetase PR-2-like	-0.572547	-1.92206	1.22771	-0.121803
27.3.39	RNA.regulation of transcription.AtSR transcription factor family	Nta.10249	uncharacterized	-0.586521	-1.6123	1.19896	0.173178
27.3.39	RNA.regulation of transcription.AtSR transcription factor family	A_95_P087393	uncharacterized	-0.419165	-1.20319	1.37375	0.589723
27.3.40	RNA.regulation of transcription.AUX/IAA family	A_95_P113572	protein OSB2, chloroplastic-like	-0.386762	-1.21448	1.28933	0.461612
27.3.44	RNA.regulation of transcription.chromatin remodeling factors	Nta.13260	CBS domain-containing protein CBSX5-like	0.183784	-1.15809	2.22969	0.887818
27.3.67	RNA.regulation of transcription.putative transcription regulator	Nta.12418	single-stranded DNA-binding protein WHY1, chloroplastic-like	0.162977	-1.14796	1.14788	-0.163058
27.3.69	RNA.regulation of transcription.SET-domain transcriptional regulator family	Nta.15636	histone-lysine N-methyltransferase ASHH1-like	-0.151781	-1.5119	1.86423	0.504114
27.3.82	RNA.regulation of transcription.plant TF (pbf2)	Nta.12418	single-stranded DNA-binding protein WHY1, chloroplastic-like	0.162977	-1.14796	1.14788	-0.163058
27.4	RNA.RNA binding	Nta.6892	DNA ligase 1	-0.380988	-1.60738	1.40548	0.179086
27.4	RNA.RNA binding	Nta.17933	U11/U12 small nuclear ribonucleoprotein 31 kDa protein-like	-0.35421	-1.30389	1.13484	0.185161
28.1	DNA.synthesis/chromatin structure	Nta.16092	DEAD-box ATP-dependent RNA helicase 50-like	-0.922834	-1.73669	1.18009	0.366234
28.99	DNA.unspecified	Nta.12418	single-stranded DNA-binding protein WHY1, chloroplastic-like	0.162977	-1.14796	1.14788	-0.163058
29.2.2	protein.synthesis.ribosome biogenesis	Nta.15517	peptidyl-tRNA hydrolase, mitochondrial	-0.659584	-1.47969	1.01754	0.197432
29.2.2	protein.synthesis.ribosome biogenesis	Nta.22437	protein PLASTID TRANSCRIPTIONALLY ACTIVE 12-like	-0.269163	-1.91462	1.62718	-0.0182797
29.2.3	protein.synthesis.initiation	Nta.11425	DEAD-box ATP-dependent RNA helicase 53-like	-0.615757	-1.95514	1.22075	-0.118635
29.3.3	protein.targeting.chloroplast	Nta.17350	protein TIC 22-like, chloroplastic	0.112209	-1.73383	1.3057	-0.540336
29.3.5	protein.targeting.peroxisomes	Nta.23007	protein sym-1-like	-0.0427471	-1.25787	1.58391	0.36879
29.3.5	protein.targeting.peroxisomes	A_95_P098773	protein sym-1-like	-0.642181	-1.40032	1.40993	0.651787
29.4	protein.postranslational modification	Nta.10241	probable plastid-lipid-associated protein 14, chloroplastic	-0.660593	-1.99506	1.3276	-0.00686351
29.4	protein.postranslational modification	Nta.10249	uncharacterized	-0.586521	-1.6123	1.19896	0.173178
29.4	protein.postranslational modification	A_95_P051106	probable plastid-lipid-associated protein 14, chloroplastic	-0.458544	-2.77904	1.75871	-0.561786
29.5.11.1	protein.degradation.ubiquitin.ubiquitin	Nta.10241	probable plastid-lipid-associated protein 14, chloroplastic	-0.660593	-1.99506	1.3276	-0.00686351
29.5.11.1	protein.degradation.ubiquitin.ubiquitin	A_95_P051106	probable plastid-lipid-associated protein 14, chloroplastic	-0.458544	-2.77904	1.75871	-0.561786
29.5.15	protein.degradation.inhibitors	Nta.26925	peroxiredoxin Q, chloroplastic-like	-0.948576	-2.18016	1.56947	0.33789
30.1	signalling.in sugar and nutrient physiology	Nta.8228	two-component response regulator ORR10-like	-0.0975134	-1.17858	1.42514	0.344071
30.2.16	signalling.receptor kinases.Catharanthus roseus-like RLK1	Nta.13260	CBS domain-containing protein CBSX5-like	0.183784	-1.15809	2.22969	0.887818
33.2	development.late embryogenesis abundant	Nta.22674	late embryogenesis abundant protein 1-like	-0.290943	-1.93691	1.4918	-0.154162
33.99	development.unspecified	Nta.15186	protein PALE CRESS, chloroplastic	-0.180127	-1.68434	1.47389	-0.0303171
33.99	development.unspecified	Nta.21771	uncharacterized	-0.297694	-1.20077	1.08345	0.180374
34.8	transport.metabolite transporters at the envelope membrane	A_95_P115327	pentatricopeptide repeat-containing protein At1g74850, chloroplastic-like	-0.959198	-1.75833	1.08646	0.28733
34.12	transport.metal	Nta.822	copper transporter 1-like	-0.435935	-2.08107	1.67517	0.0300354
34.13	transport.peptides and oligopeptides	Nta.10249	uncharacterized	-0.586521	-1.6123	1.19896	0.173178
34.19.2	transport.major intrinsic proteins.TIP	Nta.7289	aquaporin TIP1-1-like	-0.503166	-1.82705	1.59206	0.268181
34.19.3	transport.major intrinsic proteins.NIP	Nta.9702	aquaporin NIP1-1-like	-0.571315	-1.64634	1.10767	0.0326503
34.99	transport.misc	Nta.15517	peptidyl-tRNA hydrolase, mitochondrial	-0.659584	-1.47969	1.01754	0.197432
34.99	transport.misc	Nta.22859	protein DETOXIFICATION 19-like	-0.409007	-1.29111	1.05429	0.172191
35.1	not assigned.no ontology	Nta.21680	rho-N domain-containing protein 1, chloroplastic	0.185034	-1.15138	1.41926	0.0828447
35.2	not assigned.unknown	Nta.421	uncharacterized	-0.326221	-1.95418	1.0822	-0.54576
35.2	not assigned.unknown	Nta.1109	uncharacterized	0.179515	-1.30748	2.2841	0.7971
35.2	not assigned.unknown	Nta.3231		-0.726656	-2.65471	1.18678	-0.74128
35.2	not assigned.unknown	Nta.4384	uncharacterized	-0.400692	-1.20241	1.371	0.569279
35.2	not assigned.unknown	Nta.5853		-0.308359	-1.19313	1.4944	0.609632
35.2	not assigned.unknown	Nta.7093	uncharacterized	-0.510396	-1.94824	1.06869	-0.369154
35.2	not assigned.unknown	Nta.8231	uncharacterized	-0.240856	-1.1125	1.66966	0.798017
35.2	not assigned.unknown	Nta.9427	snakin-2	0.0821885	-2.29087	2.1426	-0.230455
35.2	not assigned.unknown	Nta.10517		-0.519476	-1.41474	1.59593	0.700661
35.2	not assigned.unknown	Nta.10645	uncharacterized	-0.706684	-1.58232	1.26786	0.392225
35.2	not assigned.unknown	Nta.11088		-0.791386	-2.21963	1.49671	0.0684614
35.2	not assigned.unknown	Nta.11306	uncharacterized	-0.513538	-1.15309	1.63091	0.991355
35.2	not assigned.unknown	Nta.15118	uncharacterized	0.185222	-1.23027	1.15073	-0.264769
35.2	not assigned.unknown	Nta.15253	uncharacterized	-0.0655473	-2.07772	1.78363	-0.228546
35.2	not assigned.unknown	Nta.15991	NADH dehydrogenase [ubiquinone] complex I, assembly factor 7-like	0.144153	-1.04422	1.7369	0.548533
35.2	not assigned.unknown	Nta.16733		-0.781409	-1.35581	1.27812	0.703712
35.2	not assigned.unknown	Nta.20327	uncharacterized	-0.653734	-1.65268	1.37201	0.373067
35.2	not assigned.unknown	A_95_P070925	uncharacterized	-0.364164	-1.19984	1.26553	0.429859
35.2	not assigned.unknown	A_95_P078870	B-box zinc finger protein, putative	-0.150316	-1.22123	1.86443	0.793507
35.2	not assigned.unknown	A_95_P096113	RNA pseudouridine synthase 6, chloroplastic-like	-0.0900094	-1.04786	1.25396	0.296118
35.2	not assigned.unknown	A_95_P081355	hypothetical protein	-0.257743	-1.01006	1.21836	0.466047
35.2	not assigned.unknown	A_95_P109477	HVA22-like protein a	-0.190755	-1.04524	1.03731	0.182823
